# Supplementary material for: Betaine Supplementation Improves 60 km Cycling Time Trial Performance and One-Carbon Metabolism in Cyclists During Recovery
Source: Nutrients. 2025 Aug 26;17(17):2765. doi: 10.3390/nu17172765 (PMC12430687; doi:10.3390/nu17172765)
Supplement: Supplementary file 1 [file nutrients-17-02765-s001.zip]

Archive with 1 entries (1 files):
- nutrients-3827454-supplementary.xlsx
