# Supplementary material for: Betaine Supplementation Improves 60 km Cycling Time Trial Performance and One-Carbon Metabolism in Cyclists During Recovery
Source: Nutrients. 2025 Aug 26;17(17):2765. doi: 10.3390/nu17172765 (PMC12430687; doi:10.3390/nu17172765)
Supplement: Supplementary file 1 [file nutrients-17-02765-s001.zip › nutrients-3827454-supplementary.xlsx]

## Sheet: Data Key & Explanation
SUPPLEMENT DATA FILE #2: Heat map of statistically significant biochemicals profiled in this study Data Key & Explanation
Heatmap Description	This heatmap represents the results of the statistical analysis of the data within the Data Table file.
Chemical Annotation Descriptions
Pathway Sort Order	A Metabolon generated number intended for sorting compounds by biochemical Super Pathway and Sub Pathway.
Super Pathway	The general biochemical class assigned to the identified biochemical (e.g., lipid, amino acid, carbohydrate, etc.). Intended for sorting compounds by broad biochemical classes.
Sub Pathway	A more specific biochemical class assigned to the identified biochemical (e.g., TCA cycle, monoacylglycerols, etc.). Intended for grouping/sorting compounds by biochemical pathway/class.
Biochemical Name	The name of the identified biochemical
Biochemical Name	Indicates a compound that has been confirmed based on an authentic chemical standard and Metabolon is highly confident in its identity. (Metabolomics Standards Initiative Tier 1 identification).
Biochemical Name*	Indicates a compound that has not been confirmed based on a standard, but Metabolon is confident in its identity. (Not Tier 1).
Biochemical Name**	Indicates a compound for which a standard is not available, but Metabolon is reasonably confident in its identity or the information provided. (Not Tier 1).
Biochemical Name (#) or [#]	Indicates a compound that is a structural isomer of another compound in the Metabolon spectral library. For example, a steroid that may be sulfated at one of several positions that are indistinguishable by the mass spectrometry data or a diacylglycerol for which more than one stereospecific molecule exists.
Platform	Metabolon's untargeted metabolomic platform consists of four distinct methods (termed; Pos Late, Pos Early, Polar, and Neg). This column indicates which method was used to report the values associated with the detected biochemical.
Comp ID	A Metabolon generated compound identifier specific to the platform a biochemical is detected on.
KEGG	An alphanumeric compound identifier and link to compound information in the Kyoto Encyclopedia of Genes and Genomes (KEGG).
HMDB	An alphanumeric compound identifier and link to compound information maintained by the Human Metabolome Database (HMDB).
PUBCHEM	A unique numerical identifier assigned by the National Center for Biotechnology Information (NCBI) and searchable in the PubChem database.
Chemical ID	Unique identifier for each biochemical. Chemical IDs are also listed in the top row of the accompanying Data Table file.
CAS	A unique numerical identifier assigned by the Chemical Abstracts Service (CAS) to every chemical substance described in the open scientific literature.
Statistical Analysis/Descriptors
FOLD CHANGE	Indicates the ratio of the mean scaled intensity for a metabolite between two experimental groups.
0.55	Green: Indicates statistically significant difference (p ≤ 0.05) between the groups shown and a metabolite ratio of < 1.00.
0.76	Light Green: Statistically trending differences (0.05 < p < 0.10) and a metabolite ratio of < 1.00.
1.71	Red: Indicates statistically significant difference (p ≤ 0.05) between the groups shown and a metabolite ratio of ≥ 1.00.
1.32	Light Red: Statistically trending differences (0.05 < p < 0.10) and a metabolite ratio of ≥ 1.00.
1.2	Non-colored cell: Differences between populations fail to reach statistical significance ( p ≥ 0.1) for that comparison.
	Blue: Indicates statistically significant (p ≤ 0.05) ANOVA main effect or correlation.
	Light Blue: Indicates statistically trending ( 0.05 < p < 0.10) ANOVA main effect or correlation.
p-value	p-values for each comparison using the corresponding statistical analysis (e.g., t-Test, ANOVA, etc.) computed from natural log-transformed data.
q-value	q-values are calculated from the distribution of p-values for a given comparison. q-values are a method for estimating the proportion of false positives given a large number of tests, though unlike other methods (e.g., Bonferroni, Tukey) does not adjust the p-value.
Mean Values	Represents the mean scaled intensity for a metabolite in a particular experimental group.
% Filled Values	Represents the percent of samples, in an experimental group, in which a metabolite was detected.
© Metabolon, Inc. All rights reserved. The Metabolon name, logo and related trademarks and service marks, owned by Metabolon, Inc. are registered and/or used in the United States and many foreign countries. Any use, copying or reproduction of the trademarks, logos, information, images or designs contained in this document is strictly prohibited without the prior written permission of Metabolon, I…

## Sheet: Pathway Heatmap
	Appalachian State University APST-01-24VW+ CO Influence of 2-Weeks DuraBeet® Ingestion on Cycling Performance, Gut Permeability, and Metabolite Shifts
	Heat map of statistically significant biochemicals profiled in this study. Red and green shaded cells indicate p≤0.05 (red indicates that the mean values are significantly higher for that comparison; green values significantly lower). Light red and light green shaded cells indicate 0.05<p<0.10 (light red indicates that the mean values trend higher for that comparison; light green values trend low…										Fold of Change
											Two TRT Two Per Crossover ANOVA RM							Two TRT Two Per Crossover ANOVA RM Contrasts
											Treatment_Order Main Effect (AB/BA)	Treatment Main Effect (B/A)	Time_Point Main Effect	Treatment : Treatment_Order Interaction	Treatment : Time_Point Interaction	Time_Point : Treatment_Order Interaction	Treatment_Order : Treatment : Time_Point Interaction	A_T2	A_T3	A_T4	A_T5	A_T6	A_T3	A_T4	A_T5	A_T6	A_T4	A_T5	A_T6	A_T5	A_T6	A_T6	B_T2	B_T3	B_T4	B_T5	B_T6	B_T3	B_T4	B_T5	B_T6	B_T4	B_T5	B_T6	B_T5	B_T6	B_T6	B_T1	B_T2
																		A_T1	A_T1	A_T1	A_T1	A_T1	A_T2	A_T2	A_T2	A_T2	A_T3	A_T3	A_T3	A_T4	A_T4	A_T5	B_T1	B_T1	B_T1	B_T1	B_T1	B_T2	B_T2	B_T2	B_T2	B_T3	B_T3	B_T3	B_T4	B_T4	B_T5	A_T1	A_T2
	Pathway Sort Order	Super Pathway	Sub Pathway	Biochemical Name	Platform	Comp ID	KEGG	HMDB	PUBCHEM	X
	1	Amino Acid	Glycine, Serine and Threonine Metabolism	glycine	LC/MS pos early	58	C00037	HMDB0000123	750		0.92	0.93						0.98	0.89	0.79	0.75	0.92	0.91	0.81	0.77	0.94	0.89	0.84	1.03	0.95	1.16	1.22	0.94	0.83	0.72	0.68	0.86	0.89	0.77	0.73	0.92	0.87	0.82	1.04	0.95	1.2	1.26	0.98	0.94
	2			N-acetylglycine	LC/MS pos early	27710		HMDB0000532	10972		1.09	0.67						0.83	1.18	1.54	1.11	1.06	1.42	1.85	1.34	1.27	1.3	0.94	0.9	0.72	0.69	0.95	0.68	0.76	0.8	0.63	0.76	1.12	1.18	0.93	1.12	1.05	0.83	1	0.79	0.95	1.2	0.97	0.79
	5			sarcosine	LC/MS pos early	1516	C00213	HMDB0000271	1088		0.99	1.74						1.01	1.03	1.01	1.08	1.01	1.02	1	1.07	0.99	0.98	1.05	0.98	1.07	0.99	0.93	1.84	1.94	1.77	2.04	1.83	1.06	0.96	1.11	1	0.91	1.05	0.95	1.15	1.04	0.9	1.02	1.86
	6			dimethylglycine	LC/MS pos early	5086	C03626	HMDB0000092	673		1.04	3.58						1.02	1.13	1.15	1.31	1.05	1.11	1.13	1.29	1.03	1.02	1.16	0.93	1.14	0.91	0.8	3.97	4.94	5.09	5.69	3.95	1.24	1.28	1.44	1	1.03	1.15	0.8	1.12	0.78	0.69	0.97	3.77
	7			betaine	LC/MS pos early	3141	C00719	HMDB0000043	247		1.04	3.39						0.99	1.07	0.99	1.03	1.03	1.08	0.99	1.04	1.04	0.92	0.96	0.96	1.05	1.05	1	3.33	5.33	4.45	4.13	3.19	1.6	1.34	1.24	0.96	0.83	0.77	0.6	0.93	0.72	0.77	0.97	3.25
	10			serine	LC/MS pos early	1648	C00065	HMDB0000187	5951		1.1	1.05						1	0.89	0.81	0.92	1.01	0.89	0.81	0.92	1.01	0.91	1.04	1.14	1.14	1.25	1.1	1.15	1.02	0.94	1.04	1.14	0.89	0.82	0.91	0.99	0.93	1.02	1.12	1.1	1.21	1.09	0.94	1.09
	11			N-acetylserine	LC/MS polar	37076		HMDB0002931	65249		1.01	1.2						1	1.17	1.05	0.99	1.02	1.17	1.05	0.99	1.01	0.9	0.85	0.87	0.94	0.96	1.02	1.19	1.51	1.42	1.3	1.2	1.27	1.19	1.09	1.01	0.94	0.86	0.79	0.91	0.85	0.93	0.98	1.16
	16			2-methylserine	LC/MS pos early	53229	C02115		94309		0.99	1.28						1.05	1.1	0.9	1.02	1.06	1.05	0.85	0.97	1.01	0.81	0.92	0.96	1.13	1.18	1.04	1.41	1.37	1.31	1.31	1.36	0.97	0.93	0.93	0.97	0.96	0.95	0.99	1	1.04	1.04	1.01	1.35
	17			threonine	LC/MS pos early	1284	C00188	HMDB0000167	6288		1.11	0.93						1.05	0.93	0.82	0.93	0.96	0.89	0.78	0.89	0.92	0.88	1	1.03	1.14	1.18	1.03	1	0.88	0.8	0.89	0.9	0.89	0.8	0.89	0.91	0.9	1.01	1.02	1.12	1.13	1.01	0.97	0.92
	18			N-acetylthreonine	LC/MS neg	33939		HMDB0062557	152204		0.88	1.04						0.96	1.05	0.85	0.84	1.06	1.09	0.89	0.88	1.1	0.82	0.8	1.01	0.98	1.24	1.26	0.91	1.05	1.01	0.91	0.97	1.15	1.11	1	1.07	0.96	0.86	0.92	0.9	0.96	1.07	1.03	0.98
	19			allo-threonine	LC/MS polar	15142	C05519	HMDB0004041	99289		1.17	0.94						1.11	1.01	1.07	0.85	1.1	0.91	0.96	0.77	0.99	1.06	0.84	1.09	0.8	1.03	1.29	0.96	1	0.96	0.77	1.02	1.04	1	0.8	1.07	0.95	0.77	1.02	0.81	1.07	1.32	1.01	0.87
	29		Alanine and Aspartate Metabolism	alanine	LC/MS pos early	1126	C00041	HMDB0000161	5950		0.93	1						0.97	1.12	0.83	0.96	1.01	1.15	0.85	0.99	1.03	0.74	0.86	0.9	1.16	1.22	1.05	1.02	1.17	0.87	1.02	1	1.14	0.85	1	0.97	0.74	0.87	0.85	1.17	1.15	0.98	0.97	1.02
	31			N-acetylalanine	LC/MS polar	1585	C02847	HMDB0000766	88064		1.01	1.01						0.93	1.01	0.98	0.95	0.98	1.09	1.06	1.02	1.06	0.97	0.94	0.97	0.97	1	1.03	1.06	1.15	1.11	1.09	1.08	1.09	1.05	1.03	1.02	0.96	0.95	0.93	0.98	0.97	0.99	0.91	1.04
	33			N,N-dimethylalanine	LC/MS pos early	63151			5488191		1.28	1.03						1.03	1.09	1.09	1.06	1.07	1.06	1.06	1.03	1.04	1	0.97	0.98	0.97	0.98	1.01	0.98	1.02	1.02	0.96	1.03	1.05	1.04	0.98	1.05	1	0.94	1.01	0.94	1.01	1.07	1.09	1.04
	35			N-carbamoylalanine	LC/MS pos early	52340		HMDB0242123	426409		0.79	0.84						0.99	1.31	1.17	1.07	1.13	1.32	1.18	1.07	1.14	0.9	0.82	0.86	0.91	0.97	1.06	0.85	1.19	1.04	0.97	0.98	1.4	1.23	1.14	1.16	0.88	0.81	0.83	0.93	0.95	1.02	0.92	0.79
	36			aspartate	LC/MS pos early	443	C00049	HMDB0000191	5960		1	1.04						1.07	1.16	0.66	0.82	0.92	1.08	0.62	0.76	0.86	0.57	0.7	0.79	1.23	1.39	1.13	0.84	1.01	0.67	0.85	0.91	1.21	0.81	1.02	1.09	0.67	0.84	0.9	1.26	1.35	1.07	1.11	0.87
	37			N-acetylaspartate (NAA)	LC/MS neg	22185	C01042	HMDB0000812	65065		1.06	0.92						1.08	1.24	1.03	1.01	1.18	1.14	0.95	0.93	1.09	0.83	0.81	0.95	0.98	1.14	1.17	0.85	1.05	0.83	0.9	0.84	1.24	0.97	1.07	1	0.78	0.86	0.8	1.09	1.02	0.93	1.09	0.86
	40			asparagine	LC/MS pos early	512	C00152	HMDB0000168	6267		1.05	1						1.01	0.91	0.83	1.03	1.08	0.9	0.82	1.01	1.06	0.91	1.13	1.18	1.24	1.3	1.05	1.03	0.93	0.86	1.06	1.12	0.9	0.84	1.03	1.09	0.93	1.14	1.21	1.23	1.3	1.06	0.97	0.99
	42			N-acetylasparagine	LC/MS polar	33942		HMDB0006028	99715		0.71	0.99						1.06	1.23	0.92	1.45	1.02	1.17	0.87	1.38	0.97	0.75	1.18	0.83	1.59	1.12	0.7	1.17	1.34	1.22	1.38	1.18	1.15	1.04	1.17	1.01	0.91	1.02	0.88	1.13	0.97	0.86	0.9	1
	43			hydroxyasparagine**	LC/MS pos early	62060	C20631	HMDB0341329	15991574		0.9	0.97						0.99	1.1	0.99	0.91	1.01	1.11	1	0.92	1.02	0.9	0.83	0.92	0.93	1.02	1.1	0.98	1.11	1.01	0.93	0.99	1.14	1.03	0.96	1.02	0.9	0.84	0.89	0.93	0.99	1.06	0.97	0.95
	46		Glutamate Metabolism	glutamate	LC/MS pos early	57	C00025 C00217	HMDB0000148	33032		1.06	0.99						0.97	1.21	0.83	0.92	0.95	1.24	0.86	0.95	0.97	0.69	0.76	0.78	1.1	1.13	1.03	0.88	1.13	0.79	0.88	0.92	1.28	0.9	1	1.05	0.7	0.78	0.82	1.11	1.17	1.05	1.04	0.94
	47			glutamine	LC/MS pos early	53	C00064	HMDB0000641	5961		1.03	0.98						1.01	1.03	0.95	0.96	1.04	1.01	0.94	0.95	1.03	0.92	0.93	1.01	1.01	1.1	1.08	0.98	1	0.95	0.94	1.02	1.02	0.96	0.95	1.04	0.94	0.94	1.02	0.99	1.08	1.09	1	0.97
	48			alpha-ketoglutaramate*	LC/MS polar	62101	C00940	HMDB0001552	48		1.02	1.28						0.98	1.33	1.18	1.15	1.02	1.35	1.2	1.17	1.04	0.89	0.87	0.77	0.97	0.86	0.88	1.28	2.02	1.8	1.65	1.45	1.58	1.41	1.3	1.13	0.89	0.82	0.72	0.92	0.8	0.87	0.93	1.21
	49			N-acetylglutamate	LC/MS polar	15720	C00624	HMDB0001138	70914		1.1	0.9						0.98	1.25	0.96	1.17	1	1.28	0.98	1.2	1.03	0.76	0.94	0.8	1.23	1.05	0.85	0.99	1.18	0.95	1.21	1.06	1.19	0.95	1.22	1.07	0.8	1.02	0.89	1.28	1.12	0.88	0.9	0.91
	50			N-acetylglutamine	LC/MS polar	33943	C02716	HMDB0006029	182230		0.97	0.96						0.96	1.45	1.06	1.05	0.98	1.51	1.11	1.1	1.03	0.73	0.73	0.68	0.99	0.93	0.94	0.96	1.42	1.12	1.07	0.97	1.48	1.17	1.12	1.01	0.79	0.76	0.69	0.95	0.86	0.9	0.96	0.96
	53			4-hydroxyglutamate	LC/MS pos early	40499	C03079	HMDB0002273	439902		0.96	0.75						0.97	1.26	0.86	0.82	0.8	1.3	0.88	0.85	0.83	0.68	0.65	0.64	0.96	0.94	0.98	0.8	0.97	0.63	0.62	0.64	1.2	0.78	0.77	0.8	0.65	0.64	0.66	0.98	1.02	1.04	0.91	0.76
	55			gamma-carboxyglutamate	LC/MS pos early	38754		HMDB0041900	40772		0.99	0.98						0.97	1.31	1.11	1.05	1.03	1.34	1.14	1.08	1.05	0.85	0.8	0.78	0.95	0.93	0.98	0.94	1.29	1.12	1.13	1.01	1.38	1.19	1.21	1.08	0.87	0.88	0.79	1.02	0.91	0.89	0.98	0.94
	56			glutamate, gamma-methyl ester	LC/MS pos early	33487		HMDB0061715	68662		1.15	0.97						1.06	1.16	1.08	1	1.14	1.1	1.02	0.95	1.08	0.93	0.86	0.98	0.92	1.05	1.14	0.96	1.24	1.02	0.99	1.1	1.29	1.06	1.02	1.14	0.82	0.79	0.89	0.97	1.08	1.12	0.98	0.9
	57			N-acetyl-aspartyl-glutamate (NAAG)	LC/MS pos early	35665	C12270	HMDB0001067	188803		1	0.91						0.91	1.37	1.1	0.89	0.97	1.51	1.21	0.98	1.07	0.81	0.65	0.71	0.81	0.88	1.08	0.82	1.25	1.09	0.87	0.99	1.52	1.32	1.06	1.2	0.87	0.7	0.79	0.8	0.91	1.13	0.94	0.85
	58			beta-citrylglutamate	LC/MS neg	54923	C20775	HMDB0013220	189741		0.77	1.08						1.05	1.81	1.08	1.01	1	1.72	1.03	0.96	0.95	0.6	0.56	0.55	0.93	0.93	0.99	0.79	1.67	1.15	1.11	0.95	2.12	1.46	1.41	1.21	0.69	0.67	0.57	0.97	0.82	0.85	1.13	0.84
	60			carboxyethyl-GABA	LC/MS pos early	40007		HMDB0002201	2572		0.96	0.96						0.98	1.29	1.15	1.18	1.06	1.32	1.17	1.21	1.08	0.89	0.92	0.82	1.03	0.92	0.89	0.86	1.26	1.08	1	0.96	1.46	1.25	1.16	1.11	0.86	0.8	0.76	0.93	0.89	0.95	1.04	0.91
	62			2-pyrrolidinone	LC/MS pos early	31675		HMDB0002039	12025		1.06	1.08						1.02	1.16	1.25	1.58	1.06	1.14	1.23	1.55	1.04	1.08	1.36	0.91	1.27	0.85	0.67	1.16	1.28	1.25	1.7	1.05	1.1	1.07	1.46	0.9	0.98	1.33	0.82	1.37	0.84	0.62	1.02	1.17
	64			S-1-pyrroline-5-carboxylate	LC/MS pos early	42370	C04322	HMDB0001301	11966181		1.1	1.02						1.04	0.84	0.79	1.16	0.96	0.81	0.75	1.12	0.92	0.93	1.39	1.15	1.48	1.23	0.83	1.04	0.84	0.74	1.14	0.97	0.81	0.72	1.1	0.94	0.89	1.37	1.17	1.54	1.32	0.85	1.03	1.02
	72			2-amino-4-cyanobutanoate	LC/MS pos early	46225					1.3	0.89						1.05	1.08	1.16	1.1	1.08	1.02	1.1	1.04	1.02	1.07	1.02	1	0.95	0.93	0.98	0.95	1.08	0.92	0.96	0.86	1.13	0.97	1	0.9	0.85	0.89	0.79	1.04	0.93	0.9	1	0.9
	73		Histidine Metabolism	histidine	LC/MS neg	59	C00135	HMDB0000177	6274		1.06	0.99						1	0.93	0.87	1.03	1.03	0.93	0.88	1.03	1.03	0.94	1.1	1.1	1.18	1.18	1	1.01	0.97	0.9	1.05	1.03	0.96	0.89	1.03	1.02	0.93	1.08	1.06	1.16	1.14	0.98	0.97	0.99
	74			1-methylhistidine	LC/MS neg	30460	C01152	HMDB0000001	92105		0.93	0.94						1.04	1.06	0.97	0.95	1.11	1.02	0.93	0.91	1.07	0.91	0.9	1.05	0.98	1.15	1.17	1.05	1.1	1.07	0.98	1.18	1.05	1.02	0.94	1.13	0.98	0.89	1.07	0.92	1.1	1.2	0.9	0.91
	75			3-methylhistidine	LC/MS neg	15677	C01152	HMDB0000479	64969		1.15	1.04						1.28	1.06	0.99	0.96	1.13	0.83	0.77	0.75	0.88	0.93	0.91	1.07	0.97	1.14	1.18	1.06	0.89	0.85	0.81	1	0.84	0.8	0.76	0.94	0.96	0.91	1.12	0.95	1.17	1.23	1.18	0.99
	76			N-acetylhistidine	LC/MS pos early	33946	C02997	HMDB0032055	75619		0.96	0.97						0.92	1.12	0.99	1.03	0.92	1.23	1.08	1.13	1.01	0.88	0.92	0.82	1.05	0.94	0.9	0.96	1.31	1.17	1.04	0.98	1.37	1.23	1.09	1.02	0.89	0.79	0.75	0.88	0.84	0.94	0.89	0.93
	78			N-acetyl-3-methylhistidine*	LC/MS neg	43256		HMDB0240341	193270		1.03	1.03						1.24	1.51	1.34	1.09	1.06	1.22	1.08	0.88	0.85	0.88	0.72	0.7	0.82	0.79	0.97	1.06	1.34	1.18	1.02	1.02	1.26	1.12	0.96	0.96	0.88	0.76	0.76	0.86	0.86	1	1.12	0.97
	79			N-acetyl-1-methylhistidine*	LC/MS pos early	43255		HMDB0240340	53859791		0.71	0.65						1.08	1.7	1.57	1.23	0.94	1.57	1.45	1.13	0.87	0.92	0.72	0.55	0.78	0.6	0.76	0.63	1.14	1.43	0.87	0.76	1.81	2.28	1.39	1.22	1.26	0.77	0.67	0.61	0.53	0.87	0.84	0.48
	80			hydantoin-5-propionate	LC/MS polar	40473	C05565	HMDB0001212	782		0.9	1						0.93	1.61	1.26	1.71	1.05	1.74	1.37	1.84	1.14	0.78	1.06	0.65	1.35	0.83	0.62	1.09	1.9	1.56	2.15	1.38	1.74	1.43	1.97	1.27	0.82	1.13	0.73	1.37	0.88	0.64	0.83	0.98
	81			trans-urocanate	LC/MS pos early	607	C00785	HMDB0000301	736715		0.84	1.01						1	1.28	1.33	1.43	1.14	1.28	1.32	1.43	1.14	1.03	1.12	0.89	1.08	0.86	0.8	1.05	1.29	1.41	1.75	1.17	1.22	1.34	1.66	1.12	1.09	1.36	0.91	1.25	0.84	0.67	0.95	0.99
	83			imidazole propionate	LC/MS pos early	40730		HMDB0002271	70630		0.95	1.07						1.1	1.41	1.09	1.19	1.03	1.28	0.99	1.08	0.94	0.77	0.84	0.73	1.09	0.94	0.87	0.9	1.07	0.9	0.87	0.84	1.19	1	0.97	0.94	0.84	0.82	0.79	0.97	0.93	0.96	1.31	1.07
	84			formiminoglutamate	LC/MS pos early	43493	C00439	HMDB0000854	439233		1	1.14						1.17	2.14	1.72	2.06	1.2	1.83	1.47	1.77	1.03	0.8	0.96	0.56	1.2	0.7	0.58	1.16	2.99	2.36	2.95	1.39	2.57	2.03	2.53	1.2	0.79	0.98	0.47	1.25	0.59	0.47	0.89	0.89
	86			imidazole lactate	LC/MS pos early	15716	C05568	HMDB0002320	793		1.17	1.01						1.08	1.48	1.22	1.17	1.09	1.37	1.13	1.08	1.01	0.82	0.79	0.74	0.96	0.9	0.94	1.03	1.47	1.18	1.11	1.07	1.43	1.14	1.08	1.04	0.8	0.76	0.73	0.95	0.91	0.96	1.04	0.99
	87			carnosine	LC/MS pos early	1768	C00386	HMDB0000033	439224		0.89	0.69						0.57	0.65	0.35	0.33	0.55	1.13	0.61	0.57	0.97	0.54	0.51	0.85	0.94	1.59	1.68	0.77	1.26	1.04	0.71	0.81	1.63	1.34	0.91	1.05	0.82	0.56	0.64	0.68	0.78	1.15	0.43	0.58
	89			N-acetylcarnosine	LC/MS neg	43488		HMDB0012881	9903482		0.77	1.02						0.99	1.26	1.13	1.05	1.01	1.28	1.15	1.06	1.03	0.9	0.83	0.8	0.92	0.89	0.97	1.04	1.34	1.26	1.37	1.14	1.28	1.2	1.32	1.09	0.94	1.02	0.85	1.09	0.9	0.83	0.92	0.98
	94			1-methyl-4-imidazoleacetate	LC/MS pos early	32350	C05828	HMDB0002820	75810		0.98	0.86						0.92	0.92	1.39	1.11	0.78	1	1.5	1.2	0.85	1.51	1.21	0.85	0.8	0.57	0.71	0.93	1.21	1.27	1.27	1.01	1.29	1.36	1.36	1.08	1.05	1.05	0.84	1	0.79	0.79	0.79	0.79
	95			1-methyl-5-imidazoleacetate	LC/MS pos early	62946		HMDB0004988	6451814		1.05	1.13						1.04	1.42	1.37	1.17	1.1	1.37	1.32	1.13	1.06	0.96	0.82	0.78	0.86	0.81	0.94	1.07	1.4	1.34	1.24	1.13	1.31	1.26	1.16	1.06	0.96	0.88	0.81	0.92	0.84	0.91	1.12	1.15
	96			1-methyl-5-imidazolelactate	LC/MS neg	64596					0.9	0.99						1.16	1.37	1.26	1.23	1.16	1.18	1.08	1.06	1	0.92	0.9	0.85	0.98	0.93	0.94	1.01	1.29	1.17	1.12	1.08	1.27	1.16	1.11	1.07	0.91	0.87	0.84	0.96	0.92	0.96	1.07	0.93
	99			1-ribosyl-imidazoleacetate*	LC/MS pos early	61868	C05131	HMDB0002331	440569		0.96	1.03						0.99	1.16	1.08	0.95	1	1.17	1.08	0.95	1	0.93	0.82	0.86	0.88	0.92	1.05	1.06	1.26	1.2	1.01	1.15	1.19	1.13	0.95	1.08	0.95	0.8	0.91	0.84	0.96	1.14	0.95	1.02
	100			4-imidazoleacetate	LC/MS pos early	32349	C02835	HMDB0002024	96215		1.31	1.05						0.99	1.35	1.14	1.27	0.99	1.37	1.15	1.29	1	0.84	0.94	0.73	1.12	0.87	0.78	0.92	1.59	1.34	1.69	1.09	1.72	1.44	1.83	1.18	0.84	1.06	0.69	1.26	0.82	0.65	0.93	0.87
	108		Lysine Metabolism	lysine	LC/MS pos early	1301	C00047 C00739	HMDB0003405 HMDB0000182	5962		1.05	0.98						0.99	0.98	0.9	1.04	1.01	0.99	0.91	1.05	1.02	0.91	1.06	1.03	1.16	1.13	0.97	0.99	0.95	0.88	1.02	1.01	0.97	0.9	1.03	1.02	0.93	1.06	1.06	1.15	1.14	1	0.99	0.98
	109			N2-acetyllysine	LC/MS polar	36751	C12989	HMDB0000446	92907		0.88	1.04						1.12	1.39	1.19	1.05	1.18	1.24	1.06	0.94	1.05	0.86	0.76	0.85	0.89	0.99	1.12	1.2	1.45	1.26	1.17	1.09	1.21	1.05	0.97	0.91	0.87	0.8	0.75	0.93	0.87	0.94	1	1.07
	110			N6-acetyllysine	LC/MS neg	36752	C02727	HMDB0000206	92832		0.97	1.01						0.99	1.07	0.96	1.1	1.01	1.08	0.97	1.11	1.02	0.9	1.03	0.95	1.15	1.06	0.92	1.03	1.16	1.03	1.18	1.08	1.13	1	1.15	1.05	0.89	1.02	0.93	1.15	1.05	0.91	0.95	0.99
	112			N2-acetyl,N6-methyllysine	LC/MS pos early	62954		HMDB0242186			0.57	0.92						1.05	1.34	1.15	1.02	1.22	1.28	1.1	0.97	1.17	0.86	0.76	0.91	0.88	1.06	1.2	1.09	1.41	1.22	1.05	1.13	1.3	1.13	0.97	1.04	0.87	0.75	0.8	0.86	0.92	1.08	0.9	0.93
	113			N2-acetyl,N6,N6-dimethyllysine	LC/MS pos early	63254					0.65	0.99						0.92	1.28	1.18	1.07	1.02	1.39	1.28	1.16	1.11	0.92	0.83	0.8	0.9	0.86	0.96	0.98	1.34	1.24	1.1	1.02	1.37	1.27	1.12	1.04	0.93	0.82	0.76	0.88	0.82	0.93	0.96	1.02
	117			N6-methyllysine	LC/MS pos early	62860	C02728	HMDB0002038	164795		0.97	0.96						1	1	1	1.02	1.08	1	1	1.02	1.08	1	1.02	1.08	1.03	1.08	1.06	0.97	0.97	0.98	1.01	1.05	1	1.01	1.03	1.08	1.01	1.04	1.09	1.03	1.07	1.05	0.98	0.96
	118			N6,N6-dimethyllysine	LC/MS pos early	62862	C05545	HMDB0013287	193344		1.01	1						0.94	1.01	0.92	0.88	0.98	1.07	0.98	0.94	1.04	0.91	0.88	0.97	0.96	1.06	1.11	1	1.06	0.98	0.93	1.05	1.06	0.99	0.93	1.05	0.93	0.88	0.99	0.94	1.06	1.12	0.96	1.01
	119			N6,N6,N6-trimethyllysine	LC/MS pos early	1498	C03793	HMDB0001325	440120		0.85	0.93						0.88	0.9	0.74	0.61	0.86	1.03	0.84	0.69	0.98	0.82	0.67	0.95	0.82	1.16	1.41	1	0.99	0.84	0.69	0.97	1	0.84	0.69	0.97	0.84	0.7	0.98	0.83	1.16	1.4	0.84	0.96
	120			hydroxy-N6,N6,N6-trimethyllysine*	LC/MS pos early	62959		HMDB0001422			0.92	0.92						1.18	1.19	1.06	0.86	1.08	1.01	0.89	0.73	0.91	0.89	0.72	0.9	0.82	1.02	1.25	1.02	1.18	1	0.81	0.94	1.16	0.98	0.8	0.92	0.84	0.68	0.79	0.81	0.94	1.16	0.99	0.85
	122			5-hydroxylysine	LC/MS pos early	15685	C16741	HMDB0000450	3032849		0.96	0.93						1.06	0.87	0.73	0.72	0.9	0.82	0.69	0.67	0.85	0.84	0.83	1.03	0.98	1.23	1.25	1.02	1	0.86	0.82	1.05	0.98	0.84	0.8	1.02	0.86	0.82	1.05	0.96	1.22	1.27	0.85	0.82
	123			5-(galactosylhydroxy)-lysine	LC/MS pos early	43582		HMDB0242167	66995551		0.88	1						1.23	1.44	1.22	0.96	1.3	1.17	0.99	0.78	1.05	0.85	0.66	0.9	0.78	1.06	1.36	1.18	1.45	1.3	0.82	1.16	1.22	1.1	0.69	0.98	0.9	0.56	0.8	0.63	0.89	1.41	1.03	0.99
	124			fructosyllysine	LC/MS pos early	46227		HMDB0034879	9839580		1.13	0.94						0.98	0.92	0.72	1.17	1.01	0.94	0.74	1.19	1.03	0.78	1.27	1.1	1.62	1.4	0.87	1.14	1.08	0.84	1.28	1.15	0.95	0.74	1.13	1.02	0.77	1.18	1.06	1.53	1.38	0.9	0.84	0.98
	126			2-aminoadipate	LC/MS polar	6146	C00956	HMDB0000510	92136		0.85	0.98						0.94	1.45	1.36	1.62	0.91	1.55	1.45	1.73	0.98	0.94	1.12	0.63	1.2	0.67	0.56	0.88	1.54	1.23	1.56	0.98	1.75	1.39	1.77	1.11	0.8	1.01	0.64	1.27	0.8	0.63	0.99	0.93
	130			glutarylcarnitine (C5-DC)	LC/MS pos early	44664		HMDB0013130	71317118		0.78	0.94						1.01	1.19	1.12	1.07	1.1	1.17	1.11	1.06	1.09	0.94	0.9	0.93	0.96	0.98	1.03	0.87	0.99	1.02	0.93	0.95	1.13	1.17	1.07	1.08	1.04	0.95	0.96	0.91	0.92	1.01	1.06	0.91
	134			pipecolate	LC/MS pos early	1444		HMDB0000070			1.15	1.08						0.89	0.8	0.73	0.75	1.1	0.9	0.81	0.85	1.23	0.9	0.94	1.37	1.04	1.51	1.46	0.97	0.91	0.84	0.87	1.37	0.94	0.87	0.9	1.41	0.93	0.96	1.5	1.04	1.63	1.57	0.96	1.04
	136			6-oxopiperidine-2-carboxylate	LC/MS neg	43231		HMDB0061705	3014237		1.05	0.98						1.13	1.71	1.55	2.07	1.25	1.52	1.38	1.84	1.11	0.91	1.21	0.73	1.33	0.81	0.61	0.89	1.81	1.39	2.12	1.3	2.04	1.57	2.39	1.46	0.77	1.17	0.72	1.53	0.93	0.61	1.01	0.79
	141			N,N,N-trimethyl-5-aminovalerate	LC/MS pos early	57687		HMDB0240732	14274897		0.94	0.84						1.03	1.17	1.02	0.95	1.04	1.13	0.99	0.93	1.01	0.87	0.82	0.89	0.94	1.02	1.09	0.87	1.05	0.95	0.89	0.82	1.2	1.09	1.03	0.95	0.91	0.85	0.79	0.94	0.87	0.92	0.94	0.79
	142			N-acetyl-2-aminoadipate	LC/MS pos early	63920	C12986	HMDB0062715	443992		0.88	0.97						1.28	1.72	1.46	1.39	1.28	1.35	1.14	1.09	1	0.85	0.81	0.74	0.96	0.88	0.92	1	1.43	1.36	1.18	1.02	1.42	1.36	1.18	1.02	0.95	0.83	0.71	0.87	0.75	0.86	1.13	0.89
	143		Phenylalanine Metabolism	phenylalanine	LC/MS pos early	64	C00079	HMDB0000159	6140		0.96	1						0.97	1.08	0.99	1.21	1.02	1.11	1.02	1.24	1.04	0.91	1.12	0.94	1.22	1.03	0.84	1	1.09	1.02	1.24	1.05	1.09	1.02	1.24	1.05	0.94	1.14	0.96	1.21	1.03	0.85	0.98	1
	145			N-acetylphenylalanine	LC/MS neg	33950	C03519	HMDB0000512	74839		0.92	0.98						0.99	1.56	1.01	1.3	1	1.57	1.01	1.31	1.01	0.65	0.83	0.64	1.29	1	0.77	0.98	1.5	0.97	1.27	1.02	1.54	0.99	1.3	1.04	0.65	0.85	0.68	1.31	1.05	0.8	0.99	0.98
	156			phenylpyruvate	LC/MS neg	566	C00166	HMDB0000205	997		0.92	1.04						1	0.88	0.9	1.74	1.03	0.88	0.9	1.74	1.03	1.03	1.98	1.18	1.93	1.15	0.59	1.03	0.94	0.93	1.88	1.14	0.92	0.91	1.83	1.1	0.99	1.99	1.2	2.01	1.22	0.6	0.98	1.01
	157			phenyllactate (PLA)	LC/MS neg	22130	C05607	HMDB0000779 HMDB0000563	3848		0.86	1.03						0.94	0.97	1.14	1.36	1.07	1.03	1.21	1.45	1.14	1.17	1.41	1.1	1.2	0.94	0.78	1.03	1.14	1.28	1.48	1.17	1.1	1.23	1.44	1.14	1.12	1.3	1.03	1.16	0.92	0.79	0.93	1.03
	161			phenylacetate	LC/MS neg	57745	C07086	HMDB0000209	999		0.94	1.15						1.34	0.83	1.11	1.59	1.37	0.62	0.83	1.18	1.02	1.33	1.91	1.64	1.43	1.23	0.86	1.03	0.72	1.06	1.39	1.02	0.7	1.03	1.36	1	1.47	1.94	1.43	1.32	0.97	0.74	1.34	1.02
	162			2-hydroxyphenylacetate	LC/MS polar	1432	C05852	HMDB0000669	11970		1.03	0.99						0.91	0.96	0.89	1.48	1.16	1.05	0.98	1.62	1.27	0.93	1.55	1.22	1.66	1.3	0.78	0.97	1.04	0.97	1.73	1.26	1.07	1	1.79	1.3	0.93	1.67	1.22	1.79	1.3	0.73	0.91	0.97
	165			4-hydroxyphenylacetate	LC/MS neg	541	C00642	HMDB0000020	127		0.88	1						1.35	1.9	1.37	1.47	1.1	1.41	1.02	1.09	0.82	0.72	0.77	0.58	1.07	0.8	0.75	1	1.28	1.21	1.12	1.14	1.28	1.21	1.13	1.15	0.95	0.88	0.89	0.93	0.94	1.02	1.22	0.9
	168		Tyrosine Metabolism	tyrosine	LC/MS pos early	1299	C00082	HMDB0000158	6057		0.95	1.01						0.92	1.06	0.87	1.15	0.98	1.16	0.95	1.25	1.07	0.82	1.08	0.92	1.32	1.13	0.86	1.1	1.17	0.99	1.32	1.15	1.06	0.9	1.21	1.04	0.85	1.13	0.98	1.33	1.16	0.87	0.9	1.08
	169			N-acetyltyrosine	LC/MS neg	32390		HMDB0000866	68310		0.96	0.99						1.02	1.29	0.83	0.96	0.95	1.26	0.81	0.93	0.93	0.65	0.74	0.74	1.15	1.14	1	1.02	1.27	0.8	0.99	1	1.25	0.79	0.98	0.99	0.63	0.78	0.79	1.24	1.25	1.01	0.99	0.98
	177			m-tyramine sulfate	LC/MS neg	48417					1.09	0.98						0.92	0.88	1.13	4.14	1.03	0.96	1.23	4.52	1.12	1.28	4.69	1.16	3.66	0.91	0.25	0.65	0.63	0.73	2.98	0.53	0.97	1.12	4.57	0.81	1.15	4.7	0.83	4.09	0.72	0.18	1.37	0.98
	181			4-hydroxyphenylpyruvate	LC/MS neg	1669	C01179	HMDB0000707	979		0.97	1.03						0.97	2.04	1.3	2.16	1.02	2.1	1.34	2.23	1.05	0.64	1.06	0.5	1.66	0.78	0.47	1.15	2.46	1.52	2.65	1.28	2.15	1.32	2.31	1.12	0.62	1.08	0.52	1.75	0.85	0.48	0.87	1.03
	186			4-hydroxyphenylacetoylcarnitine	LC/MS pos early	52932					0.64	0.65						1.43	2.72	2.09	1.79	1.48	1.9	1.46	1.25	1.03	0.77	0.66	0.54	0.86	0.71	0.83	0.54	1.06	0.84	0.78	0.67	1.97	1.56	1.45	1.24	0.79	0.74	0.63	0.93	0.79	0.85	1.39	0.52
	187			3-(4-hydroxyphenyl)lactate	LC/MS neg	32197	C03672	HMDB0000755	9378		0.84	1.05						1.01	1.3	1.28	1.26	1.06	1.29	1.27	1.25	1.05	0.98	0.97	0.81	0.99	0.83	0.84	1.07	1.52	1.5	1.43	1.22	1.42	1.4	1.33	1.14	0.99	0.94	0.8	0.95	0.81	0.86	0.94	1
	196			phenol sulfate	LC/MS neg	32553	C02180	HMDB0060015	74426		0.68	0.97						1.04	0.93	0.96	0.95	0.8	0.9	0.93	0.92	0.77	1.03	1.02	0.86	0.99	0.83	0.84	0.81	0.74	0.76	0.76	0.84	0.91	0.94	0.94	1.04	1.03	1.04	1.15	1	1.11	1.11	1.13	0.88
	197			phenol glucuronide	LC/MS neg	52747		HMDB0060014	87235		0.72	0.92						1.23	1.69	1.36	0.8	1.15	1.37	1.11	0.65	0.93	0.81	0.47	0.68	0.59	0.84	1.43	0.62	0.74	0.68	0.51	0.61	1.19	1.09	0.82	0.99	0.92	0.69	0.83	0.75	0.9	1.21	1.6	0.8
	199			4-methoxyphenol sulfate	LC/MS neg	48457		HMDB0242192			1.53	0.94						0.67	0.45	0.37	0.37	0.44	0.67	0.55	0.56	0.65	0.81	0.83	0.97	1.02	1.19	1.17	0.88	0.7	0.58	0.53	1.02	0.79	0.66	0.6	1.16	0.83	0.75	1.47	0.91	1.76	1.94	0.66	0.86
	207			vanillactate	LC/MS neg	54910		HMDB0000913	160637		0.86	0.98						1	1.4	1.4	1.43	0.95	1.39	1.4	1.43	0.95	1	1.02	0.68	1.02	0.68	0.66	1.06	1.6	1.59	1.61	1.09	1.5	1.5	1.52	1.03	1	1.01	0.68	1.01	0.69	0.68	0.88	0.94
	208			vanillylmandelate (VMA)	LC/MS neg	1567	C05584	HMDB0000291	1245		0.94	0.98						0.94	2.39	1.47	1.32	0.99	2.54	1.56	1.41	1.05	0.61	0.55	0.41	0.9	0.67	0.75	0.89	2.3	1.43	1.25	0.96	2.57	1.6	1.39	1.07	0.62	0.54	0.42	0.87	0.67	0.77	1.02	0.97
	210			3-methoxytyrosine	LC/MS pos early	12017		HMDB0001434	9307		1	0.99						1.01	1.04	0.97	0.99	0.96	1.03	0.95	0.98	0.95	0.93	0.96	0.92	1.03	0.99	0.96	0.99	0.98	0.97	0.99	0.96	0.99	0.98	0.99	0.96	0.99	1	0.97	1.02	0.99	0.97	1	0.99
	212			3-methoxytyramine sulfate	LC/MS neg	44618			54133459		0.74	1.01						1.09	1.84	1.83	1.35	1.11	1.69	1.68	1.24	1.02	0.99	0.73	0.6	0.74	0.61	0.82	1.03	1.91	1.93	1.39	1.06	1.86	1.87	1.35	1.03	1.01	0.72	0.56	0.72	0.55	0.77	1	0.95
	216			homovanillate (HVA)	LC/MS neg	1101	C05582	HMDB0000118	1738		0.94	1						0.93	1.94	1.43	1.16	0.96	2.08	1.54	1.25	1.03	0.74	0.6	0.5	0.81	0.67	0.83	0.93	1.99	1.54	1.23	1.17	2.15	1.66	1.33	1.27	0.77	0.62	0.59	0.8	0.76	0.95	0.95	0.94
	225			gentisate	LC/MS polar	18280	C00628	HMDB0000152	3469		1.03	0.73						1.34	1.38	1.15	0.93	0.89	1.03	0.86	0.69	0.66	0.84	0.67	0.65	0.8	0.77	0.96	0.95	0.94	0.86	0.82	1.48	0.99	0.9	0.87	1.55	0.91	0.88	1.58	0.96	1.73	1.79	0.8	0.57
	229			dopamine 4-sulfate	LC/MS neg	48406	C13691	HMDB0004148	68517194		0.84	0.92						1.36	1.24	0.98	2.72	1.04	0.91	0.72	2	0.76	0.79	2.19	0.84	2.77	1.06	0.38	1.27	1.18	1.08	2.84	1.18	0.93	0.85	2.24	0.93	0.91	2.41	1	2.64	1.1	0.41	0.9	0.84
	230			dopamine 3-O-sulfate	LC/MS neg	48407	C13690	HMDB0006275	122136		0.8	0.91						1.39	1.22	1.05	2.72	1.07	0.87	0.75	1.95	0.77	0.86	2.24	0.88	2.6	1.02	0.39	1.33	1.18	1.04	2.98	1.16	0.89	0.79	2.25	0.87	0.88	2.53	0.98	2.86	1.11	0.39	0.88	0.84
	231			p-cresol glucuronide*	LC/MS neg	48841		HMDB0011686	154035		1.11	1.36						1.24	1.18	0.88	0.7	1.36	0.95	0.72	0.57	1.1	0.75	0.59	1.15	0.79	1.53	1.94	0.95	1.04	0.75	0.7	0.89	1.09	0.79	0.73	0.93	0.72	0.67	0.85	0.93	1.18	1.28	1.62	1.25
	232			tyramine O-sulfate	LC/MS neg	48408		HMDB0006409	153005		0.43	0.91						1.09	1.04	0.74	0.93	0.84	0.96	0.68	0.85	0.77	0.71	0.89	0.8	1.25	1.13	0.9	1.44	1.37	1.03	1.41	1.59	0.95	0.72	0.98	1.1	0.75	1.03	1.16	1.37	1.54	1.13	0.65	0.86
	233			N-formylphenylalanine	LC/MS neg	48433		HMDB0240317	7064571;759256		1.06	0.93						1.02	1.29	1.06	5.41	1.32	1.26	1.03	5.28	1.29	0.82	4.2	1.03	5.12	1.25	0.24	1.23	1.4	0.89	4.42	1.13	1.14	0.72	3.59	0.92	0.63	3.16	0.81	4.98	1.27	0.26	1.03	1.24
	234			vanillic alcohol sulfate	LC/MS neg	48733		HMDB0041788			0.87	1.01						2.09	1.04	3.08	81.69	8.78	0.5	1.47	39.01	4.19	2.96	78.67	8.45	26.53	2.85	0.11	1.83	0.67	1.05	76.43	3.17	0.37	0.57	41.73	1.73	1.57	114.1	4.73	72.9	3.02	0.04	1.18	1.03
	251			thyroxine	LC/MS neg	2761	C01829	HMDB0000248	5819		0.95	1.01						0.99	1.16	1.1	0.98	0.95	1.18	1.11	0.99	0.96	0.94	0.84	0.82	0.89	0.87	0.97	1.01	1.18	1.14	1.07	1.02	1.16	1.12	1.05	1.01	0.96	0.9	0.86	0.94	0.9	0.96	0.98	1
	261		Tryptophan Metabolism	tryptophan	LC/MS pos early	54	C00078	HMDB0000929	6305		0.92	1.03						1	0.72	0.86	1.14	0.96	0.72	0.86	1.14	0.97	1.2	1.58	1.34	1.32	1.12	0.85	1.06	0.78	0.95	1.2	1.04	0.74	0.9	1.14	0.98	1.22	1.54	1.32	1.26	1.09	0.86	0.97	1.03
	262			N-acetyltryptophan	LC/MS neg	33959	C03137	HMDB0013713	439917;700653		0.94	0.98						0.95	1.21	0.81	1.02	0.86	1.28	0.86	1.08	0.91	0.67	0.84	0.71	1.26	1.06	0.84	1.05	1.29	0.86	1.08	0.91	1.23	0.82	1.03	0.87	0.66	0.84	0.7	1.26	1.06	0.84	0.93	1.03
	268			C-glycosyltryptophan	LC/MS neg	48782		HMDB0240296	10981970		0.93	1.03						0.98	1.24	1.12	1.04	1.01	1.26	1.14	1.06	1.02	0.91	0.84	0.81	0.93	0.9	0.97	0.95	1.2	1.17	1.07	1.04	1.27	1.23	1.12	1.1	0.97	0.89	0.87	0.92	0.9	0.98	1.02	0.99
	270			oxindolylalanine	LC/MS pos early	64568			20977764		0.86	1.01						1.04	0.73	0.85	1.29	1.02	0.7	0.81	1.24	0.97	1.16	1.77	1.39	1.52	1.2	0.79	1.12	0.79	1	1.38	1.09	0.71	0.89	1.23	0.97	1.25	1.74	1.37	1.39	1.1	0.79	0.94	1.01
	271			tryptophan betaine	LC/MS pos early	37097	C09213	HMDB0061115	442106		0.63	0.87						1.07	1.11	1.07	1.04	1.08	1.04	1	0.97	1.01	0.96	0.93	0.97	0.97	1.01	1.04	0.98	1.08	1.06	1.04	1.06	1.1	1.07	1.06	1.07	0.98	0.97	0.98	0.99	1	1.01	0.89	0.82
	273			N-formylkynurenine	LC/MS neg	64334	C02700 C02406 C15605	HMDB0001200	910		1.05	1.07						1.03	0.93	0.97	1.39	1.11	0.91	0.95	1.36	1.08	1.04	1.49	1.19	1.43	1.14	0.8	0.95	0.81	0.85	1.14	0.89	0.86	0.89	1.21	0.93	1.04	1.4	1.09	1.35	1.04	0.77	1.22	1.12
	274			kynurenine	LC/MS pos early	15140	C00328	HMDB0000684	161166		0.92	1.06						1	0.78	0.86	1.09	0.96	0.78	0.86	1.08	0.96	1.11	1.39	1.23	1.26	1.12	0.89	1.01	0.85	0.94	1.16	1.01	0.84	0.93	1.15	0.99	1.11	1.37	1.19	1.24	1.07	0.87	1.01	1.02
	277			N-acetylkynurenine (2)	LC/MS neg	48757		HMDB0240342	73817779		1	0.9						1.25	1.32	0.83	1.44	0.98	1.05	0.66	1.15	0.78	0.63	1.09	0.74	1.74	1.19	0.68	1.05	1.18	0.78	1.41	0.98	1.12	0.74	1.35	0.94	0.66	1.2	0.83	1.82	1.26	0.69	0.96	0.8
	279			kynurenate	LC/MS neg	1417	C01717	HMDB0000715	3845		0.86	0.97						1.08	1.82	1.5	1.26	1.03	1.69	1.4	1.17	0.95	0.83	0.69	0.56	0.84	0.68	0.82	1.06	1.95	1.45	1.3	1.1	1.84	1.36	1.22	1.03	0.74	0.66	0.56	0.9	0.76	0.85	0.95	0.94
	281			N-formylanthranilic acid	LC/MS neg	43549	C05653	HMDB0004089	101399		1.16	1.06						1.02	1.16	1.25	1.59	0.92	1.14	1.22	1.55	0.9	1.07	1.37	0.79	1.28	0.74	0.58	1.03	1.27	1.36	1.67	1.11	1.23	1.32	1.62	1.08	1.07	1.32	0.87	1.23	0.81	0.66	0.99	1
	282			anthranilate	LC/MS pos early	4970	C00108	HMDB0001123	227		0.91	1.1						0.91	0.78	0.86	0.95	0.92	0.85	0.94	1.04	1.01	1.1	1.22	1.18	1.11	1.07	0.97	0.87	0.75	0.94	1.07	0.89	0.86	1.08	1.24	1.03	1.26	1.44	1.2	1.14	0.95	0.83	1.09	1.03
	285			xanthurenate	LC/MS pos early	15679	C02470	HMDB0000881	5699		0.97	0.94						1.44	2.51	2.03	2.46	1.27	1.74	1.41	1.71	0.88	0.81	0.98	0.51	1.21	0.63	0.52	1.13	2.74	1.94	2.65	1.28	2.43	1.71	2.35	1.13	0.71	0.97	0.47	1.37	0.66	0.48	0.94	0.73
	286			8-methoxykynurenate	LC/MS neg	62955	C05830	HMDB0060426	76230		0.9	1						1.18	2.37	2.65	1.62	1.05	2.01	2.25	1.38	0.89	1.12	0.69	0.44	0.61	0.4	0.65	1.14	2.8	2.84	1.75	1.44	2.45	2.48	1.53	1.26	1.01	0.63	0.51	0.62	0.51	0.82	0.9	0.87
	289			picolinate	LC/MS pos early	1512	C10164	HMDB0002243	1018		0.94	1.29						1.12	1.69	1.89	2.51	1.21	1.52	1.69	2.25	1.08	1.12	1.48	0.71	1.33	0.64	0.48	1.27	2.06	2.34	3.27	1.67	1.63	1.85	2.59	1.32	1.14	1.59	0.81	1.4	0.71	0.51	1.04	1.18
	294			serotonin	LC/MS pos early	2342	C00780	HMDB0000259	5202		0.6	1.04						1.09	2.16	1.16	0.99	0.98	1.98	1.06	0.91	0.9	0.54	0.46	0.45	0.86	0.84	0.99	0.65	1.31	1.07	0.98	0.78	2	1.64	1.5	1.2	0.82	0.75	0.6	0.92	0.73	0.8	1.33	0.8
	305			indolelactate	LC/MS neg	18349	C02043	HMDB0000671	92904		0.87	1.03						1.06	0.95	0.95	1.01	1	0.89	0.9	0.96	0.94	1.01	1.07	1.06	1.06	1.05	0.99	1.09	1.09	1.09	1.14	1.1	1	1	1.04	1.01	1	1.04	1.01	1.05	1.01	0.97	0.94	0.97
	306			indoleacetate	LC/MS neg	27513	C00954	HMDB0000197	802		0.91	1.04						1	0.69	0.83	0.99	1.09	0.69	0.83	0.99	1.09	1.2	1.42	1.57	1.18	1.31	1.1	0.97	0.72	0.87	1	1.09	0.75	0.9	1.03	1.12	1.2	1.38	1.5	1.15	1.25	1.09	1.03	0.99
	312			indolepropionate	LC/MS neg	32405		HMDB0002302	3744		1	1						1.19	1.05	0.97	1.12	1.03	0.88	0.82	0.94	0.87	0.93	1.07	0.98	1.16	1.06	0.92	1.17	1.1	1.02	1.16	1.11	0.94	0.87	1	0.95	0.92	1.06	1.01	1.14	1.09	0.95	0.97	0.95
	314			indoleacetylglutamine	LC/MS neg	42087		HMDB0013240	25200879		1.2	0.85						1.06	0.89	0.51	0.62	1.08	0.84	0.49	0.59	1.02	0.58	0.7	1.22	1.21	2.11	1.74	0.84	0.77	0.43	0.48	0.9	0.92	0.51	0.58	1.07	0.55	0.63	1.16	1.13	2.1	1.85	1	0.79
	323			indole-3-carboxylate	LC/MS neg	38116	C19837	HMDB0003320	69867		0.79	0.96						1.12	1.1	1.08	1.08	1.08	0.98	0.97	0.96	0.96	0.99	0.98	0.99	0.99	1	1	0.94	1.02	0.99	0.96	0.92	1.08	1.06	1.02	0.98	0.98	0.94	0.9	0.96	0.93	0.96	1.06	0.89
	324			indolebutyrate	LC/MS neg	34402	C11284	HMDB0002096	8617		0.99	1.13						1.09	1.14	1.16	1.06	1	1.04	1.06	0.97	0.92	1.02	0.93	0.88	0.91	0.87	0.95	1.07	1.12	1.19	1.15	1.15	1.05	1.11	1.07	1.07	1.06	1.02	1.03	0.96	0.97	1	1.09	1.07
	326			indoleacetoylcarnitine*	LC/MS pos early	62279					0.97	0.47						1.11	1.11	1	1	1.13	1	0.9	0.91	1.02	0.9	0.9	1.02	1	1.13	1.13	0.43	0.56	0.5	0.49	0.4	1.28	1.15	1.14	0.93	0.89	0.89	0.73	0.99	0.82	0.82	0.89	0.35
	327			5-hydroxyindole sulfate	LC/MS neg	52914					1.11	1.05						1.25	1.05	1.03	1.28	1.01	0.83	0.82	1.02	0.81	0.99	1.23	0.97	1.24	0.98	0.79	1.12	1.02	1.03	1.26	1.08	0.91	0.92	1.13	0.97	1.01	1.23	1.06	1.23	1.06	0.86	1.07	0.96
	328			7-hydroxyindole sulfate	LC/MS neg	52915		HMDB0240659			0.79	0.9						1.47	1.25	1.4	2.02	0.98	0.85	0.96	1.38	0.66	1.12	1.62	0.78	1.44	0.69	0.48	1.03	0.95	1.13	1.42	0.72	0.92	1.09	1.38	0.7	1.19	1.5	0.76	1.26	0.64	0.51	1.17	0.82
	329			3-indoxyl sulfate	LC/MS neg	27672		HMDB0000682	10258		1.07	1.01						1.17	1.05	1.01	1.1	1.05	0.89	0.86	0.94	0.89	0.97	1.05	1	1.09	1.04	0.95	1.01	0.94	0.92	1.03	0.91	0.93	0.91	1.02	0.9	0.98	1.09	0.96	1.12	0.99	0.88	1.1	0.95
	334			6-bromotryptophan	LC/MS neg	62503		HMDB0242168	9856996		0.96	1.03						1	0.58	0.83	1.01	0.93	0.59	0.83	1.01	0.94	1.42	1.73	1.6	1.22	1.13	0.92	1.04	0.66	0.92	1.08	1.01	0.64	0.89	1.05	0.98	1.4	1.64	1.53	1.18	1.1	0.93	0.96	1
	339		Leucine, Isoleucine and Valine Metabolism	leucine	LC/MS pos early	60	C00123	HMDB0000687	6106		1	0.98						1.04	0.92	0.93	1.24	1.05	0.88	0.89	1.19	1.01	1.01	1.36	1.14	1.34	1.13	0.84	1.01	0.89	0.9	1.23	1.01	0.88	0.89	1.22	1	1.01	1.38	1.13	1.37	1.12	0.82	1	0.97
	343			N-acetylleucine	LC/MS neg	1587	C02710	HMDB0011756	70912		0.94	0.99						0.99	1.46	1.03	1.68	1.06	1.48	1.04	1.69	1.07	0.71	1.15	0.72	1.63	1.03	0.63	0.99	1.42	0.79	1.62	0.93	1.44	0.8	1.64	0.94	0.56	1.14	0.66	2.04	1.17	0.57	1.05	1.05
	350			4-methyl-2-oxopentanoate	LC/MS neg	22116	C00233	HMDB0000695	70		1.02	1.01						1.08	1.04	1.05	1.36	1.09	0.96	0.97	1.26	1.01	1.01	1.31	1.05	1.3	1.04	0.8	1.08	1.14	1.1	1.41	1.1	1.06	1.01	1.3	1.02	0.96	1.23	0.96	1.28	1.01	0.79	0.98	0.98
	354			alpha-hydroxyisocaproate	LC/MS neg	22132	C03264	HMDB0000746 HMDB0000665 HMDB0000624	92779;83697;439960		0.85	1.01						0.99	1.25	1.2	1.45	1.11	1.27	1.22	1.47	1.12	0.96	1.16	0.89	1.21	0.92	0.76	1.04	1.4	1.39	1.49	1.2	1.35	1.34	1.43	1.15	0.99	1.06	0.85	1.07	0.86	0.81	0.94	0.99
	355			2-ketocaprylate	LC/MS neg	63120		HMDB0013211	67600		1.17	0.85						1.02	1.2	1.23	1.24	1.08	1.17	1.2	1.21	1.06	1.02	1.03	0.9	1.01	0.88	0.87	0.85	1.11	1.1	1.2	1.01	1.31	1.29	1.41	1.19	0.98	1.08	0.9	1.09	0.92	0.84	0.92	0.76
	358			isovalerate (i5:0)	LC/MS neg	44656	C08262	HMDB0000718	10430		1.03	1.01						1.19	1.13	0.86	1.65	1.22	0.96	0.72	1.39	1.03	0.75	1.45	1.07	1.92	1.42	0.74	1.06	1.12	1.07	1.67	1.06	1.05	1	1.57	0.99	0.95	1.49	0.95	1.56	0.99	0.64	1.02	0.91
	360			isovalerylglycine	LC/MS neg	35107		HMDB0000678	546304		0.78	0.58						1.23	1.33	0.55	1.47	0.9	1.08	0.45	1.2	0.73	0.41	1.11	0.67	2.69	1.64	0.61	0.91	0.89	0.36	1.02	0.69	0.98	0.39	1.12	0.76	0.4	1.15	0.78	2.83	1.92	0.68	0.77	0.58
	361			isovalerylcarnitine (C5)	LC/MS pos early	34407	C20826	HMDB0000688	169235		0.83	0.71						1.16	1.92	0.95	1.87	1.24	1.65	0.82	1.61	1.07	0.5	0.98	0.64	1.97	1.3	0.66	0.87	1.48	0.84	1.54	0.89	1.71	0.97	1.78	1.03	0.57	1.04	0.6	1.83	1.06	0.58	0.87	0.65
	368			3-methylcrotonylglycine	LC/MS pos early	31940	C20828	HMDB0000459	169485		0.97	0.71						1.02	1.22	0.69	1.11	0.81	1.2	0.68	1.08	0.79	0.57	0.91	0.66	1.6	1.17	0.73	0.76	0.88	0.42	0.87	0.69	1.17	0.56	1.15	0.91	0.48	0.99	0.78	2.08	1.64	0.79	0.91	0.67
	370			beta-hydroxyisovalerate	LC/MS neg	12129		HMDB0000754	69362		0.95	1.06						1.02	1.18	0.99	1.31	1.14	1.16	0.97	1.29	1.12	0.84	1.11	0.96	1.32	1.15	0.87	0.99	1.29	1.21	1.44	1.19	1.3	1.22	1.45	1.2	0.94	1.12	0.92	1.19	0.98	0.82	0.99	0.96
	371			beta-hydroxyisovaleroylcarnitine	LC/MS pos early	35433		HMDB0061189			0.86	0.94						0.96	1.19	1.12	1.04	1.01	1.24	1.16	1.08	1.06	0.94	0.87	0.85	0.93	0.91	0.97	0.96	1.25	1.18	1.14	1.02	1.31	1.23	1.19	1.07	0.94	0.91	0.82	0.97	0.87	0.9	0.9	0.9
	374			3-methylglutaconate	LC/MS polar	57747		HMDB0000522	1551553		1.27	0.98						1.14	1.46	1.31	1.21	1.12	1.28	1.15	1.06	0.98	0.9	0.83	0.76	0.92	0.85	0.92	1.16	1.55	1.43	1.34	1.16	1.34	1.23	1.16	1	0.92	0.86	0.75	0.94	0.81	0.86	0.93	0.94
	382			3-methylglutarylcarnitine (2)	LC/MS pos early	46548		HMDB0000552	128145		1.11	0.84						1.16	1.44	1.33	1.23	1.14	1.25	1.15	1.06	0.98	0.92	0.85	0.79	0.92	0.85	0.93	0.83	1.1	1.07	0.91	0.81	1.32	1.28	1.09	0.97	0.97	0.83	0.73	0.85	0.75	0.88	1.07	0.77
	392			isoleucine	LC/MS pos early	1125	C16424 C00407 C06418	HMDB0000172	6306		1	1						1.03	0.9	0.93	1.2	1.04	0.87	0.9	1.16	1.01	1.03	1.33	1.16	1.29	1.12	0.87	1.05	0.93	0.94	1.24	1.04	0.89	0.9	1.18	0.99	1.01	1.33	1.11	1.32	1.11	0.84	0.98	0.99
	394			N-acetylisoleucine	LC/MS neg	33967		HMDB0061684	306109		1.05	1.02						0.95	1.46	0.92	1.59	0.97	1.54	0.97	1.67	1.02	0.63	1.09	0.67	1.72	1.06	0.61	1.18	1.4	1.03	1.79	0.95	1.19	0.87	1.52	0.8	0.74	1.28	0.68	1.74	0.92	0.53	0.96	1.19
	401			3-methyl-2-oxovalerate	LC/MS neg	15676	C00671 C06008 C03465	HMDB0000491	440877;439286		1.03	1.01						1.1	1.05	1.01	1.38	1.1	0.96	0.92	1.26	1.01	0.96	1.32	1.05	1.37	1.09	0.8	1.1	1.17	1.06	1.42	1.12	1.06	0.96	1.29	1.02	0.91	1.22	0.96	1.34	1.06	0.79	0.98	0.98
	402			2-hydroxy-3-methylvalerate	LC/MS neg	36746		HMDB0000317	164623		0.8	0.99						1.04	0.94	0.94	1.28	1.16	0.9	0.9	1.22	1.11	1	1.35	1.23	1.36	1.24	0.91	1.06	1.13	1.18	1.32	1.25	1.07	1.12	1.25	1.18	1.05	1.17	1.11	1.11	1.06	0.95	0.91	0.92
	404			2-methylbutyrylcarnitine (C5)	LC/MS pos early	45095		HMDB0000378	6426901		1.12	0.89						1	1.52	1.1	1.23	1.03	1.52	1.11	1.23	1.03	0.73	0.81	0.67	1.11	0.93	0.84	0.98	1.45	1.17	1.39	1.07	1.48	1.19	1.42	1.09	0.81	0.96	0.74	1.19	0.91	0.77	0.87	0.86
	406			2-methylbutyrylglycine	LC/MS pos early	31928		HMDB0000339	193872		0.85	0.93						0.98	0.95	0.84	0.83	0.79	0.96	0.85	0.85	0.8	0.89	0.88	0.83	0.99	0.94	0.95	0.67	0.58	0.66	0.8	0.9	0.88	0.99	1.2	1.34	1.13	1.37	1.53	1.21	1.35	1.12	1.08	0.74
	407			tiglylcarnitine (C5:1-DC)	LC/MS pos early	35428		HMDB0002366	22833596		0.87	0.93						1	1.22	1.27	1.18	1.2	1.22	1.27	1.18	1.2	1.05	0.97	0.98	0.92	0.94	1.02	1.03	1.3	1.32	1.29	1.23	1.26	1.27	1.25	1.19	1.02	0.99	0.95	0.98	0.94	0.96	0.89	0.92
	409			tigloylglycine	LC/MS pos early	1598		HMDB0000959	6441567		0.87	0.69						1.17	2.59	1.45	1.07	1.03	2.22	1.24	0.92	0.88	0.56	0.41	0.4	0.74	0.71	0.97	0.75	1.32	0.63	0.58	0.68	1.76	0.83	0.77	0.9	0.47	0.44	0.51	0.92	1.08	1.18	1.16	0.75
	412			3-hydroxy-2-ethylpropionate	LC/MS neg	32397		HMDB0000396	188979		1	1						0.92	1.53	1.74	1.47	1.11	1.66	1.88	1.6	1.21	1.13	0.96	0.73	0.85	0.64	0.76	0.99	1.83	1.8	1.76	1.33	1.85	1.82	1.78	1.34	0.99	0.96	0.73	0.98	0.74	0.75	0.89	0.96
	414			ethylmalonate	LC/MS polar	15765		HMDB0000622	11756		1.04	0.93						1	3.34	2.83	2.1	0.98	3.36	2.84	2.11	0.99	0.85	0.63	0.29	0.74	0.35	0.47	1.09	3.48	3.1	2.33	1.19	3.21	2.85	2.15	1.09	0.89	0.67	0.34	0.75	0.38	0.51	0.85	0.93
	417			methylsuccinate	LC/MS polar	15745		HMDB0001844	10349		1.07	0.96						0.99	1.43	1.13	1.12	0.9	1.45	1.14	1.13	0.91	0.78	0.78	0.63	1	0.8	0.81	1.1	1.63	1.42	1.34	1.21	1.49	1.3	1.22	1.11	0.87	0.82	0.74	0.94	0.85	0.91	0.82	0.91
	423			valine	LC/MS pos early	1649	C00183	HMDB0000883	6287		1	0.97						1.08	0.96	0.92	1.16	1.06	0.89	0.85	1.07	0.98	0.95	1.2	1.1	1.26	1.15	0.91	1.03	0.92	0.88	1.13	1.03	0.89	0.86	1.1	1	0.96	1.23	1.12	1.28	1.16	0.9	1	0.95
	424			N-acetylvaline	LC/MS neg	1591		HMDB0011757	66789		0.94	0.99						1.01	1.27	1.07	1.09	0.99	1.26	1.06	1.08	0.98	0.84	0.86	0.78	1.02	0.92	0.91	0.91	1.14	0.95	1.07	0.95	1.26	1.05	1.18	1.05	0.83	0.93	0.83	1.12	1	0.89	1.06	0.95
	426			N-carbamoylvaline	LC/MS neg	62852			448879		0.8	0.81						0.83	1.38	1.41	1.08	1.15	1.66	1.69	1.29	1.38	1.02	0.78	0.84	0.76	0.82	1.07	0.97	1.26	1.39	1.59	1	1.29	1.43	1.63	1.03	1.1	1.26	0.8	1.14	0.72	0.63	0.77	0.9
	430			3-methyl-2-oxobutyrate	LC/MS neg	44526	C00141	HMDB0000019	49		1.03	1						1.11	1.39	1.19	1.08	1.12	1.25	1.07	0.97	1.01	0.86	0.78	0.81	0.91	0.94	1.04	1.11	1.51	1.19	1.1	1.11	1.35	1.07	0.99	1	0.79	0.73	0.74	0.93	0.93	1.01	0.98	0.98
	431			alpha-hydroxyisovalerate	LC/MS polar	46537		HMDB0000407	99823		0.76	0.95						1.04	1.08	1.16	1.18	1.12	1.04	1.12	1.14	1.08	1.08	1.09	1.04	1.01	0.96	0.95	0.99	1.08	1.18	1.19	1.13	1.09	1.18	1.2	1.14	1.09	1.1	1.05	1.01	0.96	0.95	0.95	0.91
	433			isobutyrylcarnitine (C4)	LC/MS pos early	33441		HMDB0000736	168379		1	0.75						1.09	1.32	0.97	1.14	0.94	1.2	0.89	1.04	0.86	0.74	0.87	0.72	1.18	0.97	0.83	0.8	1.09	0.8	0.95	0.78	1.36	0.99	1.18	0.97	0.73	0.87	0.72	1.18	0.98	0.83	0.89	0.66
	434			isobutyrylglycine	LC/MS neg	35437		HMDB0000730	10855600		1.27	0.67						1.05	1.12	0.62	1.16	0.89	1.07	0.59	1.1	0.85	0.55	1.03	0.79	1.88	1.44	0.77	0.6	0.67	0.44	0.77	0.61	1.12	0.74	1.29	1.02	0.66	1.15	0.91	1.74	1.37	0.79	0.96	0.54
	435			3-hydroxyisobutyrate	LC/MS pos early	1549	C01188 C06001	HMDB0000023 HMDB0000336	11966314		0.93	1.01						1.08	3.06	2.49	2.42	1.27	2.82	2.3	2.24	1.17	0.81	0.79	0.42	0.97	0.51	0.52	1.07	3.08	3.2	2.52	1.47	2.87	2.98	2.35	1.37	1.04	0.82	0.48	0.79	0.46	0.58	0.93	0.92
	436			2,3-dihydroxy-2-methylbutyrate	LC/MS neg	57547		HMDB0029576	301941		0.71	1						0.81	1.24	1.41	1.18	1.28	1.52	1.74	1.45	1.57	1.14	0.96	1.03	0.84	0.9	1.08	0.96	1.69	1.73	1.74	1.2	1.77	1.81	1.82	1.26	1.02	1.03	0.71	1.01	0.7	0.69	0.83	0.98
	442		Methionine, Cysteine, SAM and Taurine Metabolism	methionine	LC/MS pos early	1302	C00073	HMDB0000696	6137		0.97	1.1						0.99	1.06	0.81	0.92	1.03	1.07	0.83	0.94	1.04	0.77	0.87	0.97	1.13	1.26	1.11	1.2	1.26	1	1.21	1.2	1.05	0.83	1.01	1	0.79	0.96	0.95	1.21	1.21	0.99	0.93	1.13
	443			N-acetylmethionine	LC/MS neg	1589	C02712	HMDB0011745	448580		0.99	1.02						0.96	1.39	1.08	1.01	0.98	1.45	1.12	1.05	1.02	0.78	0.72	0.7	0.94	0.9	0.97	0.97	1.52	1.17	1.13	1.02	1.57	1.21	1.16	1.05	0.77	0.74	0.67	0.96	0.87	0.9	0.96	0.97
	445			N-formylmethionine	LC/MS neg	2829	C03145	HMDB0001015	439750		0.96	1.02						1	1.28	1.09	1.08	1	1.28	1.09	1.08	1	0.85	0.85	0.78	1	0.92	0.93	0.99	1.32	1.14	1.13	1.03	1.34	1.15	1.14	1.04	0.86	0.86	0.78	1	0.91	0.91	0.99	0.98
	446			S-methylmethionine	LC/MS pos early	38127	C05319	HMDB0038670	458		0.3	0.87						1.43	1.06	0.75	0.64	1.8	0.74	0.52	0.44	1.26	0.71	0.6	1.7	0.85	2.4	2.83	0.89	0.69	0.54	0.41	1.35	0.77	0.61	0.46	1.51	0.78	0.6	1.95	0.76	2.48	3.25	1.18	0.74
	447			methionine sulfone	LC/MS pos early	44878		HMDB0062174	69961		0.78	1.13						0.99	0.97	0.97	1.1	1.06	0.99	0.98	1.11	1.07	1	1.13	1.09	1.13	1.09	0.96	0.96	0.93	0.94	1.01	1.02	0.97	0.98	1.05	1.05	1.01	1.09	1.09	1.07	1.08	1	1.17	1.15
	448			methionine sulfoxide	LC/MS pos early	18374	C02989	HMDB0002005	158980		1.05	1.03						1.01	0.9	0.83	2.67	1.11	0.9	0.82	2.65	1.1	0.92	2.95	1.23	3.22	1.34	0.42	1.29	1.23	1.01	3.28	1.37	0.96	0.79	2.54	1.06	0.82	2.66	1.11	3.23	1.35	0.42	0.84	1.08
	454			S-adenosylhomocysteine (SAH)	LC/MS neg	42382	C00021	HMDB0000939	439155		0.88	1.18						1.02	1.34	1.09	1.05	0.94	1.32	1.08	1.03	0.93	0.82	0.78	0.7	0.96	0.86	0.9	1.07	1.54	1.4	1.32	1.14	1.44	1.31	1.23	1.07	0.91	0.86	0.74	0.94	0.82	0.87	1.02	1.07
	455			5-methylthioribose**	LC/MS pos early	62100		HMDB0001087	6419710		0.93	1.13						1.07	1.11	1.35	1.09	1.18	1.04	1.27	1.02	1.11	1.22	0.98	1.06	0.81	0.87	1.08	1.21	1.71	1.6	1.52	1.54	1.42	1.33	1.26	1.28	0.94	0.89	0.9	0.95	0.96	1.02	0.9	1.01
	456			2,3-dihydroxy-5-methylthio-4-pentenoate (DMTPA)*	LC/MS neg	62805		HMDB0240388			0.94	1.17						1.01	1.2	1.09	1.09	1.04	1.19	1.08	1.08	1.03	0.91	0.91	0.87	1	0.95	0.95	1.18	1.49	1.38	1.4	1.27	1.26	1.17	1.19	1.07	0.93	0.94	0.85	1.01	0.92	0.9	0.97	1.14
	457			2-hydroxy-4-(methylthio)butanoic acid	LC/MS polar	63739		HMDB0037115	11427		1.02	1.09						0.96	1	1.01	0.97	0.98	1.04	1.05	1.01	1.02	1.02	0.97	0.98	0.96	0.96	1	1.27	1.41	1.43	1.34	1.29	1.12	1.13	1.06	1.02	1.01	0.95	0.91	0.94	0.9	0.96	0.84	1.1
	461			cystathionine	LC/MS pos early	15705	C02291	HMDB0000099	439258		0.98	1.19						1.15	1.3	1.21	1.37	0.86	1.13	1.05	1.19	0.75	0.93	1.05	0.66	1.13	0.71	0.63	1.33	1.76	1.75	1.89	1.16	1.32	1.31	1.42	0.87	0.99	1.07	0.66	1.08	0.67	0.62	0.92	1.07
	462			alpha-ketobutyrate	LC/MS polar	4968	C00109	HMDB0000005	58		1.21	1						0.97	1	2.16	2.29	1.3	1.04	2.24	2.37	1.34	2.16	2.29	1.3	1.06	0.6	0.57	1.06	1.13	2.77	2.53	1.43	1.07	2.61	2.39	1.35	2.45	2.24	1.26	0.91	0.52	0.56	0.88	0.96
	463			cysteine	LC/MS pos early	1868	C00097	HMDB0000574	5862		1	1.02						0.99	0.91	1	0.93	0.96	0.92	1.01	0.94	0.97	1.1	1.03	1.06	0.93	0.96	1.03	0.99	0.97	1.06	0.97	0.98	0.99	1.08	0.98	1	1.09	0.99	1.01	0.91	0.92	1.02	0.99	0.99
	465			S-methylcysteine	LC/MS neg	39592		HMDB0002108	88180;7058174;24417		0.96	0.95						1.1	1.02	0.99	0.92	1.22	0.93	0.9	0.83	1.1	0.97	0.9	1.19	0.92	1.23	1.33	0.97	0.92	0.88	0.84	1.08	0.94	0.9	0.86	1.11	0.95	0.92	1.18	0.96	1.24	1.29	1.04	0.92
	466			S-methylcysteine sulfoxide	LC/MS pos early	43378		HMDB0029432	82142		0.74	0.89						1.27	1.14	1.08	1.06	1.57	0.9	0.85	0.84	1.24	0.94	0.93	1.38	0.99	1.46	1.48	0.91	0.81	0.84	0.86	1.08	0.89	0.93	0.94	1.18	1.04	1.06	1.33	1.02	1.27	1.26	1.16	0.83
	468			S-carboxyethylcysteine	LC/MS pos early	64177		HMDB0246645			0.78	0.86						0.87	0.73	0.56	0.5	0.83	0.84	0.65	0.57	0.95	0.77	0.68	1.14	0.88	1.47	1.67	1.06	0.93	0.8	0.68	1.11	0.88	0.75	0.64	1.05	0.86	0.73	1.19	0.85	1.39	1.64	0.69	0.84
	469			cysteine s-sulfate	LC/MS polar	22176	C05824	HMDB0000731	115015		0.95	0.99						0.99	1.05	0.99	0.99	0.94	1.06	1.01	1.01	0.95	0.95	0.95	0.9	1	0.95	0.95	0.99	1.1	1.06	1.01	1	1.11	1.07	1.02	1.01	0.96	0.91	0.91	0.95	0.94	0.99	0.96	0.96
	470			cystine	LC/MS pos early	56	C00491	HMDB0000192	67678		0.99	1.05						0.77	0.76	0.81	0.81	0.88	0.99	1.04	1.05	1.14	1.06	1.06	1.15	1	1.09	1.09	1.22	1.27	1.09	1.2	1.18	1.04	0.9	0.99	0.97	0.86	0.95	0.93	1.1	1.08	0.98	0.76	1.2
	474			lanthionine	LC/MS pos early	42002		HMDB0251521	98504		0.83	1.01						0.71	0.72	0.64	0.7	0.85	1.02	0.9	0.99	1.2	0.89	0.97	1.17	1.09	1.32	1.21	0.87	0.93	0.83	0.95	1.06	1.07	0.95	1.09	1.22	0.89	1.02	1.14	1.14	1.28	1.12	0.83	1.02
	476			cysteine sulfinic acid	LC/MS pos early	37443	C00606	HMDB0000996	109		0.98	1.02						0.86	0.87	1	0.75	0.88	1.01	1.15	0.87	1.02	1.14	0.86	1.01	0.75	0.89	1.18	1.01	0.92	1.1	0.75	0.91	0.91	1.1	0.74	0.91	1.2	0.81	0.99	0.68	0.83	1.22	0.96	1.12
	478			hypotaurine	LC/MS polar	590	C00519	HMDB0000965	107812		0.96	1.07						1.14	1.77	1.22	1	0.97	1.55	1.07	0.87	0.85	0.69	0.56	0.55	0.82	0.8	0.97	0.86	1.39	1.17	1.04	0.85	1.62	1.36	1.21	0.99	0.84	0.75	0.61	0.89	0.73	0.82	1.2	0.9
	479			taurine	LC/MS pos early	2125	C00245	HMDB0000251	1123		0.9	1.04						1.06	1.59	1.18	0.98	0.93	1.49	1.11	0.92	0.87	0.74	0.62	0.58	0.83	0.79	0.95	0.85	1.36	1.15	1.02	0.88	1.59	1.35	1.2	1.03	0.85	0.75	0.65	0.89	0.77	0.86	1.12	0.9
	481			N-acetyltaurine	LC/MS neg	48187		HMDB0240253	159864		0.8	1.03						0.9	1.61	1.09	1.15	0.83	1.78	1.21	1.28	0.92	0.68	0.72	0.52	1.06	0.77	0.72	0.84	1.79	1.44	1.32	0.99	2.13	1.7	1.57	1.17	0.8	0.74	0.55	0.92	0.69	0.75	0.92	0.86
	484			succinoyltaurine	LC/MS polar	63678					1.24	1						1.11	2.28	2.1	2.03	1.08	2.06	1.9	1.83	0.97	0.92	0.89	0.47	0.97	0.51	0.53	1.02	2.01	2.1	1.85	1.04	1.96	2.05	1.81	1.02	1.04	0.92	0.52	0.88	0.5	0.56	1.06	0.98
	492		Urea cycle; Arginine and Proline Metabolism	arginine	LC/MS pos early	1638	C00062	HMDB0000517	6322		0.99	0.98						1.03	1.02	0.94	0.97	1.02	1	0.92	0.94	0.99	0.92	0.95	1	1.03	1.08	1.05	1	0.97	0.91	0.92	0.96	0.97	0.91	0.92	0.96	0.94	0.95	0.99	1.01	1.06	1.04	1.01	0.99
	494			urea	LC/MS pos early	1670	C00086	HMDB0000294	1176		0.95	0.98						1.05	1.11	1.12	1.1	1.15	1.05	1.06	1.05	1.09	1.01	1	1.04	0.99	1.03	1.04	1.04	1.1	1.13	1.15	1.16	1.06	1.08	1.1	1.11	1.02	1.04	1.05	1.01	1.03	1.02	0.97	0.96
	496			ornithine	LC/MS pos early	1493	C00077	HMDB0000214	6262		1.13	0.96						1.08	0.86	0.85	1.02	0.97	0.8	0.78	0.94	0.9	0.98	1.18	1.12	1.2	1.15	0.95	1.08	0.91	0.85	1.06	0.99	0.84	0.78	0.98	0.91	0.93	1.16	1.08	1.25	1.16	0.93	0.94	0.94
	498			3-amino-2-piperidone	LC/MS pos early	62853		HMDB0000323	5200225		1.05	0.99						1.1	1.15	0.99	1.02	0.97	1.05	0.91	0.93	0.88	0.87	0.89	0.84	1.03	0.97	0.95	1.02	1.05	0.95	0.96	0.91	1.03	0.93	0.95	0.89	0.9	0.92	0.87	1.02	0.96	0.94	1.04	0.97
	500			2-oxoarginine*	LC/MS pos early	55072	C03771	HMDB0004225	558		1.04	1						1.32	1.24	1.07	1.59	1.05	0.94	0.81	1.21	0.8	0.87	1.29	0.85	1.49	0.98	0.66	1.29	1.37	1.23	1.75	1.05	1.06	0.96	1.36	0.81	0.9	1.28	0.77	1.42	0.85	0.6	0.94	0.92
	501			citrulline	LC/MS pos early	2132	C00327	HMDB0000904	9750		0.95	0.98						1.05	1.01	0.88	0.75	1.07	0.96	0.84	0.72	1.02	0.87	0.74	1.06	0.86	1.22	1.42	1.02	0.92	0.86	0.75	1.03	0.91	0.84	0.74	1.01	0.93	0.81	1.11	0.87	1.2	1.37	1.01	0.98
	502			homoarginine	LC/MS pos early	22137	C01924	HMDB0000670	9085		0.95	0.93						1.08	1.02	1.04	1.19	1.1	0.94	0.96	1.1	1.02	1.03	1.17	1.08	1.14	1.06	0.93	0.97	0.88	0.92	1.04	0.99	0.91	0.95	1.08	1.03	1.05	1.18	1.12	1.13	1.08	0.95	1.04	0.93
	503			homocitrulline	LC/MS polar	22138	C02427	HMDB0000679	65072		0.9	0.82						0.72	0.84	0.77	0.79	1.21	1.17	1.06	1.09	1.67	0.91	0.93	1.43	1.03	1.58	1.54	1.03	1.3	1.2	1.22	1.31	1.27	1.17	1.18	1.27	0.92	0.94	1.01	1.02	1.09	1.08	0.62	0.88
	504			proline	LC/MS pos early	1898	C00148 C000763	HMDB0000162 HMDB0003411	145742;614;8988		0.93	1						1.02	0.94	0.81	1.15	1.06	0.92	0.79	1.12	1.03	0.86	1.22	1.13	1.42	1.3	0.92	1.08	1	0.87	1.24	1.09	0.93	0.8	1.14	1.01	0.87	1.23	1.09	1.42	1.26	0.88	0.95	1.01
	507			dimethylarginine (SDMA + ADMA)	LC/MS pos early	36808	C21189 C03626	HMDB0003334 HMDB0001539	123831;169148		0.99	0.99						0.98	1.01	0.99	0.98	1.03	1.03	1.01	1.01	1.06	0.98	0.97	1.02	1	1.05	1.05	0.99	1.02	1	0.98	1.05	1.03	1.01	1	1.06	0.98	0.97	1.03	0.99	1.05	1.07	0.98	0.99
	508			N-acetylarginine	LC/MS pos early	33953	C02562	HMDB0004620	67427		0.82	0.96						1.18	1.26	1.04	0.96	1.03	1.07	0.89	0.81	0.87	0.83	0.76	0.81	0.91	0.98	1.08	1.17	1.29	1.08	0.97	1.01	1.1	0.93	0.83	0.87	0.84	0.75	0.79	0.9	0.94	1.05	0.95	0.94
	513			N-acetylcitrulline	LC/MS pos early	48434	C15532 C02851	HMDB0000856	656979		0.84	0.87						1.19	1.54	1.08	1.07	1.09	1.29	0.91	0.9	0.92	0.7	0.7	0.71	1	1.02	1.02	1.24	1.54	1.18	1.19	1	1.25	0.96	0.96	0.81	0.77	0.77	0.65	1	0.85	0.84	0.85	0.88
	514			N-acetylproline	LC/MS pos early	34387		HMDB0094701	322640		0.89	0.98						1.05	1.26	0.81	1.26	1.17	1.2	0.77	1.19	1.11	0.64	1	0.93	1.55	1.45	0.93	0.83	0.99	0.8	1.11	0.97	1.2	0.96	1.34	1.17	0.8	1.12	0.98	1.39	1.22	0.87	1.12	0.89
	517			N-delta-acetylornithine	LC/MS neg	43249	C00437	HMDB0242109	9920500		1.01	0.94						1.05	0.95	0.92	1.04	1.05	0.91	0.88	0.99	1.01	0.97	1.09	1.11	1.12	1.14	1.01	0.94	0.87	0.82	0.95	1	0.93	0.88	1.01	1.07	0.95	1.09	1.16	1.15	1.22	1.06	1.02	0.91
	518			N-alpha-acetylornithine	LC/MS pos early	32984	C00437	HMDB0003357	439232		0.9	0.99						1.37	1.09	1	1.75	1.54	0.79	0.73	1.28	1.13	0.92	1.61	1.42	1.75	1.55	0.88	1.02	0.85	0.73	1.51	1.19	0.83	0.72	1.48	1.16	0.86	1.77	1.4	2.06	1.63	0.79	1.22	0.91
	519			N2,N5-diacetylornithine	LC/MS neg	43591		HMDB0240345	65977		0.88	0.79						1.15	1.36	1.05	1.07	0.94	1.18	0.91	0.93	0.82	0.77	0.79	0.69	1.02	0.89	0.88	0.92	1.01	0.83	0.79	0.85	1.1	0.91	0.86	0.92	0.82	0.78	0.84	0.94	1.02	1.08	0.96	0.77
	521			N-methylhydroxyproline**	LC/MS pos early	62068			9860390		0.84	1.07						0.87	1.03	0.89	0.89	0.68	1.18	1.02	1.02	0.77	0.86	0.86	0.66	1	0.76	0.76	0.69	0.65	0.73	0.68	0.73	0.95	1.06	0.99	1.07	1.12	1.05	1.13	0.93	1	1.08	1.28	1
	522			trans-4-hydroxyproline	LC/MS pos early	32306	C01157	HMDB0000725	5810		0.88	0.93						1.01	0.82	0.71	0.69	0.85	0.81	0.7	0.68	0.84	0.86	0.84	1.04	0.98	1.2	1.23	1.04	0.78	0.72	0.73	0.9	0.76	0.7	0.7	0.87	0.92	0.93	1.15	1.01	1.25	1.24	0.91	0.93
	524			pro-hydroxy-pro	LC/MS pos early	35127		HMDB0006695	11902893		0.91	0.92						1.05	0.95	0.82	0.6	0.91	0.91	0.78	0.58	0.87	0.86	0.63	0.96	0.73	1.11	1.52	1.12	1.04	0.96	0.67	1.12	0.92	0.86	0.59	1	0.93	0.64	1.08	0.69	1.17	1.68	0.83	0.89
	527			N-methylproline	LC/MS pos early	37431		HMDB0094696	643474		0.91	0.9						0.97	0.88	0.75	0.94	0.82	0.9	0.77	0.96	0.84	0.85	1.06	0.93	1.25	1.1	0.88	0.65	0.6	0.6	0.71	0.66	0.93	0.92	1.09	1.01	0.99	1.17	1.09	1.18	1.1	0.93	1.14	0.76
	528			N,N,N-trimethyl-alanylproline betaine (TMAP)	LC/MS pos early	62947		HMDB0240365			0.88	0.99						0.89	1.11	0.99	0.92	1.13	1.25	1.12	1.04	1.28	0.9	0.83	1.02	0.93	1.14	1.23	0.9	1.17	1.11	0.96	1.19	1.3	1.23	1.07	1.33	0.95	0.82	1.02	0.87	1.08	1.24	0.95	0.96
	531			argininate*	LC/MS pos early	57461		HMDB0003148	160437		0.89	1.01						1.27	1.23	1.07	1.03	1.2	0.97	0.84	0.81	0.95	0.87	0.83	0.97	0.96	1.12	1.17	1.24	1.36	1.16	1.05	1.24	1.09	0.94	0.85	1	0.86	0.78	0.92	0.9	1.07	1.18	0.97	0.95
	535			dimethylguanidino valeric acid (DMGV)*	LC/MS pos early	62783			101535539		0.86	1.39						1.21	1.64	1.54	1.52	0.82	1.35	1.27	1.25	0.68	0.94	0.93	0.5	0.99	0.53	0.54	1.37	2.19	2.29	2.3	1.14	1.6	1.66	1.67	0.83	1.04	1.05	0.52	1	0.5	0.49	1.05	1.19
	537		Creatine Metabolism	guanidinoacetate	LC/MS polar	43802	C00581	HMDB0000128	763		1.03	0.96						1.08	1.18	0.9	0.82	1	1.1	0.84	0.76	0.93	0.76	0.7	0.85	0.91	1.11	1.22	1	1.06	0.83	0.73	0.94	1.06	0.83	0.73	0.94	0.78	0.69	0.89	0.88	1.13	1.28	1.03	0.95
	538			creatine	LC/MS pos early	27718	C00300	HMDB0000064	586		0.73	0.96						1.09	1.59	1.33	1.35	1.09	1.47	1.23	1.25	1	0.84	0.85	0.68	1.02	0.82	0.81	1.24	2.23	1.28	1.46	1.1	1.8	1.04	1.18	0.89	0.58	0.66	0.49	1.14	0.86	0.75	0.86	0.98
	539			creatinine	LC/MS pos early	513	C00791	HMDB0000562	588		0.92	1.01						0.98	1.08	1.03	0.99	1.01	1.1	1.05	1.01	1.03	0.96	0.92	0.93	0.96	0.98	1.02	1.01	1.12	1.08	1.03	1.02	1.11	1.07	1.02	1.02	0.96	0.92	0.91	0.96	0.95	0.99	0.98	1.01
	548		Polyamine Metabolism	N-acetylputrescine	LC/MS pos early	37496	C02714	HMDB0002064	122356		1.31	1.16						0.98	1.16	1	1.02	1.02	1.18	1.02	1.04	1.04	0.87	0.88	0.88	1.02	1.02	1	1.21	1.38	1.22	1.29	1.21	1.14	1	1.07	1	0.88	0.93	0.88	1.06	0.99	0.94	0.98	1.21
	554			N-acetyl-isoputreanine	LC/MS pos early	62309		HMDB0094713	131802901		0.86	1.15						0.93	0.96	0.91	0.96	0.93	1.03	0.98	1.04	1.01	0.95	1	0.98	1.05	1.02	0.97	1.04	1.1	1.06	1.09	1.1	1.06	1.02	1.05	1.06	0.97	0.99	1.01	1.03	1.04	1.02	1.02	1.14
	555			spermidine	LC/MS pos early	485	C00315	HMDB0001257	1102		0.77	1.1						1.07	1.81	1.06	0.75	1	1.69	0.98	0.7	0.94	0.58	0.42	0.55	0.71	0.95	1.33	0.8	1.38	1.03	0.8	0.95	1.73	1.29	1	1.18	0.75	0.58	0.69	0.78	0.92	1.18	1.23	0.92
	560			(N(1) + N(8))-acetylspermidine	LC/MS pos early	57814	C00612 C01029	HMDB0001276 HMDB0002189	123689;496		0.9	1.07						0.97	1.38	0.87	0.78	1.02	1.42	0.89	0.8	1.05	0.63	0.57	0.74	0.9	1.18	1.3	1	1.4	0.87	0.8	1.08	1.39	0.86	0.79	1.07	0.62	0.57	0.77	0.92	1.24	1.35	1.05	1.08
	561			acisoga	LC/MS neg	43258		HMDB0061384	129397		0.81	1.07						0.94	1.18	1.27	1.08	0.97	1.25	1.35	1.14	1.03	1.08	0.91	0.82	0.85	0.76	0.9	1.14	1.36	1.28	1.21	1.14	1.19	1.12	1.06	1	0.94	0.89	0.84	0.95	0.89	0.94	0.97	1.17
	566			5-methylthioadenosine (MTA)	LC/MS pos early	1419	C00170	HMDB0001173	439176		0.95	1.21						1.01	1.3	1.18	1.16	1.02	1.28	1.16	1.14	1.01	0.91	0.89	0.79	0.98	0.87	0.88	1.2	1.6	1.51	1.59	1.25	1.34	1.26	1.33	1.04	0.94	0.99	0.78	1.05	0.83	0.79	0.99	1.17
	570			4-acetamidobutanoate	LC/MS pos early	1558	C02946	HMDB0003681	18189		1.05	1.09						0.97	1.17	0.99	1.03	1.03	1.21	1.02	1.07	1.06	0.85	0.88	0.88	1.04	1.03	0.99	1.13	1.31	1.13	1.17	1.18	1.16	1	1.04	1.04	0.86	0.89	0.9	1.04	1.04	1.01	0.98	1.14
	573		Guanidino and Acetamido Metabolism	4-guanidinobutanoate	LC/MS pos early	15681	C01035	HMDB0003464	500		1.08	0.98						0.97	0.77	0.64	1.39	0.91	0.8	0.66	1.44	0.95	0.83	1.8	1.18	2.17	1.43	0.66	1.07	0.97	0.74	1.61	1.09	0.91	0.7	1.51	1.02	0.77	1.67	1.13	2.17	1.47	0.68	0.86	0.95
	574			guanidinosuccinate	LC/MS pos early	32446	C03139	HMDB0003157	439918		0.77	1.32						0.71	1.12	1.11	1	0.86	1.59	1.58	1.42	1.22	0.99	0.89	0.77	0.9	0.78	0.86	1.42	2.59	2.32	2.06	1.27	1.83	1.63	1.45	0.9	0.89	0.79	0.49	0.89	0.55	0.62	0.72	1.44
	583		Glutathione Metabolism	cysteine-glutathione disulfide	LC/MS pos early	35159	R00900	HMDB0000656	3080690		0.77	1.04						0.88	1.2	1.01	0.85	0.87	1.37	1.15	0.97	0.99	0.84	0.71	0.72	0.84	0.86	1.02	0.96	1.22	1.16	1.07	1.01	1.27	1.2	1.11	1.05	0.95	0.88	0.83	0.92	0.87	0.95	0.94	1.03
	586			cysteinylglycine	LC/MS pos early	35637	C01419	HMDB0000078	439498		0.93	1.03						1	0.91	0.96	0.82	0.88	0.9	0.96	0.82	0.88	1.07	0.91	0.97	0.85	0.91	1.07	1.01	1.23	1.09	0.98	0.94	1.21	1.08	0.97	0.93	0.89	0.8	0.77	0.9	0.86	0.96	0.92	0.93
	587			cysteinylglycine disulfide*	LC/MS pos early	62103		HMDB0000709	22833544		0.87	1.02						0.97	1.22	1.01	0.86	0.95	1.26	1.05	0.89	0.99	0.83	0.7	0.78	0.84	0.94	1.11	0.98	1.23	1.06	0.89	0.97	1.25	1.08	0.91	0.99	0.86	0.73	0.79	0.84	0.91	1.09	1	1.02
	588			cys-gly, oxidized	LC/MS pos early	18368		HMDB0242125	333293		0.8	1.02						0.95	1.33	0.99	0.83	0.92	1.4	1.04	0.88	0.98	0.74	0.63	0.7	0.84	0.94	1.11	0.9	1.3	1.02	0.82	0.93	1.44	1.13	0.91	1.03	0.78	0.63	0.72	0.8	0.91	1.14	1.03	0.98
	589			5-oxoproline	LC/MS neg	1494	C01879 C02237	HMDB0000267	439685;7405		0.92	0.98						0.96	1.11	0.92	0.96	1	1.15	0.95	1	1.04	0.83	0.87	0.91	1.05	1.1	1.04	0.96	1.08	0.92	0.96	1	1.12	0.96	0.99	1.04	0.86	0.89	0.93	1.03	1.08	1.04	0.99	0.99
	590			2-aminobutyrate	LC/MS pos early	42374	C02356	HMDB0000452	80283		1.02	1.01						0.94	0.72	0.84	1.01	1.12	0.76	0.89	1.07	1.19	1.16	1.4	1.56	1.21	1.34	1.11	1.07	0.78	0.86	1.06	1.21	0.73	0.8	0.99	1.13	1.1	1.36	1.56	1.23	1.41	1.14	0.95	1.07
	592			2-hydroxybutyrate/2-hydroxyisobutyrate	LC/MS polar	52281	C21297 C05984	HMDB0000729 HMDB00008	4277439;440864		1	1.02						0.99	1.7	3.03	2.42	1.25	1.72	3.06	2.44	1.26	1.78	1.42	0.73	0.8	0.41	0.52	0.98	1.9	3.38	2.5	1.41	1.93	3.43	2.54	1.43	1.78	1.31	0.74	0.74	0.42	0.56	0.94	0.94
	643		Lactoyl Amino Acid	N-lactoyl isoleucine	LC/MS neg	64879					0.8	1.03						0.99	1.51	1.07	2.07	1.17	1.53	1.08	2.08	1.17	0.71	1.37	0.77	1.94	1.09	0.56	1.15	2.03	1.48	2.55	1.19	1.76	1.28	2.21	1.03	0.73	1.25	0.59	1.73	0.81	0.47	0.86	0.99
	644			N-lactoyl leucine	LC/MS neg	64880		HMDB0062176			0.89	1.08						0.91	2.46	1.35	2.67	1.02	2.71	1.48	2.94	1.12	0.55	1.08	0.41	1.98	0.75	0.38	1.08	3.28	1.63	3.43	1.3	3.04	1.5	3.17	1.2	0.5	1.04	0.39	2.11	0.8	0.38	0.87	1.03
	646			N-lactoyl phenylalanine	LC/MS neg	64881		HMDB0062175			0.86	1.11						0.81	2.7	1.46	2.73	1.07	3.32	1.79	3.36	1.32	0.54	1.01	0.4	1.87	0.74	0.39	1.1	3.97	1.96	3.7	1.33	3.62	1.79	3.38	1.21	0.49	0.93	0.34	1.89	0.68	0.36	0.83	1.12
	647			N-lactoyl tyrosine	LC/MS neg	64882		HMDB0062177			0.9	1.13						0.83	2.76	1.47	3	1.09	3.33	1.77	3.62	1.31	0.53	1.09	0.39	2.05	0.74	0.36	1.27	4.5	2.19	4.56	1.53	3.53	1.72	3.58	1.2	0.49	1.01	0.34	2.08	0.7	0.34	0.76	1.17
	648			N-lactoyl valine	LC/MS neg	64883		HMDB0062181			0.86	1.05						0.95	2.14	1.56	2.05	1.08	2.25	1.64	2.16	1.14	0.73	0.96	0.51	1.31	0.69	0.53	1.11	2.76	1.91	2.58	1.23	2.49	1.72	2.33	1.11	0.69	0.94	0.45	1.35	0.64	0.48	0.87	1.01
	650	Peptide	Gamma-glutamyl Amino Acid	gamma-glutamylalanine	LC/MS pos early	37063	C03738	HMDB0029142	440103		0.86	1.06						0.99	1.41	0.75	0.97	1.09	1.42	0.75	0.97	1.09	0.53	0.69	0.77	1.29	1.45	1.12	1.08	1.63	0.83	1.12	1.15	1.5	0.77	1.04	1.07	0.51	0.69	0.71	1.36	1.39	1.03	0.97	1.05
	651			gamma-glutamylasparagine	LC/MS pos early	65144					0.94	0.98						0.94	1.06	0.8	0.95	1.22	1.13	0.85	1.01	1.3	0.76	0.89	1.15	1.18	1.52	1.29	1.1	1.22	1	1.06	1.27	1.11	0.91	0.96	1.15	0.82	0.87	1.04	1.06	1.27	1.19	0.88	1.03
	653			gamma-glutamylglutamate	LC/MS pos early	36738	C05282	HMDB0011737	92865		0.9	0.94						0.84	1.21	0.74	0.76	0.88	1.44	0.88	0.9	1.05	0.61	0.63	0.72	1.03	1.19	1.16	0.9	1.28	0.78	0.76	0.92	1.42	0.87	0.84	1.02	0.61	0.59	0.72	0.97	1.17	1.21	0.9	0.97
	654			gamma-glutamylglutamine	LC/MS pos early	2730	C05283	HMDB0011738	150914		0.94	0.98						0.99	1.13	0.91	0.88	1.03	1.14	0.91	0.89	1.04	0.8	0.78	0.91	0.97	1.13	1.17	0.94	1.07	0.91	0.83	1.01	1.15	0.97	0.89	1.07	0.85	0.78	0.94	0.92	1.1	1.2	1.02	0.96
	655			gamma-glutamylglycine	LC/MS pos early	33949		HMDB0011667	100099		0.87	0.92						0.95	1	0.78	0.67	0.89	1.05	0.82	0.71	0.94	0.78	0.67	0.89	0.87	1.15	1.33	0.91	0.97	0.74	0.62	0.85	1.07	0.81	0.68	0.93	0.76	0.64	0.88	0.84	1.15	1.37	0.96	0.92
	656			gamma-glutamylhistidine	LC/MS pos early	18245		HMDB0029151	7017195		1	0.96						1.02	1.09	0.93	0.91	1.06	1.07	0.9	0.89	1.04	0.85	0.84	0.97	0.99	1.15	1.16	1.04	1.16	1.01	0.96	1.06	1.11	0.97	0.92	1.02	0.87	0.83	0.91	0.95	1.05	1.11	0.93	0.95
	657			gamma-glutamylisoleucine*	LC/MS pos early	34456		HMDB0011170	22885096		0.93	0.96						1.06	1.09	0.93	1.11	1.05	1.03	0.87	1.04	0.99	0.85	1.02	0.96	1.2	1.13	0.94	1.1	1.2	1	1.2	1.16	1.09	0.91	1.09	1.05	0.83	1	0.96	1.2	1.16	0.96	0.9	0.93
	658			gamma-glutamylleucine	LC/MS pos early	18369		HMDB0011171	151023		0.94	0.96						1.03	1.06	0.88	1.21	1.05	1.04	0.86	1.18	1.02	0.83	1.14	0.98	1.37	1.19	0.86	1.07	1.14	0.94	1.32	1.13	1.07	0.88	1.24	1.06	0.82	1.16	0.99	1.41	1.21	0.86	0.91	0.95
	659			gamma-glutamyl-alpha-lysine	LC/MS pos early	55015		HMDB0029154	65254		1.03	0.95						1.01	1.05	0.79	0.98	1.02	1.04	0.79	0.97	1.01	0.76	0.94	0.97	1.24	1.28	1.04	0.98	1.08	0.81	1	1.04	1.11	0.83	1.02	1.07	0.75	0.92	0.96	1.23	1.28	1.04	0.94	0.91
	661			gamma-glutamylmethionine	LC/MS pos early	44872		HMDB0029155	7009567		0.97	1.09						0.89	0.97	0.64	0.98	1	1.09	0.72	1.1	1.13	0.66	1	1.03	1.52	1.57	1.03	1.32	1.42	0.97	1.49	1.34	1.08	0.74	1.13	1.02	0.68	1.05	0.94	1.53	1.38	0.9	0.8	1.17
	662			gamma-glutamylphenylalanine	LC/MS pos early	33422		HMDB0000594	111299		0.92	1						0.96	1.15	1	1.09	1.02	1.2	1.04	1.14	1.06	0.87	0.95	0.89	1.09	1.02	0.94	1.02	1.27	1.1	1.22	1.12	1.25	1.08	1.19	1.09	0.87	0.96	0.88	1.11	1.01	0.92	0.92	0.98
	663			gamma-glutamylthreonine	LC/MS pos early	33364		HMDB0029159	76078708		1.04	0.95						0.96	1.01	0.83	0.84	0.9	1.05	0.86	0.87	0.94	0.82	0.83	0.89	1.01	1.09	1.08	1.02	1.1	0.88	0.89	0.96	1.07	0.86	0.87	0.94	0.8	0.81	0.88	1.01	1.09	1.07	0.9	0.95
	664			gamma-glutamyltryptophan	LC/MS pos early	33947		HMDB0029160	3989307		0.8	0.99						1.03	1.71	1.37	1.14	1.04	1.66	1.34	1.11	1.02	0.81	0.67	0.61	0.83	0.76	0.92	1.03	1.88	1.45	1.17	1.1	1.82	1.4	1.13	1.06	0.77	0.62	0.58	0.8	0.76	0.94	0.94	0.95
	665			gamma-glutamyltyrosine	LC/MS neg	2734		HMDB0011741	94340		0.94	1.02						1.08	1.26	1.07	1.22	1.06	1.16	0.99	1.13	0.98	0.85	0.97	0.84	1.14	0.99	0.87	1.04	1.19	0.97	1.23	1.1	1.15	0.94	1.19	1.06	0.82	1.03	0.92	1.27	1.13	0.89	1.05	1
	666			gamma-glutamylvaline	LC/MS pos early	43829		HMDB0011172	7015683		0.93	1.06						1.09	1.39	1.03	1.06	1.1	1.27	0.95	0.97	1.01	0.74	0.76	0.8	1.03	1.07	1.04	1.07	1.31	0.98	1.1	1.17	1.23	0.92	1.03	1.1	0.75	0.84	0.9	1.12	1.19	1.07	1.07	1.04
	668			gamma-glutamylcitrulline*	LC/MS pos early	62104					0.84	0.97						1.01	1.13	0.81	0.57	1.07	1.11	0.8	0.56	1.06	0.72	0.51	0.95	0.71	1.33	1.88	0.97	1.01	0.78	0.56	1.02	1.04	0.8	0.58	1.05	0.77	0.56	1.01	0.73	1.31	1.81	1.02	0.97
	669			gamma-glutamyl-2-aminobutyrate	LC/MS pos early	37092		HMDB0240645			0.99	0.94						0.93	0.77	0.66	0.91	1.05	0.83	0.71	0.98	1.12	0.86	1.18	1.36	1.38	1.58	1.15	0.98	0.74	0.7	0.76	1.12	0.76	0.72	0.78	1.14	0.95	1.02	1.5	1.08	1.59	1.47	0.94	0.99
	671		Dipeptide Derivative	isoleucylhydroxyproline*	LC/MS pos early	63051		HMDB0028908	61158802		0.89	0.95						1.07	1.1	0.85	0.72	0.99	1.03	0.8	0.68	0.93	0.77	0.65	0.9	0.84	1.16	1.37	1.06	1.21	1.05	0.84	1.06	1.14	0.99	0.8	1	0.87	0.7	0.87	0.81	1.01	1.25	0.88	0.87
	672			leucylhydroxyproline*	LC/MS pos early	63052		HMDB0028930	20847829		0.87	0.96						1.1	0.94	0.87	0.46	1.07	0.85	0.79	0.42	0.97	0.93	0.49	1.13	0.53	1.22	2.3	1.02	0.95	0.9	0.52	1.03	0.92	0.88	0.51	1.01	0.95	0.55	1.09	0.58	1.15	1.98	0.96	0.89
	737		Dipeptide	aspartylaspartate	LC/MS pos early	40671		HMDB0028749	332965		1.01	1.03						0.84	1.02	0.86	0.81	0.94	1.21	1.02	0.96	1.12	0.84	0.79	0.92	0.94	1.1	1.17	1.08	1.38	1.13	1.17	1.09	1.27	1.04	1.08	1.01	0.82	0.85	0.79	1.03	0.97	0.94	0.82	1.06
	739			aspartylleucine	LC/MS pos early	40068		HMDB0028757	332962		1.3	0.69						0.28	0.3	0.26	0.24	1.08	1.05	0.93	0.86	3.84	0.88	0.82	3.65	0.93	4.14	4.46	1.6	1.16	1.1	0.99	1.17	0.73	0.69	0.62	0.73	0.95	0.85	1	0.9	1.06	1.17	0.31	1.77
	740			aspartylisoleucine*	LC/MS pos early	57402		HMDB0028756	21845165		0.88	0.59						0.34	0.33	0.24	0.28	1.21	0.97	0.71	0.81	3.55	0.74	0.84	3.67	1.14	4.98	4.38	0.69	0.65	0.43	0.5	0.93	0.95	0.62	0.73	1.36	0.65	0.76	1.43	1.17	2.19	1.87	0.48	0.96
	753			cyclo(ala-pro)	LC/MS pos early	47098		HMDB0303321	13879951		0.96	0.84						1.17	1.27	1.12	1.32	1.24	1.08	0.96	1.13	1.06	0.89	1.04	0.98	1.18	1.1	0.94	0.84	0.84	0.9	0.94	0.96	0.99	1.07	1.12	1.14	1.08	1.12	1.15	1.04	1.06	1.02	1.1	0.79
	765			cyclo(gly-pro)	LC/MS pos early	37077		HMDB0253141	193540		1.47	0.59						1.16	1.1	0.94	0.93	1.03	0.94	0.81	0.8	0.88	0.86	0.85	0.93	0.99	1.09	1.1	0.61	0.6	0.53	0.58	0.67	0.98	0.86	0.95	1.09	0.87	0.96	1.11	1.1	1.27	1.15	0.92	0.48
	782			cyclo(leu-pro)	LC/MS pos early	37104		HMDB0034276	7074739		1.4	0.88						0.83	0.75	0.68	0.8	0.81	0.9	0.81	0.96	0.98	0.9	1.06	1.08	1.18	1.2	1.02	1.14	1	0.9	0.98	0.94	0.88	0.79	0.86	0.83	0.9	0.98	0.94	1.09	1.05	0.96	0.72	0.98
	786			cyclo(met-pro)	LC/MS pos early	52350			6502027		0.98	0.94						0.93	0.94	0.82	0.88	0.89	1	0.87	0.94	0.96	0.87	0.94	0.95	1.08	1.09	1.01	1.12	1.16	1.02	0.98	1.05	1.03	0.91	0.88	0.93	0.88	0.85	0.9	0.97	1.03	1.06	0.81	0.97
	794			cyclo(pro-arg)*	LC/MS pos early	62842					1.02	1.14						1.46	1.21	0.88	4.67	1.46	0.83	0.6	3.19	1	0.73	3.86	1.21	5.32	1.67	0.31	1.6	1.46	1.18	4	2.29	0.91	0.74	2.51	1.43	0.81	2.75	1.57	3.4	1.94	0.57	1.06	1.15
	803			cyclo(pro-val)	LC/MS pos early	49795		HMDB0240493	98951		1.11	0.9						1.03	0.99	0.97	1.14	1.13	0.96	0.94	1.1	1.09	0.98	1.15	1.14	1.17	1.16	0.99	0.96	0.9	0.9	1.04	1.02	0.94	0.94	1.09	1.07	0.99	1.15	1.13	1.16	1.14	0.98	0.96	0.89
	844			glycylproline	LC/MS pos early	22171		HMDB0000721	3013625		0.98	0.94						1.15	0.91	0.73	0.58	1.15	0.79	0.64	0.5	1	0.81	0.64	1.26	0.79	1.57	1.98	0.98	0.9	0.75	0.74	1.15	0.92	0.77	0.76	1.18	0.83	0.82	1.28	0.99	1.54	1.56	0.94	0.79
	868			isoleucylalanine	LC/MS pos early	40046		HMDB0028900	7009577		0.7	0.92						1.25	1	1.05	1.52	1.17	0.8	0.84	1.22	0.94	1.05	1.53	1.17	1.45	1.11	0.77	0.99	0.91	0.89	1.59	0.98	0.92	0.9	1.6	0.99	0.97	1.74	1.07	1.79	1.1	0.62	1.01	0.8
	874			isoleucylglycine	LC/MS neg	40008		HMDB0028907	342532		0.69	1.03						1.13	1.01	0.91	1.39	1.05	0.89	0.81	1.23	0.93	0.91	1.38	1.04	1.52	1.15	0.76	0.99	0.98	0.87	1.7	0.93	0.99	0.88	1.72	0.94	0.89	1.73	0.95	1.95	1.07	0.55	1.03	0.9
	888			leucylalanine	LC/MS pos early	40010		HMDB0028922	81721		0.61	0.81						0.96	0.85	0.85	1.03	1.15	0.88	0.89	1.07	1.2	1.01	1.21	1.36	1.2	1.35	1.12	0.95	1.11	1.1	1.53	1.14	1.17	1.17	1.62	1.2	0.99	1.38	1.03	1.39	1.03	0.74	0.69	0.68
	893			leucylglycine	LC/MS pos early	40045		HMDB0028929	79070		0.96	0.98						0.92	1.13	1.03	1.09	1	1.22	1.12	1.18	1.08	0.92	0.97	0.89	1.05	0.96	0.92	0.92	1.13	1.05	1.07	0.84	1.23	1.14	1.16	0.91	0.93	0.94	0.74	1.01	0.79	0.78	1.01	1.01
	896			leucylleucine	LC/MS pos early	36756	C11332	HMDB0028933	94244		1.04	1.01						1.17	1.07	1.09	1.32	1.2	0.92	0.93	1.13	1.03	1.01	1.23	1.12	1.22	1.11	0.91	0.81	0.87	0.84	0.86	0.81	1.07	1.03	1.06	0.99	0.96	1	0.93	1.03	0.97	0.93	1.33	0.93
	942			phenylalanylalanine	LC/MS pos early	41374		HMDB0028988	5488196		0.91	0.92						0.98	0.88	0.93	1	1	0.89	0.95	1.02	1.02	1.06	1.14	1.14	1.08	1.08	1	0.94	0.85	0.87	0.91	0.92	0.9	0.92	0.97	0.97	1.03	1.08	1.08	1.05	1.05	1.01	0.97	0.93
	947			phenylalanylglycine	LC/MS pos early	41370		HMDB0028995	6992304		0.81	0.97						1.04	1.4	0.93	1.98	1.14	1.35	0.9	1.91	1.1	0.67	1.41	0.82	2.13	1.22	0.58	0.85	1.36	0.93	1.92	1.08	1.6	1.1	2.27	1.28	0.69	1.41	0.8	2.06	1.16	0.56	1.02	0.83
	950			phenylalanylleucine	LC/MS neg	40192		HMDB0253025	76808		0.88	0.97						1.03	0.88	0.84	1.03	0.98	0.85	0.81	1	0.95	0.95	1.17	1.11	1.23	1.17	0.95	1.01	0.86	0.86	0.99	0.94	0.85	0.84	0.98	0.93	1	1.16	1.1	1.16	1.1	0.95	0.99	0.97
	952			phenylalanylphenylalanine	LC/MS neg	38150		HMDB0013302	6993090		0.95	0.96						1.01	0.82	0.8	0.97	0.99	0.81	0.79	0.97	0.98	0.98	1.19	1.21	1.22	1.24	1.02	0.94	0.79	0.81	0.94	0.94	0.84	0.86	0.99	1	1.02	1.18	1.19	1.16	1.17	1.01	0.99	0.93
	955			phenylalanylserine	LC/MS pos early	40016		HMDB0029004	193508		0.89	0.97						1.24	1.28	1.19	1	1.16	1.03	0.96	0.81	0.94	0.93	0.78	0.91	0.84	0.97	1.16	1.02	1.11	0.99	0.89	0.97	1.09	0.97	0.87	0.95	0.89	0.8	0.87	0.9	0.98	1.09	1.12	0.92
	957			phenylalanyltryptophan	LC/MS neg	41377		HMDB0029006	134906		1	0.96						1.09	1.87	1.56	0.94	1.09	1.72	1.43	0.86	1.01	0.83	0.5	0.58	0.6	0.7	1.16	1.01	1.71	1.37	0.9	1.06	1.7	1.36	0.89	1.05	0.8	0.53	0.62	0.66	0.77	1.17	1.03	0.96
	968			prolylglycine	LC/MS pos early	40703		HMDB0011178	6426709		0.88	0.88						1.04	0.88	0.63	0.88	0.94	0.85	0.61	0.85	0.9	0.71	1	1.07	1.4	1.49	1.06	1.09	1.07	0.77	1.09	1.17	0.99	0.71	1	1.08	0.72	1.01	1.09	1.4	1.52	1.08	0.76	0.79
	974			prolylproline	LC/MS pos early	40731		HMDB0011180	263469		1.18	0.99						1.09	1.26	0.91	1.01	1.06	1.16	0.84	0.92	0.97	0.72	0.8	0.84	1.1	1.15	1.05	0.82	1.27	0.85	1.13	0.9	1.56	1.04	1.38	1.1	0.67	0.88	0.71	1.33	1.07	0.8	1.05	0.78
	975			prolylserine	LC/MS pos early	40714		HMDB0029026	18218236		0.87	0.96						1.06	0.91	0.77	0.76	1.01	0.85	0.73	0.72	0.95	0.85	0.84	1.11	0.99	1.31	1.32	0.96	0.87	0.74	0.95	1.07	0.91	0.77	0.99	1.11	0.85	1.09	1.22	1.28	1.44	1.13	0.95	0.85
	1024			tryptophylleucine	LC/MS neg	40080		HMDB0029087	323786		0.99	0.98						1.06	0.81	0.84	1	1.03	0.76	0.79	0.94	0.97	1.04	1.24	1.27	1.19	1.23	1.03	0.99	0.8	0.81	0.95	0.98	0.81	0.82	0.96	1	1.02	1.19	1.23	1.17	1.21	1.03	1.01	0.94
	1058			valylglycine	LC/MS neg	40475		HMDB0029127	136487		0.84	1.03						1.21	1.04	0.95	0.69	1.04	0.86	0.79	0.57	0.86	0.92	0.66	1.01	0.72	1.09	1.52	0.98	0.98	0.91	0.76	0.98	1	0.92	0.77	0.99	0.92	0.77	0.99	0.84	1.08	1.28	1.09	0.89
	1070			valylvaline	LC/MS pos early	40728		HMDB0029140	107475		0.89	1.01						1.08	1.58	1.8	1.44	1.03	1.47	1.68	1.34	0.96	1.14	0.91	0.65	0.8	0.57	0.72	1.56	2.09	2.49	1.93	1.48	1.34	1.6	1.24	0.95	1.19	0.93	0.71	0.78	0.59	0.76	0.76	1.1
	1072			isoleucylleucine/leucylisoleucine	LC/MS pos early	52322					0.89	1.02						1.06	0.77	0.85	1.02	1.03	0.72	0.8	0.96	0.97	1.11	1.33	1.34	1.19	1.21	1.01	0.95	0.78	0.84	0.97	0.87	0.82	0.88	1.02	0.91	1.07	1.25	1.12	1.16	1.04	0.89	1.08	0.96
	1223		Acetylated Peptides	phenylacetylcarnitine	LC/MS pos early	48425		HMDB0242104	101724840		0.85	0.7						1.36	1.27	1.33	1.65	1.23	0.94	0.98	1.22	0.91	1.04	1.3	0.97	1.25	0.93	0.74	0.63	0.77	0.96	1.23	0.63	1.21	1.51	1.95	1	1.25	1.6	0.82	1.29	0.66	0.51	1.05	0.49
	1226			phenylacetylglutamine	LC/MS neg	35126	C04148	HMDB0006344	92258		0.87	1.05						1.23	1.48	1.05	1.04	1.18	1.21	0.85	0.84	0.96	0.71	0.7	0.79	0.99	1.13	1.14	0.98	1.23	0.89	0.91	0.91	1.25	0.91	0.92	0.93	0.73	0.74	0.74	1.02	1.02	1.01	1.23	0.98
	1227			3-hydroxyphenylacetoylglutamine	LC/MS neg	62733					0.9	0.87						0.61	0.79	0.53	0.49	1.17	1.3	0.87	0.81	1.92	0.67	0.62	1.47	0.93	2.2	2.38	1.01	1.25	0.81	0.73	0.93	1.25	0.8	0.73	0.93	0.64	0.58	0.75	0.91	1.16	1.28	0.7	1.15
	1228			4-hydroxyphenylacetylglutamine	LC/MS neg	55017					0.72	0.94						1.1	1.47	0.99	0.73	1.29	1.33	0.9	0.66	1.17	0.68	0.5	0.88	0.74	1.3	1.77	0.77	1.05	0.65	0.57	0.96	1.36	0.84	0.74	1.25	0.62	0.55	0.92	0.89	1.49	1.67	1.23	0.86
	1245		Modified Peptides	pyroglutamylglycine	LC/MS neg	31522			152981		1.06	0.95						0.78	0.97	0.95	0.91	0.93	1.23	1.21	1.16	1.19	0.98	0.94	0.96	0.96	0.98	1.03	0.9	0.76	0.9	0.85	0.83	0.85	1	0.95	0.93	1.18	1.12	1.09	0.94	0.92	0.98	1.01	1.15
	1248			pyroglutamylleucine*	LC/MS neg	62096			152417		1.01	0.99						0.99	1.3	1.05	1.03	1.18	1.31	1.06	1.04	1.19	0.81	0.79	0.9	0.98	1.12	1.15	1.02	1.21	0.98	1.05	1.08	1.19	0.96	1.03	1.05	0.81	0.87	0.89	1.07	1.1	1.02	1.02	1.05
	1257			pyroglutamylvaline	LC/MS neg	32394			152416		0.91	1.03						0.94	1.33	1	1.12	0.97	1.41	1.06	1.18	1.03	0.75	0.84	0.73	1.12	0.97	0.87	1.08	1.46	1.06	1.24	1.02	1.35	0.98	1.14	0.95	0.73	0.85	0.7	1.16	0.96	0.83	0.95	1.09
	1258			N,N-dimethyl-pro-pro	LC/MS pos early	64571					0.87	1.03						0.9	1.17	1.06	0.97	1.08	1.29	1.18	1.07	1.2	0.91	0.83	0.93	0.91	1.02	1.12	0.95	1.23	1.2	1.02	1.11	1.29	1.26	1.08	1.17	0.98	0.84	0.91	0.86	0.93	1.08	0.98	1.03
	1259	Carbohydrate	Glycolysis, Gluconeogenesis, and Pyruvate Metabolism	1,5-anhydroglucitol (1,5-AG)	LC/MS neg	20675	C07326	HMDB0002712	64960		1.04	1.02						1.01	0.95	0.96	0.99	1	0.95	0.96	0.99	0.99	1.01	1.04	1.05	1.03	1.04	1.01	1.01	0.95	1	1.03	1.02	0.94	0.99	1.02	1.01	1.05	1.08	1.07	1.03	1.02	0.99	1	1.01
	1262			glucose	LC/MS polar	48152	C00031	HMDB0000122	5793		1.04	0.98						1	0.99	0.92	1.15	1	0.99	0.92	1.15	1	0.93	1.16	1.01	1.25	1.09	0.87	1	0.99	0.94	1.12	0.98	0.99	0.94	1.11	0.98	0.95	1.13	0.99	1.18	1.04	0.88	0.99	0.99
	1276			3-phosphoglycerate	LC/MS pos early	1414	C00597	HMDB0000807	724		0.81	1.11						1.09	1.79	1.08	1.13	0.94	1.64	0.99	1.04	0.86	0.6	0.63	0.53	1.05	0.87	0.83	0.79	1.5	1.12	1.14	0.85	1.9	1.41	1.44	1.07	0.74	0.76	0.56	1.02	0.76	0.74	1.22	0.89
	1278			pyruvate	LC/MS neg	42582	C00022	HMDB0000243	1060		1	1.03						1.03	1.93	1.07	1.6	1.14	1.87	1.03	1.55	1.1	0.55	0.83	0.59	1.5	1.07	0.71	1.02	1.95	1.01	1.77	1.09	1.91	1	1.74	1.07	0.52	0.91	0.56	1.75	1.08	0.62	1.02	1.01
	1279			lactate	LC/MS neg	527	C00186	HMDB0000190	612		0.97	1.06						1.06	2.8	1.28	1.46	1.07	2.65	1.21	1.38	1.01	0.45	0.52	0.38	1.14	0.84	0.74	0.97	2.88	1.09	1.54	1.03	2.97	1.12	1.59	1.07	0.38	0.54	0.36	1.42	0.95	0.67	1.08	0.99
	1282			glycerate	LC/MS polar	1572	C00258	HMDB0006372 HMDB0000139	752;439194		0.93	1						1.03	1.28	1.2	1.5	1.15	1.25	1.17	1.46	1.12	0.94	1.17	0.9	1.25	0.95	0.77	1.02	1.3	1.26	1.54	1.18	1.27	1.24	1.51	1.16	0.97	1.18	0.91	1.22	0.93	0.77	0.98	0.97
	1301		Pentose Metabolism	ribitol	LC/MS polar	15772	C00532 C01904 C00474 C00379	HMDB0002917 HMDB0000508 HMDB0001851 HMDB0000568	6912		1	0.95						0.95	1.53	1.15	1.01	1.01	1.62	1.22	1.06	1.06	0.75	0.66	0.66	0.87	0.87	1	0.98	1.56	1.26	1.09	1.02	1.6	1.29	1.12	1.04	0.81	0.7	0.65	0.87	0.81	0.93	0.91	0.94
	1302			ribonate	LC/MS polar	27731	C01685	HMDB0000867	5460677		0.96	0.96						1	1.24	1.19	1.11	0.98	1.23	1.18	1.11	0.98	0.96	0.9	0.79	0.94	0.82	0.88	0.95	1.21	1.22	1.1	0.97	1.28	1.29	1.16	1.03	1.01	0.9	0.8	0.9	0.8	0.89	0.97	0.92
	1308			arabinose	LC/MS polar	575	C00216	HMDB0029942	66308		1.12	1.03						1.02	1.29	1.1	0.98	0.94	1.26	1.08	0.96	0.92	0.86	0.76	0.73	0.89	0.85	0.96	0.96	1.74	1.6	1.58	1.11	1.8	1.65	1.64	1.15	0.92	0.91	0.64	0.99	0.7	0.71	0.81	0.77
	1316			arabitol/xylitol	LC/MS polar	48885	C00542 C01904 C00379	HMDB0002917 HMDB0001851 HMDB0000568	6912;94154		1.01	0.93						1.04	1.25	1.13	1.11	1.02	1.2	1.08	1.06	0.98	0.9	0.88	0.82	0.98	0.91	0.93	1.01	1.23	1.15	1.16	1.07	1.22	1.14	1.15	1.06	0.93	0.94	0.87	1.01	0.93	0.93	0.92	0.89
	1322			arabonate/xylonate	LC/MS polar	48255	C00502 C05411	HMDB0000539	122045;6602431		0.87	0.9						1.1	1.2	1.06	1.02	1.01	1.1	0.97	0.93	0.92	0.88	0.85	0.84	0.96	0.95	0.99	0.97	1.11	1.1	1	1.02	1.14	1.13	1.03	1.05	0.99	0.9	0.92	0.92	0.93	1.02	0.93	0.82
	1329			lyxonate	LC/MS polar	61858		HMDB0060255			1	0.9						1.2	1.19	1.01	1.2	1.2	1	0.84	1	1.01	0.84	1.01	1.01	1.19	1.2	1	1.1	1.09	1.01	1.14	1.05	1	0.92	1.04	0.96	0.92	1.04	0.96	1.13	1.04	0.92	0.96	0.88
	1336		Glycogen Metabolism	maltotriose	LC/MS polar	44688	C01835	HMDB0001262	439586		0.85	1.02						1.05	2.14	1.28	1.08	1.02	2.03	1.22	1.03	0.97	0.6	0.5	0.48	0.84	0.8	0.94	0.68	1.2	1.01	1.06	0.87	1.76	1.49	1.56	1.27	0.85	0.89	0.72	1.05	0.86	0.82	1.33	0.86
	1339			maltose	LC/MS polar	15586	C00208	HMDB0000163	10991489		0.75	1.05						0.88	1.74	0.99	1.47	1.11	1.98	1.13	1.66	1.26	0.57	0.84	0.64	1.48	1.11	0.76	0.73	1.15	0.92	1.37	0.94	1.57	1.27	1.89	1.3	0.8	1.2	0.82	1.49	1.03	0.69	1.24	1.02
	1365		Disaccharides and Oligosaccharides	sucrose	LC/MS polar	1519	C00089	HMDB0000258	5988		1	0.89						1.28	2.36	0.72	4.78	1.61	1.84	0.56	3.73	1.26	0.31	2.02	0.68	6.6	2.23	0.34	0.72	0.41	0.34	3.27	1.57	0.57	0.47	4.56	2.19	0.82	7.98	3.83	9.72	4.66	0.48	1.43	0.8
	1386		Fructose, Mannose and Galactose Metabolism	fructose	LC/MS polar	48195	C00095	HMDB0000660	2723872		1.19	0.91						1.04	0.99	0.94	4.62	1.87	0.95	0.9	4.46	1.8	0.95	4.68	1.89	4.94	1.99	0.4	1.19	0.95	1.06	4.38	1.5	0.8	0.89	3.69	1.27	1.11	4.59	1.58	4.13	1.42	0.34	0.94	1.08
	1391			mannitol/sorbitol	LC/MS polar	46142	C00392 C00794	HMDB0000247 HMDB0000765	6251;5780		1.02	0.92						1.84	2.31	57.6	36.96	2.48	1.25	31.28	20.07	1.35	24.94	16	1.07	0.64	0.04	0.07	1.41	1.7	63.22	41.92	1.78	1.21	44.9	29.77	1.27	37.13	24.62	1.05	0.66	0.03	0.04	0.84	0.65
	1392			mannose	LC/MS polar	48153	C00159 C02209 C00936	HMDB0000169	185698;82308;18950;439680		1.03	1.01						0.97	0.52	0.66	0.55	0.94	0.53	0.68	0.56	0.96	1.27	1.06	1.81	0.83	1.42	1.71	0.97	0.56	0.71	0.54	0.96	0.58	0.73	0.56	0.99	1.26	0.97	1.7	0.77	1.35	1.76	0.98	0.98
	1412			galactonate	LC/MS polar	27719	C15930 C00880	HMDB0000565	12310779;128869		0.97	0.92						1.29	1.16	1	0.82	1.22	0.9	0.77	0.63	0.95	0.86	0.7	1.05	0.82	1.22	1.49	1.14	1.03	0.91	0.77	1.14	0.9	0.8	0.67	1	0.89	0.75	1.11	0.84	1.25	1.49	0.99	0.88
	1446		Aminosugar Metabolism	glucuronate	LC/MS polar	15443	C16245	HMDB0000127	441478;94715;23677976;65041;444791		1.19	0.96						0.92	1.32	1.37	1.2	1	1.44	1.5	1.3	1.09	1.04	0.91	0.76	0.87	0.73	0.84	0.85	1.15	1.21	1.07	0.87	1.35	1.43	1.27	1.02	1.05	0.93	0.76	0.89	0.72	0.81	1.06	0.99
	1458			N-acetylneuraminate	LC/MS pos early	32377	C00270	HMDB0000230	439197		0.86	1.07						0.99	1.36	1.14	1.01	0.93	1.37	1.14	1.02	0.93	0.83	0.74	0.68	0.89	0.82	0.91	0.9	1.33	1.2	1.07	0.96	1.48	1.34	1.19	1.06	0.9	0.8	0.72	0.89	0.8	0.9	1.06	0.96
	1470			N-acetylglucosaminylasparagine	LC/MS pos early	48149	C04540	HMDB0000489	123826		0.94	1.01						1.01	1.39	1.18	1.05	0.98	1.38	1.17	1.04	0.97	0.85	0.75	0.7	0.89	0.83	0.93	0.91	1.32	1.27	1.08	1.01	1.45	1.39	1.19	1.1	0.96	0.82	0.76	0.86	0.79	0.93	1.01	0.92
	1471			erythronate*	LC/MS polar	42420		HMDB0000613	2781043		0.93	1.01						0.98	1.24	1.25	1.27	1.03	1.26	1.27	1.29	1.05	1.01	1.02	0.83	1.01	0.83	0.82	1	1.24	1.31	1.28	1.01	1.24	1.32	1.28	1.01	1.06	1.03	0.82	0.97	0.77	0.79	1	1.01
	1473			N-acetylglucosamine/N-acetylgalactosamine	LC/MS pos early	46539	C01074	HMDB0000212 HMDB0000215	84265;439174		0.91	1.01						1.01	1.24	1.12	1.08	1.07	1.22	1.11	1.06	1.05	0.91	0.87	0.86	0.96	0.95	0.99	0.93	1.25	1.1	1.05	1.1	1.33	1.18	1.12	1.17	0.88	0.84	0.88	0.95	0.99	1.04	1.03	0.95
	1479	Energy	TCA Cycle	citrate	LC/MS neg	1564	C00158	HMDB0000094	311		1.01	0.98						1	1.28	1.24	1.24	1.04	1.29	1.24	1.24	1.04	0.96	0.97	0.81	1	0.84	0.84	0.99	1.32	1.28	1.26	1.07	1.34	1.3	1.28	1.09	0.97	0.96	0.81	0.99	0.84	0.85	0.96	0.95
	1481			aconitate [cis or trans]	LC/MS neg	46173	C02341 C004174	HMDB0000958 HMDB000072	643757;444212		1.01	0.98						0.93	1.54	1.37	1.49	1.02	1.65	1.48	1.61	1.1	0.9	0.97	0.66	1.09	0.74	0.68	0.97	1.69	1.55	1.62	1.15	1.74	1.6	1.66	1.18	0.92	0.96	0.68	1.04	0.74	0.71	0.9	0.95
	1483			isocitrate	LC/MS pos early	12110	C00451	HMDB0001874 HMDB0000193	5318532		1.05	1.03						0.98	1.02	1.11	1.1	1.15	1.03	1.13	1.12	1.17	1.09	1.08	1.13	0.99	1.04	1.05	0.98	1.2	1.16	1.35	1.15	1.22	1.18	1.38	1.18	0.97	1.13	0.96	1.16	0.99	0.86	0.96	0.95
	1484			isocitric lactone	LC/MS polar	54724		HMDB0341313	98259		1.09	1.02						1.04	1.92	1.77	1.85	1.27	1.85	1.7	1.78	1.22	0.92	0.96	0.66	1.05	0.72	0.69	1.08	2.37	2.22	2.27	1.39	2.2	2.06	2.11	1.29	0.94	0.96	0.59	1.02	0.63	0.61	0.87	0.9
	1485			alpha-ketoglutarate	LC/MS polar	528	C00026	HMDB0000208	51		0.87	0.94						0.99	1.71	1.08	1.51	1.07	1.72	1.08	1.52	1.08	0.63	0.88	0.63	1.41	1	0.71	1.02	1.72	1.24	1.36	1.07	1.68	1.21	1.33	1.05	0.72	0.79	0.62	1.1	0.87	0.79	0.93	0.96
	1487			succinylcarnitine (C4-DC)	LC/MS pos early	37058		HMDB0061717	71464481		0.88	1.11						0.97	0.95	0.9	1.07	0.94	0.98	0.92	1.1	0.97	0.94	1.12	0.99	1.19	1.05	0.88	1	1.07	1.04	1.17	1	1.06	1.04	1.16	1	0.98	1.09	0.94	1.12	0.96	0.86	1.03	1.07
	1488			succinate	LC/MS polar	1437	C00042	HMDB0000254	1110		0.93	0.97						0.77	2.57	0.92	1	0.86	3.33	1.19	1.29	1.11	0.36	0.39	0.33	1.08	0.93	0.86	0.99	2.64	0.98	0.96	0.88	2.65	0.98	0.97	0.88	0.37	0.36	0.33	0.99	0.9	0.91	0.93	1.2
	1489			fumarate	LC/MS polar	1643	C00122	HMDB0000134	444972		0.96	0.97						0.95	2.68	1.14	1.33	1	2.81	1.2	1.4	1.05	0.43	0.5	0.37	1.17	0.88	0.75	1.02	3.07	1.27	1.5	1.12	3.01	1.25	1.47	1.1	0.41	0.49	0.37	1.18	0.88	0.75	0.87	0.94
	1491			malate	LC/MS neg	1303	C00497 C00149 C00711	HMDB0000744 HMDB0031518 HMDB0000156	525		0.92	0.99						0.97	2.49	1.03	1.42	1.03	2.57	1.06	1.46	1.06	0.41	0.57	0.41	1.38	1	0.73	0.97	2.82	1.13	1.51	1.1	2.9	1.17	1.55	1.13	0.4	0.54	0.39	1.33	0.97	0.73	0.92	0.92
	1502			citraconate/glutaconate	LC/MS polar	47076	C02226 C02214	HMDB0000620 HMDB0000634	643798;5280498		1.32	1.05						0.88	0.76	0.83	1	0.91	0.86	0.94	1.13	1.03	1.09	1.32	1.2	1.21	1.09	0.91	1.2	1.02	0.96	1	1.21	0.85	0.8	0.83	1.01	0.94	0.98	1.19	1.04	1.26	1.22	0.89	1.21
	1508		Oxidative Phosphorylation	phosphate	LC/MS pos early	42109	C00009	HMDB0001429	1061		0.97	1						0.99	1.1	0.99	0.98	1	1.11	1	1	1.01	0.9	0.9	0.91	1	1.01	1.01	1.02	1.14	1.03	1.02	0.99	1.12	1.01	1	0.97	0.9	0.9	0.87	0.99	0.96	0.97	0.98	1.01
	1527	Lipid	Short Chain Fatty Acid	butyrate/isobutyrate (4:0)	LC/MS neg	40605	C00246	HMDB0000039	264		1.22	0.94						1.14	1.37	1.22	2.12	1.12	1.2	1.07	1.86	0.99	0.89	1.55	0.82	1.74	0.92	0.53	0.99	1.08	0.87	1.58	0.75	1.09	0.87	1.59	0.76	0.8	1.46	0.69	1.83	0.87	0.47	1.19	1.04
	1534		Medium Chain Fatty Acid	caproate (6:0)	LC/MS neg	32489	C01585	HMDB0000535	8892		1.01	0.85						0.85	1.57	1.11	1.12	0.94	1.84	1.31	1.31	1.1	0.71	0.72	0.6	1.01	0.84	0.83	1.18	1.62	1.05	0.99	0.95	1.37	0.89	0.84	0.8	0.65	0.61	0.59	0.94	0.9	0.96	0.83	1.15
	1535			heptanoate (7:0)	LC/MS neg	1644	C17714	HMDB0000666	8094		1.06	0.93						0.92	1.16	0.71	1.06	0.79	1.26	0.77	1.15	0.86	0.61	0.91	0.68	1.49	1.12	0.75	0.87	0.72	0.82	0.71	0.75	0.83	0.94	0.81	0.86	1.14	0.98	1.04	0.86	0.91	1.06	1.08	1.02
	1536			caprylate (8:0)	LC/MS neg	32492	C06423	HMDB0000482	379		1.17	0.89						1.01	1.84	1.29	0.97	1.69	1.82	1.27	0.96	1.67	0.7	0.53	0.92	0.75	1.31	1.74	1.03	1.74	1.13	1.01	1.09	1.69	1.1	0.98	1.06	0.65	0.58	0.63	0.89	0.96	1.08	0.99	1.02
	1539			caprate (10:0)	LC/MS neg	1642	C01571	HMDB0000511	2969		1.26	0.89						1.1	4.04	2.27	0.71	1.32	3.67	2.06	0.64	1.19	0.56	0.17	0.33	0.31	0.58	1.86	1.04	3.8	1.8	0.68	0.96	3.66	1.73	0.66	0.93	0.47	0.18	0.25	0.38	0.54	1.41	1	0.94
	1540			cis-4-decenoate (10:1n6)*	LC/MS neg	62873		HMDB0004980	5282726		0.85	0.91						1.1	5.25	2.34	0.78	0.99	4.79	2.14	0.72	0.9	0.45	0.15	0.19	0.33	0.42	1.26	0.92	4.3	1.98	0.7	0.98	4.68	2.16	0.76	1.06	0.46	0.16	0.23	0.35	0.49	1.4	1.06	0.89
	1543			(2 or 3)-decenoate (10:1n7 or n8)	LC/MS neg	63436		HMDB0340520 HMDB0340524			0.93	0.95						1.03	4.73	2.79	0.7	0.97	4.58	2.7	0.68	0.94	0.59	0.15	0.21	0.25	0.35	1.39	0.99	4.59	2.43	0.73	1.06	4.66	2.47	0.74	1.08	0.53	0.16	0.23	0.3	0.44	1.45	0.98	0.94
	1545			10-undecenoate (11:1n1)	LC/MS neg	32497	C13910	HMDB0033724	14891		1.18	0.97						0.84	2.86	2.23	1.48	0.95	3.39	2.64	1.76	1.12	0.78	0.52	0.33	0.67	0.43	0.64	1.01	3.54	2.75	1.7	1.16	3.49	2.71	1.68	1.15	0.78	0.48	0.33	0.62	0.42	0.68	0.81	0.98
	1547			laurate (12:0)	LC/MS neg	1645	C02679	HMDB0000638	3893		1.45	0.88						1.07	7.89	3.65	0.45	1.16	7.4	3.42	0.43	1.09	0.46	0.06	0.15	0.12	0.32	2.56	0.84	5.89	2.47	0.41	0.74	7.03	2.94	0.49	0.88	0.42	0.07	0.13	0.17	0.3	1.79	1.19	0.93
	1549			5-dodecenoate (12:1n7)	LC/MS neg	33968		HMDB0000529	5312378		0.95	0.88						1.14	7.61	3.75	0.83	0.97	6.71	3.3	0.73	0.85	0.49	0.11	0.13	0.22	0.26	1.18	1.02	6.64	2.98	0.78	1.03	6.53	2.93	0.77	1.01	0.45	0.12	0.16	0.26	0.35	1.31	1	0.89
	1552		Long Chain Saturated Fatty Acid	myristate (14:0)	LC/MS neg	1365	C06424	HMDB0000806	11005		1.12	0.88						1.12	12.32	4.85	0.47	0.98	10.96	4.32	0.42	0.88	0.39	0.04	0.08	0.1	0.2	2.07	1.03	11.37	4.11	0.48	1.05	11.02	3.98	0.46	1.02	0.36	0.04	0.09	0.12	0.26	2.19	0.96	0.88
	1554			pentadecanoate (15:0)	LC/MS neg	1361	C16537	HMDB0000826	13849		0.99	0.9						1.14	7.36	3.62	0.6	1.06	6.48	3.19	0.53	0.93	0.49	0.08	0.14	0.17	0.29	1.76	1.07	7.05	3.34	0.61	1.18	6.57	3.11	0.57	1.1	0.47	0.09	0.17	0.18	0.35	1.95	0.94	0.88
	1555			palmitate (16:0)	LC/MS neg	1336	C00249	HMDB0000220	985		0.98	0.94						1.08	3.97	2.62	0.67	1.02	3.68	2.43	0.62	0.95	0.66	0.17	0.26	0.26	0.39	1.52	1	3.81	2.41	0.63	1.09	3.82	2.41	0.63	1.09	0.63	0.16	0.29	0.26	0.45	1.73	0.98	0.91
	1557			margarate (17:0)	LC/MS neg	1121		HMDB0002259	10465		0.99	0.89						1.03	6.59	4.14	0.69	0.99	6.42	4.03	0.67	0.96	0.63	0.1	0.15	0.17	0.24	1.44	1.03	6.42	3.84	0.71	1.15	6.24	3.73	0.69	1.12	0.6	0.11	0.18	0.18	0.3	1.62	0.91	0.91
	1559			stearate (18:0)	LC/MS neg	1358	C01530	HMDB0000827	5281		1.02	0.96						0.92	3.23	2.79	0.83	0.96	3.52	3.05	0.91	1.05	0.87	0.26	0.3	0.3	0.34	1.16	1.1	3.86	3.04	0.91	1.18	3.53	2.77	0.83	1.08	0.79	0.24	0.31	0.3	0.39	1.3	0.84	1.01
	1561			nonadecanoate (19:0)	LC/MS neg	1356	C16535	HMDB0000772	12591		1.01	0.89						1.24	4.13	3.47	1.2	1.1	3.33	2.8	0.97	0.89	0.84	0.29	0.27	0.35	0.32	0.92	0.98	3.32	3.14	0.87	1.09	3.39	3.21	0.89	1.12	0.95	0.26	0.33	0.28	0.35	1.25	1.03	0.81
	1562			arachidate (20:0)	LC/MS neg	1118	C06425	HMDB0002212	10467		0.97	0.91						1.46	3.79	3.08	1.49	1.23	2.6	2.11	1.03	0.84	0.81	0.39	0.32	0.48	0.4	0.82	0.79	2.27	2.16	0.93	0.9	2.88	2.74	1.17	1.14	0.95	0.41	0.4	0.43	0.42	0.97	1.37	0.74
	1564			behenate (22:0)*	LC/MS neg	12125	C08281	HMDB0000944	8215		0.79	0.93						0.94	0.94	1.31	1.41	1.01	1	1.39	1.5	1.07	1.39	1.5	1.07	1.08	0.77	0.72	0.79	0.87	1.25	1.32	0.87	1.1	1.57	1.66	1.1	1.43	1.51	1	1.06	0.7	0.66	1.01	0.85
	1571		Long Chain Monounsaturated Fatty Acid	myristoleate (14:1n5)	LC/MS neg	32418	C08322	HMDB0002000	5281119		0.88	0.89						1.25	10.51	4.69	0.64	1.03	8.41	3.75	0.51	0.82	0.45	0.06	0.1	0.14	0.22	1.61	1.1	8.96	3.76	0.58	1.08	8.17	3.43	0.53	0.99	0.42	0.06	0.12	0.15	0.29	1.86	1.03	0.91
	1574			palmitoleate (16:1n7)	LC/MS neg	33447	C08362	HMDB0003229	445638		0.94	0.88						1.05	13.26	4.72	0.41	0.97	12.61	4.49	0.39	0.93	0.36	0.03	0.07	0.09	0.21	2.39	0.99	11.86	4.07	0.42	1.14	12	4.12	0.43	1.16	0.34	0.04	0.1	0.1	0.28	2.7	0.96	0.9
	1576			heptadecenoate (17:1)	LC/MS neg	33971		HMDB0060038	5312435		0.91	0.87						1.08	11.59	4.79	0.5	1	10.71	4.42	0.46	0.92	0.41	0.04	0.09	0.1	0.21	2	1.04	10.85	4.44	0.51	1.23	10.47	4.29	0.49	1.19	0.41	0.05	0.11	0.11	0.28	2.42	0.92	0.88
	1578			oleate/vaccenate (18:1)	LC/MS neg	52285	C01712 C08367 C00712 C21944	HMDB0000207 HMDB0000573 HMDB0003231 HMDB0240219	637517;445639;5281127;5282761		0.99	0.94						1.13	4.98	3.22	0.77	1.04	4.42	2.86	0.68	0.93	0.65	0.15	0.21	0.24	0.32	1.36	1.03	4.82	3.11	0.74	1.21	4.66	3.01	0.72	1.17	0.65	0.15	0.25	0.24	0.39	1.63	0.96	0.88
	1585			nonadecenoate (19:1)	LC/MS neg	33972		HMDB0013622	5312513		1.05	0.98						0.9	6.12	4.41	0.74	0.93	6.81	4.91	0.83	1.04	0.72	0.12	0.15	0.17	0.21	1.25	1.1	7.46	4.39	0.91	1.2	6.77	3.99	0.83	1.09	0.59	0.12	0.16	0.21	0.27	1.31	0.86	1.05
	1588			eicosenoate (20:1)	LC/MS neg	33587	C16526	HMDB0002231 HMDB0062436	5282769;5282768;94159		1.01	0.97						0.9	6.31	4.69	1.04	0.92	7.03	5.22	1.16	1.02	0.74	0.16	0.15	0.22	0.2	0.88	1.1	7.91	5.07	1.08	1.23	7.18	4.6	0.98	1.12	0.64	0.14	0.16	0.21	0.24	1.15	0.83	1.02
	1592			erucate (22:1n9)	LC/MS neg	1552	C08316	HMDB0002068	8216;5281116		0.98	0.89						0.92	2.45	2.1	0.96	0.86	2.66	2.27	1.04	0.93	0.86	0.39	0.35	0.46	0.41	0.89	0.93	2.79	2.59	1.02	1.03	3	2.78	1.1	1.1	0.93	0.37	0.37	0.39	0.4	1.01	0.79	0.8
	1595		Long Chain Polyunsaturated Fatty Acid (n3 and n6)	tetradecadienoate (14:2)*	LC/MS neg	62850		HMDB0000560	5312409		0.75	0.85						1.09	9.78	4.6	0.93	0.93	9.01	4.24	0.85	0.85	0.47	0.09	0.09	0.2	0.2	1	1	8.17	3.55	0.79	0.99	8.15	3.54	0.78	0.99	0.43	0.1	0.12	0.22	0.28	1.26	1.01	0.93
	1602			stearidonate (18:4n3)	LC/MS neg	33969	C16300	HMDB0006547	5312508		0.84	0.92						1.08	10.35	4.7	0.76	0.88	9.54	4.34	0.7	0.81	0.45	0.07	0.09	0.16	0.19	1.16	0.94	7.95	3.59	0.65	0.94	8.49	3.84	0.69	1.01	0.45	0.08	0.12	0.18	0.26	1.45	1.14	0.98
	1605			eicosapentaenoate (EPA; 20:5n3)	LC/MS neg	18467	C06428	HMDB0001999	446284		0.75	0.86						1.02	9.6	4.16	0.82	0.88	9.39	4.07	0.8	0.86	0.43	0.09	0.09	0.2	0.21	1.08	0.89	7.47	3.06	0.72	0.92	8.43	3.45	0.81	1.04	0.41	0.1	0.12	0.24	0.3	1.28	1.07	0.93
	1607			docosapentaenoate (n3 DPA; 22:5n3)	LC/MS neg	32504	C16513	HMDB0001976 HMDB0006528	6441454		0.77	0.78						1.01	11.72	5.05	0.82	0.86	11.57	4.99	0.81	0.85	0.43	0.07	0.07	0.16	0.17	1.05	0.98	8.89	4.37	0.85	1.05	9.1	4.47	0.87	1.08	0.49	0.1	0.12	0.19	0.24	1.24	0.93	0.9
	1608			docosahexaenoate (DHA; 22:6n3)	LC/MS neg	44675	C06429	HMDB0002183	445580		0.71	0.89						1.03	6.27	3.96	0.97	0.9	6.11	3.86	0.94	0.88	0.63	0.15	0.14	0.24	0.23	0.93	0.99	5.8	3.53	0.86	1.04	5.84	3.56	0.87	1.04	0.61	0.15	0.18	0.24	0.29	1.2	0.95	0.92
	1609			docosatrienoate (22:3n3)	LC/MS neg	32417	C16534	HMDB0002823	5312556		1.04	1						0.79	4.37	3	0.83	0.69	5.54	3.8	1.05	0.87	0.69	0.19	0.16	0.28	0.23	0.84	1.06	5.81	3.44	1.34	1.25	5.46	3.24	1.26	1.18	0.59	0.23	0.22	0.39	0.36	0.94	0.77	1.04
	1611			hexadecadienoate (16:2n6)	LC/MS neg	57652		HMDB0000477	13932172		0.82	0.92						1.04	8.58	3.68	0.81	1.01	8.26	3.54	0.78	0.97	0.43	0.09	0.12	0.22	0.27	1.25	1	7.43	3.16	0.83	0.99	7.42	3.16	0.83	0.99	0.43	0.11	0.13	0.26	0.31	1.19	1.03	0.99
	1612			linoleate (18:2n6)	LC/MS neg	1105	C01595	HMDB0000673 HMDB0006270	5280450		0.91	0.93						1.08	6.77	3.63	0.57	1	6.27	3.36	0.53	0.93	0.54	0.08	0.15	0.16	0.28	1.75	1	6.22	3.26	0.54	1.13	6.22	3.26	0.54	1.13	0.52	0.09	0.18	0.17	0.35	2.08	1	0.92
	1614			linolenate [alpha or gamma; (18:3n3 or 6)]	LC/MS neg	34035	C06426 C06427	HMDB0001388 HMDB0003073	5280933;5280934		0.83	0.89						1.07	13.35	4.95	0.92	1.06	12.45	4.61	0.86	0.98	0.37	0.07	0.08	0.19	0.21	1.15	1	11.21	3.95	0.87	1.14	11.17	3.94	0.86	1.13	0.35	0.08	0.1	0.22	0.29	1.31	1.04	0.97
	1615			dihomo-linoleate (20:2n6)	LC/MS neg	17805	C16525	HMDB0005060	6439848		0.96	0.92						0.94	7.45	4.79	0.79	0.89	7.93	5.1	0.84	0.95	0.64	0.11	0.12	0.16	0.19	1.13	0.99	7.47	4.7	0.87	1.09	7.52	4.73	0.88	1.1	0.63	0.12	0.15	0.19	0.23	1.25	0.9	0.95
	1617			dihomo-linolenate (20:3n3 or n6)	LC/MS neg	35718	C03242	HMDB0002925	5280581		0.9	0.94						1.08	5.98	3.72	0.84	0.96	5.56	3.46	0.78	0.9	0.62	0.14	0.16	0.23	0.26	1.14	1.01	5.57	3.44	0.83	1.09	5.53	3.41	0.83	1.08	0.62	0.15	0.19	0.24	0.32	1.3	0.98	0.92
	1618			arachidonate (20:4n6)	LC/MS neg	1110	C00219	HMDB0001043	444899		0.86	0.95						1.01	4.62	2.95	0.76	0.89	4.59	2.93	0.75	0.89	0.64	0.16	0.19	0.26	0.3	1.18	0.97	4.24	2.73	0.77	1.02	4.35	2.8	0.8	1.05	0.64	0.18	0.24	0.28	0.37	1.32	0.99	0.96
	1619			docosatrienoate (22:3n6 or n9)*	LC/MS neg	57467			75955220		1.15	0.96						0.8	4.39	3.12	0.56	0.68	5.48	3.89	0.7	0.84	0.71	0.13	0.15	0.18	0.22	1.21	1.55	8.14	4.3	0.89	1.29	5.27	2.78	0.57	0.84	0.53	0.11	0.16	0.21	0.3	1.45	0.59	1.14
	1620			adrenate (22:4n6)	LC/MS neg	32980	C16527	HMDB0002226	5497181;5282844		0.91	0.92						1.17	6.45	3.86	1.03	1.14	5.52	3.3	0.88	0.97	0.6	0.16	0.18	0.27	0.29	1.1	0.98	4.88	3.14	0.81	0.95	4.96	3.19	0.83	0.96	0.64	0.17	0.19	0.26	0.3	1.16	1.15	0.97
	1621			docosapentaenoate (n6 DPA; 22:5n6)	LC/MS neg	37478	C16513	HMDB0001976	6441454		0.88	1.14						1.01	3.14	3.26	0.86	0.88	3.1	3.22	0.85	0.87	1.04	0.27	0.28	0.26	0.27	1.02	1.01	5.06	3.45	0.81	1.04	5.02	3.42	0.81	1.03	0.68	0.16	0.21	0.24	0.3	1.27	0.94	0.94
	1622			docosadienoate (22:2n6)	LC/MS neg	32415	C16533	HMDB0061714	5282807		0.94	0.92						1.01	4.02	2.86	0.99	0.91	3.97	2.83	0.98	0.9	0.71	0.25	0.23	0.35	0.32	0.92	1.07	4.08	3.14	0.89	1.05	3.82	2.94	0.84	0.98	0.77	0.22	0.26	0.28	0.34	1.18	0.89	0.94
	1682		Fatty Acid, Branched	(12 or 13)-methylmyristate (a15:0 or i15:0)	LC/MS neg	38293		HMDB0061707	151014		2.37	0.95						0.99	2.84	2.66	0.72	0.73	2.86	2.67	0.72	0.73	0.94	0.25	0.26	0.27	0.27	1.02	1.33	4.77	2.64	1.09	0.88	3.59	1.99	0.82	0.66	0.55	0.23	0.18	0.41	0.33	0.81	0.73	0.97
	1687			(14 or 15)-methylpalmitate (a17:0 or i17:0)	LC/MS neg	38768	C16995		8181;17903417		1.07	0.92						1.16	6.43	4.36	0.76	1.07	5.54	3.76	0.66	0.92	0.68	0.12	0.17	0.18	0.24	1.4	1.12	6.67	4.48	0.76	1.28	5.97	4.01	0.68	1.14	0.67	0.11	0.19	0.17	0.29	1.68	0.89	0.86
	1688			cis-3,4-methyleneheptanoate	LC/MS neg	64390					0.77	1.41						0.92	1.41	1.22	0.96	1.04	1.53	1.33	1.04	1.14	0.87	0.68	0.74	0.79	0.86	1.09	1.2	1.87	1.73	1.36	1.5	1.57	1.45	1.13	1.26	0.92	0.72	0.8	0.78	0.87	1.11	1.07	1.39
	1692			branched-chain fatty acid 18:0 (2)**	LC/MS neg	62874					1.07	1.04						1.04	0.55	0.81	1.06	1.04	0.53	0.78	1.02	0.99	1.48	1.94	1.89	1.31	1.28	0.97	1.01	0.5	0.88	0.95	1.01	0.5	0.86	0.94	0.99	1.74	1.89	2	1.09	1.15	1.06	1.07	1.04
	1693			(16 or 17)-methylstearate (a19:0 or i19:0)	LC/MS neg	38296		HMDB0037397	3083779		0.94	0.93						1.01	2.84	2.99	1.24	1.02	2.81	2.96	1.22	1.01	1.05	0.43	0.36	0.41	0.34	0.83	1.03	3.19	3.29	1.09	1.16	3.1	3.19	1.05	1.13	1.03	0.34	0.36	0.33	0.35	1.07	0.87	0.89
	1697			pristanate	LC/MS neg	38271		HMDB0000795	123929		1.26	0.92						0.82	3.56	2.22	0.81	0.87	4.35	2.71	0.99	1.06	0.62	0.23	0.24	0.37	0.39	1.07	1.24	4.91	2.75	1.31	1.16	3.97	2.22	1.06	0.93	0.56	0.27	0.24	0.48	0.42	0.88	0.69	1.05
	1704		Fatty Acid, Dicarboxylate	glutarate (C5-DC)	LC/MS polar	396	C00489	HMDB0000661	743;4418048		1.31	0.8						1.19	2.58	1.77	1.36	1.1	2.16	1.48	1.14	0.92	0.69	0.53	0.43	0.77	0.62	0.81	0.95	2.01	1.3	1.19	1.05	2.13	1.37	1.25	1.11	0.65	0.59	0.52	0.91	0.81	0.89	0.96	0.76
	1707			3-methylglutarate/2-methylglutarate	LC/MS polar	54676		HMDB0000752 HMDB0000422	12046;12284		1.2	1.05						1.01	1.36	1.35	1.21	0.96	1.34	1.33	1.19	0.95	0.99	0.89	0.71	0.89	0.71	0.8	1.21	1.7	1.83	1.46	1.22	1.41	1.51	1.21	1.01	1.08	0.86	0.72	0.8	0.67	0.83	0.86	1.02
	1708			2-hydroxyglutarate	LC/MS pos early	52294	C02630	HMDB0059655	43		0.72	1.02						0.96	1.06	0.9	1.04	1.15	1.1	0.95	1.09	1.2	0.86	0.99	1.09	1.15	1.27	1.1	0.91	1.03	0.96	1.05	1.23	1.13	1.05	1.16	1.36	0.93	1.02	1.2	1.1	1.29	1.17	1	0.95
	1710			adipate (C6-DC)	LC/MS polar	21134	C06104	HMDB0000448	196		1.54	0.81						0.96	2.11	4.1	3.15	1.16	2.19	4.25	3.26	1.2	1.94	1.49	0.55	0.77	0.28	0.37	0.82	1.68	3.82	3.18	1.24	2.04	4.64	3.86	1.51	2.27	1.89	0.74	0.83	0.33	0.39	0.86	0.73
	1712			2-hydroxyadipate	LC/MS polar	31934	C02360	HMDB0000321	193530		1.1	1.08						1.02	1.25	1.6	1.46	1.22	1.23	1.57	1.44	1.2	1.28	1.17	0.97	0.91	0.76	0.83	1.18	1.99	1.75	1.76	1.9	1.68	1.48	1.5	1.61	0.88	0.89	0.96	1.01	1.09	1.08	0.85	0.99
	1714			3-methyladipate	LC/MS polar	36749		HMDB0000555	12292		0.9	0.9						1.04	1.92	2.37	1.77	0.84	1.85	2.29	1.71	0.81	1.24	0.93	0.44	0.75	0.35	0.47	0.97	2.09	2.39	2.16	0.97	2.16	2.46	2.23	1	1.14	1.03	0.46	0.91	0.41	0.45	0.84	0.78
	1716			maleate	LC/MS polar	20676	C01384	HMDB0000176	444266		1.05	1.02						0.93	1.97	1.75	1.5	1.01	2.13	1.89	1.62	1.09	0.89	0.76	0.51	0.86	0.58	0.67	1.29	2.54	2.17	1.71	1.42	1.96	1.68	1.32	1.1	0.85	0.67	0.56	0.79	0.66	0.84	0.82	1.15
	1719			heptenedioate (C7:1-DC)*	LC/MS polar	61866		HMDB0340966 HMDB0340965			1.09	1.08						0.91	2.49	2.73	2.29	1.13	2.74	3.01	2.52	1.24	1.1	0.92	0.45	0.84	0.41	0.49	1.08	3.29	3.55	2.92	1.36	3.04	3.29	2.7	1.25	1.08	0.89	0.41	0.82	0.38	0.46	0.86	1.03
	1721			suberate (C8-DC)	LC/MS neg	15730	C08278	HMDB0000893	10457		1.05	0.88						0.79	1.76	2.58	1.67	0.87	2.24	3.29	2.13	1.11	1.47	0.95	0.5	0.65	0.34	0.52	1.26	2.1	3.44	2.83	1.29	1.66	2.73	2.24	1.02	1.64	1.35	0.61	0.82	0.38	0.46	0.64	1.03
	1724			azelate (C9-DC)	LC/MS neg	18362	C08261	HMDB0000784	2266		1.07	0.99						0.85	1.27	1.03	1.25	1.07	1.5	1.22	1.47	1.26	0.81	0.98	0.84	1.21	1.04	0.86	1.27	1.64	1.39	2.08	1.73	1.29	1.09	1.63	1.36	0.85	1.26	1.05	1.49	1.24	0.83	0.7	1.06
	1726			sebacate (C10-DC)	LC/MS neg	32398	C08277	HMDB0000792	5192		1.92	0.84						1.11	6.38	12.25	5.25	1.55	5.77	11.07	4.75	1.4	1.92	0.82	0.24	0.43	0.13	0.3	0.98	5.99	11.82	7.33	1.54	6.1	12.04	7.47	1.56	1.97	1.22	0.26	0.62	0.13	0.21	0.81	0.72
	1727			decadienedioic acid (C10:2-DC)**	LC/MS polar	63685		HMDB0242172	17789717		1.02	0.94						0.76	2.04	2.7	2.27	0.87	2.68	3.54	2.98	1.14	1.32	1.11	0.43	0.84	0.32	0.38	1.09	2.98	3.58	2.9	1.38	2.73	3.28	2.66	1.27	1.2	0.97	0.46	0.81	0.39	0.48	0.7	1
	1728			undecanedioate (C11-DC)	LC/MS neg	42395		HMDB0000888	15816		1.3	1						1.06	1.62	2.39	1.43	0.92	1.53	2.26	1.35	0.87	1.48	0.89	0.57	0.6	0.39	0.64	1.11	1.55	2.38	1.81	1.05	1.4	2.15	1.64	0.95	1.54	1.17	0.68	0.76	0.44	0.58	0.95	0.99
	1731			dodecanedioate (C12-DC)	LC/MS neg	32388	C02678	HMDB0000623	12736		2.23	0.84						1.07	6.89	12	3.82	1.4	6.41	11.16	3.56	1.31	1.74	0.56	0.2	0.32	0.12	0.37	0.86	5.18	9.37	4.39	1.08	6	10.87	5.09	1.25	1.81	0.85	0.21	0.47	0.12	0.25	1.01	0.81
	1732			3-hydroxydodecanedioate*	LC/MS neg	62915		HMDB0000413	16663321		1.3	0.93						1.09	15.54	23.26	6.07	1.09	14.32	21.44	5.59	1.01	1.5	0.39	0.07	0.26	0.05	0.18	0.9	13.83	22.02	7.72	1.33	15.32	24.38	8.55	1.47	1.59	0.56	0.1	0.35	0.06	0.17	0.95	0.79
	1733			dodecenedioate (C12:1-DC)*	LC/MS neg	61864		HMDB0000933	5283028		1.41	0.89						0.92	8.66	16.38	6.96	0.98	9.4	17.77	7.55	1.06	1.89	0.8	0.11	0.42	0.06	0.14	1.02	9.34	17.94	10.34	1.41	9.12	17.53	10.1	1.38	1.92	1.11	0.15	0.58	0.08	0.14	0.75	0.84
	1734			dodecadienoate (12:2)*	LC/MS neg	62276		HMDB0302621	25480		0.87	0.98						0.98	4.37	2.18	0.74	0.9	4.46	2.23	0.76	0.91	0.5	0.17	0.2	0.34	0.41	1.2	1.02	4.06	1.89	0.67	0.98	3.99	1.86	0.66	0.96	0.47	0.16	0.24	0.35	0.52	1.47	1.04	1.07
	1735			tridecenedioate (C13:1-DC)*	LC/MS neg	62919					1.17	0.97						0.9	5.61	6.14	3.82	1.03	6.25	6.84	4.25	1.15	1.09	0.68	0.18	0.62	0.17	0.27	0.95	6.62	6.97	4.46	1.25	6.94	7.31	4.67	1.31	1.05	0.67	0.19	0.64	0.18	0.28	0.84	0.9
	1736			tetradecanedioate (C14-DC)	LC/MS neg	35669		HMDB0000872	13185		1.63	0.92						1.1	7.22	11.53	3.4	1.08	6.55	10.45	3.08	0.98	1.6	0.47	0.15	0.29	0.09	0.32	0.99	6.28	11.03	4.1	1.21	6.35	11.14	4.14	1.23	1.76	0.65	0.19	0.37	0.11	0.3	0.95	0.85
	1738			branched chain 14:0 dicarboxylic acid**	LC/MS neg	63191					1.34	0.78						1.18	1.38	1.24	1.32	1.09	1.18	1.06	1.12	0.93	0.9	0.95	0.79	1.06	0.88	0.83	0.9	1.05	0.92	0.94	0.71	1.17	1.02	1.05	0.79	0.88	0.89	0.67	1.02	0.77	0.75	1.02	0.77
	1739			tetradecadienedioate (C14:2-DC)*	LC/MS neg	62918			86018718		1.08	0.95						0.81	3.57	4.67	2.34	0.85	4.44	5.81	2.9	1.06	1.31	0.65	0.24	0.5	0.18	0.36	0.93	3.73	4.79	2.57	1.14	3.99	5.13	2.75	1.22	1.28	0.69	0.31	0.54	0.24	0.44	0.89	1.03
	1740			hexadecanedioate (C16-DC)	LC/MS neg	35678	C19615	HMDB0000672	10459		1.27	0.92						1.08	8.33	8.5	2.7	1.11	7.74	7.91	2.52	1.03	1.02	0.32	0.13	0.32	0.13	0.41	0.95	6.99	8.18	3.08	1.23	7.34	8.59	3.23	1.29	1.17	0.44	0.18	0.38	0.15	0.4	0.97	0.86
	1741			hexadecenedioate (C16:1-DC)*	LC/MS neg	61862					1.36	0.92						1.06	3.71	5.13	2.48	0.95	3.5	4.84	2.33	0.9	1.38	0.67	0.26	0.48	0.19	0.38	0.77	2.74	4.53	2.43	1	3.56	5.89	3.16	1.29	1.65	0.89	0.36	0.54	0.22	0.41	1.06	0.77
	1743			octadecanedioate (C18-DC)	LC/MS neg	36754		HMDB0000782	70095		1.09	0.85						1.04	2.57	3.55	2.56	1.07	2.47	3.42	2.47	1.03	1.38	1	0.42	0.72	0.3	0.42	0.95	2.25	3.21	2.43	1.25	2.38	3.39	2.56	1.32	1.43	1.08	0.55	0.76	0.39	0.51	0.91	0.83
	1744			octadecenedioate (C18:1-DC)	LC/MS neg	61861					1.16	0.89						1	2.53	3.41	2.73	1.03	2.52	3.4	2.72	1.03	1.35	1.08	0.41	0.8	0.3	0.38	0.92	2.34	3.2	2.85	1.17	2.54	3.47	3.1	1.27	1.37	1.22	0.5	0.89	0.37	0.41	0.9	0.83
	1745			octadecadienedioate (C18:2-DC)*	LC/MS neg	61860		HMDB0242188			0.75	0.74						1.56	1.72	1.92	1.74	1.54	1.1	1.23	1.12	0.99	1.12	1.01	0.9	0.91	0.81	0.89	0.57	1.11	1.47	1.65	1.19	1.94	2.56	2.87	2.07	1.32	1.48	1.07	1.12	0.81	0.72	1	0.37
	1747			eicosanedioate (C20-DC)	LC/MS neg	39831		HMDB0242141	75502		0.96	0.83						1.15	1.16	1.11	1.06	1	1.01	0.97	0.93	0.87	0.96	0.91	0.86	0.95	0.9	0.94	0.72	0.78	0.71	0.66	0.76	1.08	0.99	0.91	1.06	0.92	0.85	0.98	0.92	1.07	1.16	1.16	0.73
	1748			eicosenedioate (C20:1-DC)*	LC/MS neg	62923					0.94	1.06						1.2	1.17	0.86	0.85	1.07	0.97	0.71	0.71	0.89	0.73	0.72	0.92	0.99	1.25	1.26	0.92	0.83	0.82	0.76	0.79	0.9	0.89	0.82	0.86	0.99	0.91	0.95	0.92	0.96	1.04	1.27	0.98
	1749			docosadioate (C22-DC)	LC/MS neg	39837	C14240	HMDB0242127	7641		1.05	0.9						1.1	1.22	1.12	0.88	1	1.11	1.01	0.8	0.91	0.92	0.72	0.82	0.79	0.9	1.14	0.72	0.82	0.75	0.64	0.9	1.14	1.04	0.89	1.24	0.91	0.78	1.09	0.86	1.19	1.39	1.18	0.77
	1750			3-carboxy-4-methyl-5-propyl-2-furanpropanoate (CMPF)	LC/MS neg	31787		HMDB0061112	123979		0.43	1.03						0.93	1.02	1.01	0.98	0.91	1.1	1.09	1.06	0.98	0.99	0.96	0.89	0.97	0.9	0.93	0.81	0.9	0.86	0.88	0.83	1.12	1.06	1.09	1.02	0.95	0.97	0.91	1.03	0.96	0.94	1.14	0.99
	1751			hydroxy-CMPF*	LC/MS neg	62277					0.45	1						0.99	1.09	1.08	1.09	0.99	1.1	1.09	1.1	1	0.99	1	0.91	1.01	0.92	0.91	0.97	1.07	1.04	1.08	0.99	1.1	1.07	1.12	1.02	0.97	1.02	0.93	1.04	0.95	0.91	1.02	0.99
	1752			3-carboxy-4-methyl-5-pentyl-2-furanpropionate (3-CMPFP)**	LC/MS neg	61871		HMDB0061643	194501		0.98	0.99						0.97	1.04	1.01	0.99	0.93	1.07	1.04	1.02	0.96	0.97	0.95	0.9	0.98	0.92	0.94	0.99	1.09	1.07	1.06	1.04	1.09	1.07	1.07	1.05	0.98	0.98	0.96	0.99	0.98	0.98	0.94	0.96
	1754			2-hydroxysebacate	LC/MS neg	63357		HMDB0000424	128458		1.17	0.87						1.17	2.64	2.72	1.94	1.21	2.25	2.32	1.66	1.03	1.03	0.74	0.46	0.71	0.44	0.62	1.15	2.53	2.69	2.25	1.35	2.2	2.34	1.96	1.18	1.06	0.89	0.54	0.84	0.5	0.6	0.85	0.83
	1789		Fatty Acid, Amide	oleamide	LC/MS neg	32458	C19670	HMDB0002117	5283387		0.98	0.95						1.33	1.6	1.39	1.36	1.09	1.2	1.04	1.02	0.82	0.87	0.85	0.68	0.98	0.78	0.8	1.02	1.13	1.2	0.95	1.09	1.1	1.18	0.93	1.07	1.07	0.85	0.97	0.79	0.91	1.15	1.15	0.88
	1795		Fatty Acid, Amino	2-aminoheptanoate	LC/MS pos early	43761		HMDB0242128 HMDB0094649	227939		1.14	0.9						1.13	1.02	0.94	0.92	1.03	0.9	0.83	0.81	0.91	0.93	0.9	1.01	0.97	1.09	1.12	0.96	0.86	0.81	0.81	0.87	0.89	0.85	0.84	0.91	0.95	0.94	1.02	0.99	1.07	1.08	1.03	0.87
	1800			2-aminooctanoate	LC/MS pos late	43343		HMDB0000991	69522		1.07	0.85						1.05	1.04	1.08	1.08	1.05	0.99	1.03	1.02	1	1.04	1.03	1.01	1	0.97	0.98	0.79	0.81	0.81	0.85	0.89	1.02	1.02	1.07	1.13	1	1.05	1.11	1.05	1.1	1.05	1.04	0.78
	1801			N-acetyl-2-aminooctanoate*	LC/MS neg	62059		HMDB0059745	95555		1.01	0.86						1.01	0.99	0.87	1.17	0.95	0.98	0.86	1.16	0.94	0.88	1.18	0.96	1.34	1.09	0.81	0.74	0.74	0.65	0.81	0.81	1.01	0.89	1.1	1.1	0.88	1.09	1.1	1.24	1.24	1	1.08	0.79
	1813		Fatty Acid Metabolism (also BCAA Metabolism)	butyrylcarnitine (C4)	LC/MS pos early	32412	C02862	HMDB0002013	439829		1.09	0.62						1.12	5.45	1.65	0.98	1.06	4.85	1.47	0.88	0.95	0.3	0.18	0.19	0.59	0.64	1.08	0.71	3.23	1.06	0.67	0.6	4.58	1.49	0.95	0.84	0.33	0.21	0.18	0.63	0.56	0.89	0.97	0.61
	1814			butyrylglycine	LC/MS neg	31850		HMDB0000808	88412		1.12	0.85						0.96	1.4	1.15	0.87	0.92	1.46	1.2	0.91	0.96	0.82	0.62	0.66	0.76	0.8	1.06	0.85	1.11	0.95	1.03	0.9	1.31	1.12	1.22	1.05	0.85	0.93	0.8	1.09	0.94	0.87	0.92	0.81
	1816			propionylcarnitine (C3)	LC/MS pos early	32452	C03017	HMDB0000824	107738		0.89	0.71						0.95	1.8	0.92	1.32	0.96	1.88	0.96	1.38	1	0.51	0.73	0.53	1.43	1.04	0.73	0.77	1.67	0.84	1.25	0.75	2.17	1.09	1.61	0.97	0.5	0.74	0.45	1.48	0.9	0.6	0.79	0.64
	1817			propionylglycine	LC/MS neg	31932		HMDB0000783	98681		0.99	0.71						1.29	1.18	0.94	1.02	0.93	0.92	0.73	0.79	0.72	0.8	0.86	0.78	1.08	0.98	0.9	1.03	0.85	0.63	0.66	0.66	0.83	0.62	0.64	0.64	0.75	0.78	0.78	1.04	1.04	1	0.94	0.74
	1819			methylmalonate (MMA)	LC/MS polar	1496	C02170	HMDB0000202	487		1.08	1.05						0.95	1.42	0.99	0.98	0.87	1.5	1.05	1.03	0.91	0.7	0.69	0.61	0.98	0.87	0.89	1.14	1.8	1.34	1.15	1.09	1.57	1.17	1	0.96	0.74	0.64	0.61	0.86	0.82	0.95	0.87	1.04
	1820			2-methylmalonylcarnitine (C4-DC)	LC/MS pos early	35482		HMDB0013133	53481628		0.88	0.91						0.99	1.38	1.07	1.15	1.18	1.38	1.07	1.15	1.18	0.78	0.83	0.85	1.07	1.1	1.03	0.86	1.17	1.06	0.98	1.01	1.36	1.24	1.14	1.18	0.91	0.84	0.87	0.92	0.95	1.04	1.01	0.87
	1826		Fatty Acid Metabolism (Acyl Glutamine)	hexanoylglutamine	LC/MS neg	54907		HMDB0242182			1.32	0.82						0.92	3.31	4.4	1.87	1.35	3.6	4.79	2.04	1.47	1.33	0.57	0.41	0.43	0.31	0.72	0.77	2.77	3.41	1.5	1.35	3.62	4.45	1.95	1.77	1.23	0.54	0.49	0.44	0.4	0.9	0.98	0.82
	1829			4-methylhexanoylglutamine	LC/MS neg	62735					1.23	0.85						1.06	2.97	3.97	1.96	1.29	2.79	3.73	1.84	1.21	1.34	0.66	0.43	0.49	0.33	0.66	0.84	2.51	3.22	1.63	1.45	2.99	3.83	1.93	1.72	1.28	0.65	0.58	0.5	0.45	0.89	0.97	0.77
	1850		Fatty Acid Metabolism (Acyl Glycine)	hexanoylglycine	LC/MS neg	35436		HMDB0000701	99463		1.29	0.59						1.02	3.35	2.81	1.16	1.01	3.27	2.74	1.14	0.98	0.84	0.35	0.3	0.41	0.36	0.86	0.54	1.38	1.13	0.56	0.62	2.53	2.07	1.03	1.14	0.82	0.41	0.45	0.5	0.55	1.1	1.18	0.62
	1856			trans-2-hexenoylglycine	LC/MS neg	61798					0.94	0.82						0.97	4.6	3.53	0.86	1.2	4.73	3.63	0.89	1.24	0.77	0.19	0.26	0.24	0.34	1.39	0.8	2.65	1.62	0.5	1.05	3.33	2.04	0.63	1.32	0.61	0.19	0.4	0.31	0.65	2.08	1.31	1.08
	1859			cis-3,4-methyleneheptanoylglycine	LC/MS neg	64386					1.01	1.16						0.8	1.33	0.95	0.62	0.9	1.66	1.18	0.78	1.12	0.72	0.47	0.68	0.65	0.95	1.45	0.91	1.27	0.71	0.62	1.14	1.39	0.78	0.68	1.25	0.56	0.49	0.9	0.87	1.59	1.84	1.15	1.3
	1868			N-palmitoylglycine	LC/MS neg	42092		HMDB0013034	151008		1.09	0.89						0.9	1.32	1.8	0.9	0.93	1.46	1.99	1	1.02	1.36	0.68	0.7	0.5	0.51	1.03	0.89	1.18	1.51	0.81	0.93	1.33	1.69	0.91	1.04	1.27	0.69	0.78	0.54	0.61	1.14	0.97	0.96
	1873			2-butenoylglycine	LC/MS neg	61785		HMDB0341232	6303498		1	0.89						0.96	2.62	2.36	1.09	1.02	2.74	2.46	1.14	1.06	0.9	0.41	0.39	0.46	0.43	0.93	0.99	2.01	1.48	0.86	1.04	2.02	1.48	0.87	1.05	0.74	0.43	0.52	0.59	0.71	1.21	1.08	1.13
	1876			3-hydroxybutyroylglycine**	LC/MS pos early	62064		HMDB0094716			0.97	0.87						0.91	1.41	2.2	1.79	1.01	1.56	2.43	1.97	1.11	1.56	1.27	0.71	0.81	0.46	0.56	1	1.39	1.55	1.27	1.17	1.4	1.55	1.28	1.18	1.11	0.91	0.84	0.82	0.76	0.92	0.98	1.07
	1882			picolinoylglycine	LC/MS neg	63057		HMDB0059766	11788622		1.03	0.88						1.09	1.75	1.09	1.5	1.09	1.61	1	1.38	1	0.62	0.86	0.62	1.38	1	0.72	1.07	1.58	0.87	1.42	1.16	1.47	0.82	1.32	1.08	0.55	0.9	0.73	1.62	1.33	0.82	0.93	0.92
	1885		Fatty Acid Metabolism (Acyl Carnitine, Short Chain)	acetylcarnitine (C2)	LC/MS pos early	32198	C02571	HMDB0000201	7045767		0.87	0.73						0.95	2.26	2.28	1.47	1.01	2.36	2.39	1.54	1.06	1.01	0.65	0.45	0.65	0.45	0.69	0.69	1.93	1.74	1.03	0.71	2.81	2.53	1.49	1.04	0.9	0.53	0.37	0.59	0.41	0.69	0.92	0.66
	1889		Fatty Acid Metabolism (Acyl Carnitine, Medium Chain)	hexanoylcarnitine (C6)	LC/MS pos early	32328		HMDB0000756	6426853		0.93	0.63						1.07	3.97	1.63	0.76	1.04	3.72	1.53	0.71	0.98	0.41	0.19	0.26	0.46	0.64	1.37	0.76	2.68	1.13	0.6	0.73	3.51	1.48	0.79	0.95	0.42	0.22	0.27	0.53	0.64	1.21	0.87	0.62
	1897			octanoylcarnitine (C8)	LC/MS pos late	33936	C02838	HMDB0000791	11953814;123701		0.84	0.77						1.07	2.91	1.23	0.68	0.98	2.73	1.16	0.64	0.92	0.42	0.23	0.34	0.55	0.8	1.44	0.94	2.39	0.99	0.58	0.91	2.54	1.06	0.62	0.97	0.42	0.24	0.38	0.59	0.92	1.56	0.89	0.79
	1901			cis-3,4-methyleneheptanoylcarnitine	LC/MS pos late	64389					0.87	0.99						0.85	1.29	1.16	1.11	1.01	1.51	1.36	1.3	1.19	0.9	0.86	0.79	0.96	0.87	0.91	0.88	1.38	1.21	1.17	1.05	1.56	1.37	1.33	1.19	0.88	0.85	0.76	0.97	0.87	0.9	0.95	0.98
	1902			nonanoylcarnitine (C9)	LC/MS pos late	61775		HMDB0013288	91825642		0.89	0.81						1.12	2.54	1.16	0.68	1.05	2.28	1.04	0.61	0.94	0.46	0.27	0.41	0.59	0.9	1.53	1.05	2.27	1.07	0.76	1.07	2.16	1.02	0.72	1.02	0.47	0.33	0.47	0.71	1	1.41	0.85	0.8
	1905			decanoylcarnitine (C10)	LC/MS pos late	33941		HMDB0000651	10245190		0.87	0.82						1.03	2.52	1.1	0.65	0.97	2.45	1.07	0.63	0.94	0.44	0.26	0.38	0.59	0.88	1.49	1.03	2.35	1	0.57	0.96	2.3	0.97	0.55	0.93	0.42	0.24	0.41	0.57	0.96	1.69	0.87	0.87
	1906			laurylcarnitine (C12)	LC/MS pos late	34534		HMDB0002250	168381		0.88	0.85						0.97	3.3	1.74	0.91	0.95	3.39	1.79	0.93	0.97	0.53	0.28	0.29	0.52	0.54	1.04	1	3.07	1.56	0.77	0.96	3.07	1.56	0.77	0.96	0.51	0.25	0.31	0.49	0.62	1.25	0.9	0.93
	1907		Fatty Acid Metabolism (Acyl Carnitine, Long Chain Saturated)	myristoylcarnitine (C14)	LC/MS pos late	33952		HMDB0005066	6426854		1	0.86						0.96	3.55	2.53	1.54	0.97	3.71	2.65	1.61	1.01	0.71	0.43	0.27	0.61	0.38	0.63	1.02	3.52	2.42	1.48	1.07	3.44	2.37	1.45	1.05	0.69	0.42	0.3	0.61	0.44	0.72	0.86	0.92
	1909			palmitoylcarnitine (C16)	LC/MS pos late	44681	C02990	HMDB0000222	461		0.99	0.92						0.98	1.86	1.68	1.36	1.01	1.91	1.72	1.39	1.03	0.9	0.73	0.54	0.81	0.6	0.74	0.98	1.87	1.7	1.37	1.05	1.91	1.73	1.4	1.08	0.9	0.73	0.56	0.81	0.62	0.77	0.91	0.91
	1910			margaroylcarnitine (C17)*	LC/MS pos late	57512		HMDB0006210	53477803		1	0.88						1.03	1.8	1.84	1.54	1.07	1.75	1.79	1.5	1.04	1.02	0.85	0.59	0.84	0.58	0.69	0.97	1.7	1.66	1.49	1.07	1.74	1.7	1.53	1.09	0.98	0.87	0.63	0.9	0.64	0.72	0.93	0.88
	1911			stearoylcarnitine (C18)	LC/MS pos late	34409		HMDB0000848	3006797		0.9	0.88						1	1.57	1.54	1.49	0.98	1.57	1.55	1.5	0.99	0.98	0.95	0.63	0.97	0.64	0.66	0.87	1.42	1.47	1.35	0.98	1.62	1.68	1.55	1.13	1.03	0.95	0.69	0.92	0.67	0.73	0.94	0.83
	1912			arachidoylcarnitine (C20)*	LC/MS pos late	57513		HMDB0006460	53477833		0.87	0.92						1.25	1.67	1.64	1.55	1.26	1.33	1.31	1.24	1	0.98	0.93	0.75	0.94	0.77	0.81	0.84	1.26	1.28	1.28	1.04	1.5	1.52	1.52	1.24	1.01	1.02	0.83	1	0.81	0.81	1.14	0.77
	1913			behenoylcarnitine (C22)*	LC/MS pos late	57514		HMDB0062468	71464577		0.79	0.88						1.51	2.52	2.42	2.35	1.36	1.67	1.6	1.55	0.9	0.96	0.93	0.54	0.97	0.56	0.58	0.72	1.35	1.46	1.34	0.95	1.87	2.02	1.85	1.32	1.08	0.99	0.7	0.92	0.65	0.71	1.44	0.69
	1914			lignoceroylcarnitine (C24)*	LC/MS pos late	57515		HMDB0240665			0.85	0.92						1.15	1.3	1.45	1.57	1.26	1.13	1.27	1.37	1.1	1.12	1.2	0.97	1.08	0.87	0.8	1	1.16	1.29	1.45	1.22	1.16	1.29	1.45	1.22	1.11	1.25	1.05	1.12	0.94	0.84	1	0.87
	1915			cerotoylcarnitine (C26)*	LC/MS pos late	57516		HMDB0006347	53477828		0.85	0.95						1.05	1.1	1.03	1.04	1.03	1.05	0.99	0.99	0.98	0.94	0.95	0.94	1.01	1	0.99	0.96	1.03	1	1.02	1.01	1.07	1.04	1.06	1.04	0.97	0.99	0.97	1.02	1	0.98	0.99	0.91
	1921		Fatty Acid Metabolism (Acyl Carnitine, Monounsaturated)	trans-3,4-methyleneheptanoylcarnitine	LC/MS neg	52929					0.87	0.83						0.72	1.49	1.29	1.21	0.87	2.08	1.79	1.69	1.21	0.86	0.81	0.58	0.94	0.68	0.72	0.71	1.39	1.25	1.15	0.86	1.95	1.75	1.61	1.21	0.9	0.83	0.62	0.92	0.69	0.75	0.85	0.85
	1924			3-decenoylcarnitine	LC/MS pos late	63361		HMDB0241067			0.99	0.97						0.8	1.03	0.89	0.58	0.78	1.3	1.12	0.73	0.98	0.86	0.56	0.76	0.65	0.88	1.35	1.08	1.41	0.91	0.66	0.92	1.3	0.84	0.61	0.85	0.64	0.47	0.65	0.73	1.01	1.38	0.82	1.12
	1925			cis-4-decenoylcarnitine (C10:1)	LC/MS pos late	38178		HMDB0013205	57357170		0.79	0.88						1.02	3.41	1.19	0.72	0.94	3.36	1.17	0.71	0.93	0.35	0.21	0.28	0.61	0.79	1.3	0.93	2.68	1.04	0.66	0.87	2.89	1.13	0.71	0.94	0.39	0.25	0.33	0.63	0.84	1.32	1.01	0.92
	1926			undecenoylcarnitine (C11:1)	LC/MS pos late	63613		HMDB0241164			0.99	0.85						0.89	2.62	1.45	1.41	0.96	2.94	1.64	1.58	1.08	0.56	0.54	0.37	0.97	0.66	0.68	0.89	2.57	1.49	1.37	0.91	2.87	1.66	1.53	1.02	0.58	0.53	0.35	0.92	0.61	0.66	0.86	0.86
	1927			5-dodecenoylcarnitine (C12:1)	LC/MS pos late	61769		HMDB0241212	91825571		0.85	0.83						0.95	4.58	2.29	0.92	0.92	4.84	2.42	0.98	0.97	0.5	0.2	0.2	0.4	0.4	0.99	0.98	4.14	2.02	0.85	1.01	4.21	2.06	0.86	1.03	0.49	0.2	0.24	0.42	0.5	1.19	0.88	0.92
	1929			myristoleoylcarnitine/physeteroylcarnitine (C14:1)*	LC/MS pos late	48182		HMDB0240588	129691961		0.87	0.81						1.01	4.62	2.86	1.28	1	4.56	2.82	1.26	0.98	0.62	0.28	0.22	0.45	0.35	0.78	1.06	4.39	2.5	1.09	1.1	4.13	2.35	1.03	1.04	0.57	0.25	0.25	0.44	0.44	1.01	0.86	0.9
	1930			palmitoleoylcarnitine (C16:1)*	LC/MS pos late	53223		HMDB0013207	71464547		0.95	0.86						0.98	4.49	2.75	1.31	1	4.57	2.8	1.34	1.02	0.61	0.29	0.22	0.48	0.37	0.77	1.01	4.27	2.58	1.23	1.12	4.23	2.56	1.22	1.11	0.6	0.29	0.26	0.48	0.44	0.91	0.89	0.91
	1931			oleoylcarnitine (C18:1)	LC/MS pos late	35160		HMDB0005065	6441392		1	0.9						1.02	2.72	2.01	1.3	1.08	2.67	1.98	1.28	1.06	0.74	0.48	0.4	0.65	0.54	0.83	0.98	2.55	1.94	1.25	1.1	2.59	1.97	1.27	1.11	0.76	0.49	0.43	0.64	0.57	0.88	0.93	0.9
	1932			eicosenoylcarnitine (C20:1)*	LC/MS pos late	57519					0.93	0.89						0.98	2	1.73	1.48	1.08	2.03	1.77	1.51	1.1	0.87	0.74	0.54	0.86	0.62	0.73	0.9	1.97	1.75	1.4	1.08	2.17	1.93	1.55	1.2	0.89	0.71	0.55	0.8	0.62	0.77	0.91	0.84
	1934			nervonoylcarnitine (C24:1)*	LC/MS pos late	57531		HMDB0006509			0.94	0.96						0.97	1.62	1.72	1.72	1.02	1.68	1.78	1.78	1.05	1.06	1.06	0.63	1	0.59	0.59	0.96	1.64	1.88	1.79	1.07	1.7	1.95	1.86	1.11	1.15	1.1	0.65	0.96	0.57	0.59	0.93	0.93
	1935			ximenoylcarnitine (C26:1)*	LC/MS pos late	57517					0.89	1.01						0.98	0.97	0.96	1.02	1	0.99	0.98	1.04	1.02	0.99	1.05	1.03	1.06	1.04	0.99	1	1.02	1.01	1.06	1.05	1.02	1.01	1.05	1.05	0.99	1.03	1.02	1.05	1.04	0.99	0.98	1
	1936		Fatty Acid Metabolism (Acyl Carnitine, Polyunsaturated)	linoleoylcarnitine (C18:2)*	LC/MS pos late	46223		HMDB0006469	6450015		0.89	0.96						0.94	2.71	1.64	1.02	0.96	2.89	1.75	1.08	1.02	0.61	0.38	0.35	0.62	0.58	0.94	0.93	2.35	1.47	0.92	0.92	2.54	1.59	0.99	0.99	0.63	0.39	0.39	0.62	0.62	1	1.04	1.03
	1937			linolenoylcarnitine (C18:3)*	LC/MS pos late	57511					0.91	0.95						0.94	2.9	1.72	1.04	0.98	3.09	1.83	1.11	1.04	0.59	0.36	0.34	0.61	0.57	0.94	0.93	2.51	1.49	1	0.94	2.69	1.6	1.07	1.01	0.59	0.4	0.38	0.67	0.63	0.95	1.04	1.03
	1938			dihomo-linoleoylcarnitine (C20:2)*	LC/MS pos late	57520		HMDB0240747			0.92	0.93						0.96	1.83	1.48	1.19	1.01	1.9	1.54	1.23	1.04	0.81	0.65	0.55	0.8	0.68	0.85	0.91	1.89	1.42	1.1	0.96	2.07	1.56	1.21	1.06	0.75	0.59	0.51	0.78	0.68	0.87	0.95	0.9
	1939			arachidonoylcarnitine (C20:4)	LC/MS pos late	57518		HMDB0006455	136212424		0.87	0.93						0.93	1.82	1.18	0.88	0.92	1.95	1.27	0.94	0.99	0.65	0.48	0.51	0.75	0.78	1.05	0.88	1.67	1.12	0.82	0.87	1.89	1.27	0.93	0.99	0.67	0.49	0.52	0.73	0.78	1.06	0.98	0.93
	1940			dihomo-linolenoylcarnitine (C20:3n3 or 6)*	LC/MS pos late	57521					0.96	0.93						0.95	1.49	1.24	0.93	0.95	1.56	1.31	0.97	1	0.84	0.62	0.64	0.74	0.77	1.03	0.95	1.49	1.17	0.92	0.93	1.58	1.24	0.97	0.98	0.78	0.62	0.62	0.79	0.79	1.01	0.94	0.94
	1944			adrenoylcarnitine (C22:4)*	LC/MS pos late	57528		HMDB0240758			0.92	0.91						0.9	1.58	1.06	0.79	0.91	1.75	1.18	0.88	1.01	0.67	0.5	0.57	0.75	0.85	1.14	0.87	1.51	0.97	0.7	0.8	1.73	1.12	0.8	0.92	0.65	0.46	0.53	0.72	0.83	1.16	0.97	0.94
	1947			docosahexaenoylcarnitine (C22:6)*	LC/MS pos late	57523					0.58	0.8						0.82	1.8	0.91	0.85	0.84	2.2	1.12	1.03	1.03	0.51	0.47	0.47	0.93	0.93	1	0.79	1.67	0.84	0.64	0.71	2.11	1.07	0.81	0.89	0.51	0.38	0.42	0.76	0.84	1.1	0.88	0.85
	1952		Fatty Acid Metabolism (Acyl Carnitine, Dicarboxylate)	adipoylcarnitine (C6-DC)	LC/MS pos early	52988		HMDB0061677	71296139		0.98	0.84						0.83	1.01	1.38	1.66	1.05	1.22	1.66	2.01	1.27	1.37	1.65	1.04	1.21	0.76	0.63	0.85	1.13	1.32	1.71	1.11	1.32	1.55	2.01	1.31	1.18	1.52	0.99	1.29	0.84	0.65	0.81	0.84
	1959			pimeloylcarnitine/3-methyladipoylcarnitine (C7-DC)	LC/MS pos early	53224		HMDB0013328			0.78	0.8						0.86	1.13	1.27	1.13	0.96	1.31	1.47	1.31	1.11	1.12	1	0.85	0.9	0.76	0.85	0.75	0.82	1.05	1.08	0.86	1.09	1.4	1.43	1.14	1.28	1.31	1.05	1.02	0.82	0.8	0.91	0.79
	1960			suberoylcarnitine (C8-DC)	LC/MS pos early	52990		HMDB0241733			0.86	0.69						0.91	2.21	5.92	5.61	1.11	2.44	6.52	6.18	1.23	2.68	2.53	0.5	0.95	0.19	0.2	0.63	1.99	4.6	5.13	1.11	3.15	7.3	8.13	1.76	2.31	2.58	0.56	1.11	0.24	0.22	0.8	0.56
	1962			octadecanedioylcarnitine (C18-DC)*	LC/MS pos late	61867		HMDB0240777			1	0.87						0.98	1.26	1.63	1.76	1.2	1.29	1.66	1.79	1.22	1.29	1.39	0.95	1.08	0.74	0.68	1.02	1.26	1.56	1.65	1.3	1.23	1.53	1.61	1.27	1.24	1.31	1.03	1.06	0.83	0.79	0.88	0.91
	1963			octadecenedioylcarnitine (C18:1-DC)*	LC/MS pos late	61865		HMDB0240778			0.96	0.8						0.95	1.99	3.59	3.05	1.15	2.1	3.79	3.23	1.21	1.81	1.54	0.58	0.85	0.32	0.38	0.97	1.91	3.18	2.98	1.4	1.96	3.27	3.07	1.44	1.67	1.56	0.73	0.94	0.44	0.47	0.82	0.84
	1964		Fatty Acid Metabolism (Acyl Carnitine, Hydroxy)	(R)-3-hydroxybutyrylcarnitine	LC/MS pos early	43264		HMDB0062735	53481617		0.8	0.58						1.02	3.19	7.6	7.55	1.4	3.13	7.45	7.4	1.37	2.38	2.36	0.44	0.99	0.18	0.19	0.57	2.71	5.34	4.7	0.91	4.73	9.34	8.22	1.6	1.97	1.74	0.34	0.88	0.17	0.19	0.83	0.46
	1965			(S)-3-hydroxybutyrylcarnitine	LC/MS pos early	52984		HMDB0013127	71464477		0.8	1.09						1	3.59	5.03	3.23	1.07	3.59	5.03	3.23	1.07	1.4	0.9	0.3	0.64	0.21	0.33	1.2	5.29	6.5	3.94	1.42	4.41	5.41	3.28	1.18	1.23	0.74	0.27	0.61	0.22	0.36	0.84	1.01
	1966			3-hydroxyhexanoylcarnitine (1)	LC/MS pos early	62557					0.9	1.06						0.98	1.97	2.59	2.21	1.12	2.02	2.65	2.27	1.14	1.31	1.12	0.57	0.85	0.43	0.5	1	2.27	3.16	2.6	1.39	2.26	3.15	2.59	1.38	1.39	1.14	0.61	0.82	0.44	0.54	0.91	0.94
	1969			3-hydroxyoctanoylcarnitine (1)	LC/MS pos early	64393					0.79	0.91						0.88	2.05	1.67	0.87	0.94	2.33	1.9	0.99	1.07	0.82	0.43	0.46	0.52	0.56	1.07	0.92	1.95	1.73	0.87	0.97	2.12	1.87	0.95	1.05	0.89	0.45	0.5	0.5	0.56	1.11	0.91	0.95
	1970			3-hydroxyoctanoylcarnitine (2)	LC/MS pos early	64394					0.8	0.87						0.85	2.23	2.01	1.18	0.98	2.62	2.37	1.38	1.15	0.9	0.53	0.44	0.58	0.49	0.83	0.82	2.07	1.96	1.09	0.93	2.52	2.38	1.33	1.13	0.94	0.53	0.45	0.56	0.47	0.85	0.91	0.88
	1972			3-hydroxydecanoylcarnitine	LC/MS pos late	63358		HMDB0061636	121454166		0.8	0.88						0.91	2.32	1.5	0.72	0.92	2.56	1.65	0.8	1.02	0.64	0.31	0.4	0.48	0.62	1.27	0.92	2.09	1.41	0.66	0.92	2.27	1.53	0.72	1	0.67	0.32	0.44	0.47	0.65	1.38	0.93	0.94
	1973			3-hydroxypalmitoylcarnitine	LC/MS pos late	61839		HMDB0013336	126456228		1	0.89						0.96	2	2.14	1.84	1	2.08	2.23	1.92	1.04	1.07	0.92	0.5	0.86	0.47	0.54	0.93	2	2.11	1.79	1.07	2.16	2.27	1.92	1.15	1.05	0.89	0.53	0.85	0.51	0.6	0.89	0.86
	1974			3-hydroxyoleoylcarnitine	LC/MS pos late	61840		HMDB0013340	129637446		0.93	0.86						0.97	3.71	3.44	1.9	1.05	3.83	3.55	1.97	1.09	0.93	0.51	0.28	0.55	0.31	0.55	0.98	3.61	3.15	1.8	1.14	3.67	3.2	1.82	1.15	0.87	0.5	0.31	0.57	0.36	0.63	0.89	0.91
	1976		Carnitine Metabolism	deoxycarnitine	LC/MS pos early	36747	C01181	HMDB0001161	22620		0.89	0.76						0.96	1.11	0.95	0.9	0.98	1.16	0.99	0.94	1.03	0.85	0.81	0.88	0.95	1.04	1.09	0.72	1.01	0.82	0.77	0.7	1.4	1.13	1.06	0.97	0.81	0.76	0.7	0.94	0.86	0.92	0.9	0.68
	1977			carnitine	LC/MS pos early	15500	C00487 C00308	HMDB0000062	288		0.96	0.73						1.01	0.91	0.84	0.96	1.05	0.9	0.83	0.95	1.03	0.92	1.06	1.16	1.14	1.25	1.09	0.67	0.69	0.63	0.72	0.64	1.03	0.95	1.07	0.96	0.92	1.04	0.93	1.13	1.01	0.9	0.96	0.64
	1981		Ketone Bodies	acetoacetate	LC/MS pos early	33963	C00164	HMDB0000060	96		1	0.87						1.02	3.81	6.42	2.73	1.09	3.74	6.3	2.68	1.07	1.69	0.72	0.29	0.42	0.17	0.4	1.01	3.3	5.75	2.16	1.31	3.25	5.68	2.13	1.29	1.75	0.65	0.4	0.37	0.23	0.61	0.96	0.96
	1983			3-hydroxybutyrate (BHBA)	LC/MS polar	542	C03197 C01089	HMDB0000011 HMDB0000357 HMDB0000442	441;94318;92135		1	0.82						1.3	6.23	12.1	3.33	1.22	4.81	9.33	2.57	0.94	1.94	0.53	0.2	0.28	0.1	0.37	0.92	4.71	9.46	2.05	1.53	5.11	10.28	2.23	1.66	2.01	0.44	0.32	0.22	0.16	0.74	1.05	0.74
	1988		Fatty Acid Metabolism (Acyl Choline)	palmitoylcholine	LC/MS pos late	52944		HMDB0240592	151731		1.1	1.15						0.86	0.21	0.67	0.78	0.85	0.25	0.78	0.91	0.99	3.16	3.69	4.03	1.17	1.27	1.09	0.82	0.17	0.63	0.68	1.03	0.21	0.77	0.83	1.26	3.68	4	6.03	1.09	1.64	1.51	1.17	1.11
	1989			oleoylcholine	LC/MS pos late	53260		HMDB0240596	59040790		1.11	1.15						0.86	0.19	0.7	0.76	0.88	0.22	0.81	0.89	1.02	3.7	4.05	4.64	1.1	1.26	1.15	0.87	0.17	0.65	0.72	1.08	0.19	0.75	0.83	1.25	3.91	4.33	6.52	1.11	1.67	1.5	1.12	1.13
	1992			dihomo-linolenoyl-choline	LC/MS pos late	53262		HMDB0240646			1.05	1.19						0.87	0.19	0.75	0.82	0.93	0.22	0.86	0.94	1.07	3.93	4.31	4.88	1.1	1.24	1.13	0.82	0.19	0.69	0.59	0.93	0.23	0.84	0.72	1.13	3.6	3.09	4.82	0.86	1.34	1.56	1.29	1.22
	1993			linoleoylcholine*	LC/MS pos late	57463		HMDB0013213	53481656		1.08	1.19						0.86	0.2	0.63	0.71	0.82	0.23	0.74	0.83	0.96	3.16	3.58	4.12	1.13	1.3	1.15	0.86	0.18	0.59	0.61	1	0.21	0.68	0.71	1.16	3.33	3.45	5.67	1.04	1.7	1.64	1.18	1.19
	1995			stearoylcholine*	LC/MS pos late	57464		HMDB0240648	90111		0.98	1.23						0.83	0.13	0.6	0.75	0.78	0.15	0.72	0.91	0.95	4.69	5.91	6.17	1.26	1.31	1.04	0.88	0.14	0.6	0.62	1.05	0.16	0.68	0.7	1.19	4.18	4.33	7.3	1.04	1.75	1.68	1.17	1.25
	1996			docosahexaenoylcholine	LC/MS pos late	53263		HMDB0240647			0.74	1.19						0.91	0.26	0.75	0.81	0.97	0.29	0.82	0.89	1.06	2.83	3.07	3.65	1.09	1.29	1.19	0.92	0.3	0.68	0.64	0.98	0.32	0.74	0.7	1.06	2.29	2.15	3.28	0.94	1.43	1.52	1.24	1.25
	1997			arachidonoylcholine	LC/MS pos late	53261		HMDB0240583	122198216		1.12	1.24						0.81	0.21	0.68	0.76	0.83	0.26	0.85	0.94	1.03	3.31	3.67	4.02	1.11	1.21	1.09	0.9	0.21	0.7	0.74	1.2	0.23	0.78	0.83	1.34	3.36	3.54	5.74	1.05	1.71	1.62	1.12	1.24
	2005		Fatty Acid, Monohydroxy	2-hydroxyoctanoate	LC/MS neg	22036		HMDB0000711 HMDB0002264	5312860;6995013;94180		1.49	0.8						0.95	1.2	0.87	1.04	1.01	1.26	0.92	1.1	1.06	0.73	0.87	0.84	1.2	1.15	0.96	0.85	1.23	1.01	1.3	0.95	1.44	1.19	1.53	1.12	0.82	1.06	0.78	1.29	0.95	0.74	0.77	0.69
	2007			2-hydroxydecanoate	LC/MS neg	42489		HMDB0242148 HMDB0094656	21488		1.28	0.9						1.27	2.1	1.37	1.65	1.58	1.64	1.07	1.29	1.24	0.65	0.79	0.76	1.21	1.16	0.96	1.02	1.69	1.12	1.39	1.32	1.66	1.1	1.37	1.29	0.67	0.83	0.78	1.24	1.17	0.94	1.07	0.86
	2013			2-hydroxypalmitate	LC/MS neg	35675		HMDB0031057	12575964;92836;11065598		0.97	0.96						0.92	1.61	1.62	0.95	0.98	1.74	1.75	1.03	1.06	1.01	0.59	0.61	0.59	0.61	1.03	0.95	1.6	1.66	1	1.03	1.69	1.75	1.05	1.09	1.04	0.62	0.64	0.6	0.62	1.03	0.94	0.96
	2016			2-hydroxystearate	LC/MS neg	17945	C03045 C03042	HMDB0062549 HMDB0242145	69417;439885;439887		0.96	0.98						0.99	1	1.51	1.16	1.05	1.02	1.53	1.18	1.07	1.5	1.16	1.05	0.77	0.7	0.91	0.92	0.9	1.36	1.05	1	0.98	1.49	1.14	1.1	1.52	1.17	1.12	0.77	0.74	0.96	1.05	0.98
	2019			2-hydroxybehenate	LC/MS neg	57663		HMDB0061660	193484		1.08	0.95						1.07	1.02	1.42	1.04	1.13	0.95	1.33	0.97	1.05	1.39	1.02	1.1	0.73	0.79	1.08	0.9	0.85	1.21	0.84	0.98	0.95	1.34	0.93	1.09	1.41	0.98	1.15	0.69	0.81	1.17	1.1	0.92
	2021			2-hydroxynervonate*	LC/MS neg	61698			5312783		1.08	0.97						0.98	0.9	1.4	1.16	1.1	0.92	1.42	1.18	1.12	1.55	1.28	1.22	0.83	0.79	0.95	0.91	0.84	1.3	0.98	1.04	0.93	1.42	1.07	1.14	1.54	1.16	1.23	0.75	0.8	1.06	1.05	0.97
	2024			3-hydroxyhexanoate	LC/MS neg	53230		HMDB0061652 HMDB0010718	151492		0.95	1.08						1.01	2.55	2.7	1.89	1.07	2.53	2.68	1.88	1.06	1.06	0.74	0.42	0.7	0.4	0.57	1	2.79	3.05	2.04	1.22	2.8	3.06	2.05	1.23	1.09	0.73	0.44	0.67	0.4	0.6	1	0.99
	2025			3-hydroxyoctanoate	LC/MS neg	22001	C20793	HMDB0001954	26613		0.91	1.04						0.98	3.05	2.54	1.29	0.97	3.12	2.6	1.32	1	0.83	0.42	0.32	0.51	0.38	0.76	1.16	3.75	3.21	1.59	1.26	3.24	2.77	1.37	1.09	0.86	0.42	0.34	0.5	0.39	0.79	0.85	1.01
	2027			3-hydroxydecanoate	LC/MS neg	22053		HMDB0002203	26612		0.93	0.97						1.02	4.19	2.92	1.07	0.99	4.11	2.86	1.05	0.97	0.7	0.25	0.24	0.37	0.34	0.93	1.05	4.12	2.91	1.02	1.05	3.91	2.76	0.97	1	0.71	0.25	0.26	0.35	0.36	1.03	0.98	1.01
	2029			3-hydroxysebacate	LC/MS neg	31943		HMDB0000350	3017884		1.01	0.93						1.13	6.93	11.49	4.66	1.03	6.12	10.13	4.11	0.9	1.66	0.67	0.15	0.41	0.09	0.22	1.15	7.75	14.11	6.28	1.59	6.77	12.32	5.49	1.39	1.82	0.81	0.21	0.45	0.11	0.25	0.76	0.77
	2030			3-hydroxylaurate	LC/MS neg	32457		HMDB0000387	94216		0.85	0.93						1.1	8.25	4.11	0.98	0.97	7.47	3.73	0.89	0.87	0.5	0.12	0.12	0.24	0.23	0.98	1.07	7.63	3.74	0.86	0.99	7.12	3.5	0.81	0.93	0.49	0.11	0.13	0.23	0.27	1.15	1	0.97
	2031			3-hydroxymyristate	LC/MS neg	21158		HMDB0061656	16064		0.91	0.93						1.08	5.33	3.53	0.88	0.95	4.92	3.26	0.82	0.88	0.66	0.17	0.18	0.25	0.27	1.08	1.01	4.66	3.06	0.78	0.99	4.6	3.02	0.77	0.98	0.66	0.17	0.21	0.26	0.32	1.27	1.04	0.97
	2034			3-hydroxystearate	LC/MS neg	52938		HMDB0010737	5282907		1.03	0.97						0.95	0.58	1.76	1.19	0.93	0.61	1.86	1.26	0.98	3.04	2.06	1.61	0.68	0.53	0.78	0.96	0.91	1.9	1.21	1.12	0.94	1.98	1.26	1.16	2.1	1.33	1.23	0.64	0.59	0.93	0.88	0.89
	2035			3-hydroxyoleate*	LC/MS neg	61843					0.96	0.89						0.79	3.77	2.87	0.84	0.9	4.76	3.63	1.06	1.13	0.76	0.22	0.24	0.29	0.31	1.07	1.08	4.18	3.07	0.8	1.22	3.87	2.85	0.74	1.13	0.74	0.19	0.29	0.26	0.4	1.52	0.8	1.08
	2047			9-hydroxystearate	LC/MS neg	47120		HMDB0061661	9570127		0.97	0.88						0.94	6	2.72	0.83	1.03	6.4	2.9	0.88	1.1	0.45	0.14	0.17	0.3	0.38	1.24	0.96	4.79	2.04	0.67	0.97	5	2.12	0.7	1.01	0.42	0.14	0.2	0.33	0.48	1.45	1.06	1.08
	2055			16-hydroxypalmitate	LC/MS neg	39609	C18218	HMDB0006294	10466		0.97	0.91						1.01	5.53	3.26	0.79	0.97	5.47	3.22	0.78	0.96	0.59	0.14	0.18	0.24	0.3	1.23	0.94	4.69	2.68	0.68	0.96	4.98	2.84	0.72	1.02	0.57	0.14	0.2	0.25	0.36	1.42	1.04	0.97
	2059			13-HODE + 9-HODE	LC/MS neg	37752	C14767 C14762	HMDB0004667 HMDB0004670	5312830;1424;5282947;5282944;5282945		1.05	0.86						1.08	6.44	2.49	0.63	1.26	5.98	2.31	0.59	1.17	0.39	0.1	0.2	0.25	0.5	1.99	1.08	5.45	1.9	0.71	1.13	5.04	1.75	0.66	1.05	0.35	0.13	0.21	0.38	0.6	1.59	0.98	0.99
	2075		Fatty Acid, Dihydroxy	12,13-DiHOME	LC/MS neg	38395	C14829	HMDB0004705	10236635		1.29	1.04						0.96	4.62	2.06	1.91	2.17	4.81	2.14	1.99	2.26	0.44	0.41	0.47	0.93	1.06	1.14	1.6	4.98	1.78	2.17	1.68	3.11	1.11	1.35	1.05	0.36	0.44	0.34	1.22	0.94	0.77	1	1.67
	2076			9,10-DiHOME	LC/MS neg	38399	C14828	HMDB0004704	9966640		1.59	0.98						0.78	4.06	2.01	1.97	2.16	5.22	2.58	2.54	2.78	0.49	0.49	0.53	0.98	1.08	1.09	1.29	3.76	2.14	1.99	2.1	2.92	1.66	1.55	1.63	0.57	0.53	0.56	0.93	0.98	1.06	0.95	1.58
	2078			2S,3R-dihydroxybutyrate	LC/MS polar	62950		HMDB0002453	10964471		0.94	0.97						0.86	0.88	1.05	1.25	1.18	1.03	1.22	1.46	1.37	1.18	1.42	1.34	1.19	1.13	0.94	1.04	1.04	1.24	1.49	1.44	1	1.2	1.43	1.38	1.19	1.43	1.38	1.2	1.16	0.97	0.83	1
	2079			2R,3R-dihydroxybutyrate	LC/MS polar	63109		HMDB0000498	13120901		1.24	0.94						1.04	1.1	1.06	1.01	0.86	1.05	1.01	0.97	0.83	0.96	0.92	0.78	0.95	0.81	0.86	1.01	1.07	1.02	1.01	0.82	1.06	1.01	0.99	0.81	0.95	0.94	0.77	0.98	0.8	0.82	0.95	0.93
	2082			3,4-dihydroxybutyrate	LC/MS polar	62952		HMDB0000337	150929		1.02	0.99						0.99	0.86	0.94	1.5	1.1	0.87	0.95	1.53	1.12	1.1	1.75	1.28	1.6	1.17	0.73	1.02	0.86	0.99	1.52	1.06	0.85	0.97	1.49	1.04	1.15	1.76	1.23	1.54	1.07	0.7	0.98	1.02
	2186		Eicosanoid	12-HETE	LC/MS neg	37536	C14777	HMDB0006111	5283155		0.84	1.02						0.96	4.54	2.13	0.61	0.91	4.75	2.23	0.64	0.95	0.47	0.13	0.2	0.29	0.43	1.49	1.14	4.8	1.8	0.9	0.81	4.21	1.57	0.79	0.71	0.37	0.19	0.17	0.5	0.45	0.9	0.99	1.18
	2204		Endocannabinoid	oleoyl ethanolamide (18:1)	LC/MS neg	38102		HMDB0002088	5283454		1.01	0.96						1.21	2.96	2.02	0.95	1.14	2.45	1.67	0.79	0.94	0.68	0.32	0.38	0.47	0.56	1.2	0.92	2.3	1.93	0.76	1.02	2.52	2.11	0.83	1.12	0.84	0.33	0.44	0.39	0.53	1.35	1.13	0.86
	2207			palmitoyl ethanolamide (16:0)	LC/MS neg	38165	C16512	HMDB0002100	4671		0.97	0.98						1.11	1.5	1.34	0.98	1.12	1.36	1.21	0.89	1.01	0.89	0.65	0.74	0.73	0.83	1.14	0.9	1.15	1.24	0.81	0.93	1.29	1.38	0.9	1.03	1.08	0.7	0.8	0.65	0.75	1.15	1.14	0.93
	2208			stearoyl ethanolamide (18:0)	LC/MS pos late	38625		HMDB0013078	27902		1.02	0.98						1.01	1.66	1.51	1.08	1.01	1.63	1.49	1.07	1	0.91	0.65	0.61	0.71	0.67	0.94	0.92	1.49	1.43	1.01	0.96	1.62	1.55	1.1	1.05	0.96	0.68	0.65	0.71	0.68	0.95	1.05	0.96
	2217			N-oleoyltaurine	LC/MS neg	39732		HMDB0242113	6437033		1.12	0.89						0.96	3.35	3.81	1.91	1.02	3.48	3.95	1.98	1.06	1.14	0.57	0.3	0.5	0.27	0.53	0.86	2.92	3.49	1.72	1.04	3.41	4.08	2.01	1.22	1.2	0.59	0.36	0.49	0.3	0.61	0.97	0.86
	2218			N-stearoyltaurine	LC/MS neg	39730		HMDB0240595	168274		0.99	0.92						0.86	0.84	1.31	1.57	0.94	0.97	1.53	1.83	1.1	1.57	1.88	1.13	1.2	0.72	0.6	0.91	0.96	1.8	1.98	1.11	1.06	1.98	2.18	1.23	1.88	2.07	1.17	1.1	0.62	0.56	0.78	0.82
	2241			N-oleoylserine	LC/MS neg	57664		HMDB0242185	44190514		1.14	1.04						0.91	0.73	1.33	1.34	0.97	0.8	1.46	1.47	1.07	1.83	1.84	1.34	1.01	0.73	0.73	1.09	0.92	1.41	1.52	1.07	0.85	1.3	1.39	0.99	1.53	1.65	1.17	1.07	0.76	0.71	0.93	1.12
	2246		Inositol Metabolism	myo-inositol	LC/MS polar	1124	C00137	HMDB0000211	892		0.79	0.96						1	1.19	1.04	1.22	1.11	1.18	1.04	1.21	1.1	0.88	1.02	0.93	1.17	1.06	0.91	0.97	1.15	1.15	1.21	1.17	1.19	1.18	1.25	1.21	1	1.05	1.02	1.06	1.02	0.97	0.95	0.92
	2277		Phospholipid Metabolism	choline	LC/MS pos early	15506	C00114	HMDB0000097	305		0.98	1.05						1.06	1.07	0.95	1.12	1.11	1	0.89	1.06	1.04	0.89	1.05	1.04	1.19	1.17	0.99	1.07	1.04	0.94	1.14	1.1	0.97	0.87	1.06	1.02	0.9	1.1	1.06	1.22	1.17	0.96	1.06	1.07
	2278			choline phosphate	LC/MS pos early	34396	C00588	HMDB0001565	1014		0.86	1.04						1.1	1.55	1	1.07	1.01	1.41	0.91	0.98	0.92	0.65	0.69	0.65	1.07	1.01	0.94	0.87	1.38	1.03	1.07	0.9	1.58	1.18	1.22	1.03	0.75	0.78	0.65	1.04	0.87	0.84	1.12	0.89
	2281			glycerophosphorylcholine (GPC)	LC/MS pos early	15990	C00670	HMDB0000086	71920		0.95	1.02						1.02	0.95	0.79	0.92	1.01	0.94	0.78	0.91	1	0.83	0.97	1.06	1.17	1.28	1.1	0.95	0.86	0.77	0.88	1	0.91	0.81	0.94	1.06	0.89	1.03	1.16	1.16	1.3	1.13	1.07	0.99
	2283			phosphoethanolamine	LC/MS pos early	1600	C00346	HMDB0000224	1015		0.86	1.05						1.13	1.82	1.11	0.95	0.96	1.6	0.98	0.84	0.85	0.61	0.52	0.53	0.85	0.86	1.01	0.8	1.38	1.1	1.02	0.89	1.73	1.38	1.28	1.12	0.8	0.74	0.65	0.92	0.81	0.88	1.19	0.84
	2285			glycerophosphoethanolamine	LC/MS pos early	37455	C01233	HMDB0000114	123874		0.92	1.04						1.02	1.2	0.91	0.99	0.99	1.17	0.89	0.97	0.97	0.76	0.83	0.83	1.09	1.09	1	0.87	1.13	0.89	0.98	0.94	1.3	1.03	1.13	1.08	0.79	0.87	0.83	1.09	1.05	0.96	1.1	0.93
	2288			trimethylamine N-oxide	LC/MS pos early	40406	C01104	HMDB0000925	1145		0.67	1.22						0.73	0.85	0.81	0.82	0.74	1.18	1.12	1.14	1.02	0.95	0.97	0.87	1.01	0.91	0.9	1.91	1.83	1.68	1.6	1.22	0.96	0.88	0.84	0.64	0.92	0.87	0.67	0.95	0.73	0.77	0.65	1.72
	2304		Phosphatidylcholine (PC)	phosphatidylcholine (14:0/14:0, 16:0/12:0)	LC/MS pos late	53177		HMDB0007866			1.61	1.07						1.1	1	0.87	0.78	0.77	0.91	0.79	0.71	0.71	0.88	0.78	0.78	0.89	0.89	0.99	1.04	0.96	0.87	0.78	0.78	0.92	0.84	0.75	0.75	0.91	0.81	0.82	0.9	0.9	1.01	1.09	1.03
	2307			1-myristoyl-2-palmitoyl-GPC (14:0/16:0)	LC/MS pos late	19258		HMDB0007869	129657		1.32	1.02						1.08	1.04	0.98	0.89	0.87	0.97	0.91	0.82	0.81	0.94	0.85	0.83	0.91	0.88	0.98	1.1	1.09	1.02	0.96	0.94	1	0.93	0.88	0.86	0.93	0.88	0.86	0.94	0.92	0.98	0.97	0.99
	2310			1-myristoyl-2-linoleoyl-GPC (14:0/18:2)*	LC/MS pos late	52707		HMDB0007874	24778624		1.22	1.04						1.01	1.05	1.05	1.01	0.9	1.05	1.04	1	0.89	0.99	0.96	0.85	0.96	0.86	0.89	1.07	1.12	1.12	1.11	0.97	1.04	1.04	1.03	0.91	1	0.99	0.87	0.99	0.87	0.88	0.98	1.04
	2311			1-myristoyl-2-arachidonoyl-GPC (14:0/20:4)*	LC/MS pos late	53195		HMDB0007883	24778634		1.38	1.11						1.03	1.06	1.03	1	0.88	1.03	1	0.97	0.85	0.97	0.94	0.83	0.97	0.86	0.88	1.09	1.17	1.14	1.14	1.05	1.07	1.04	1.04	0.96	0.97	0.97	0.9	1	0.92	0.92	1.01	1.07
	2313			1-myristoyl-2-docosahexaenoyl-GPC (14:0/22:6)*	LC/MS pos late	53196		HMDB0007892	24778639		0.94	1.08						1.09	1.19	1.13	1.09	0.87	1.09	1.03	1	0.8	0.95	0.92	0.73	0.97	0.77	0.8	1.04	1.13	1.13	1.11	0.92	1.09	1.08	1.06	0.88	1	0.98	0.81	0.98	0.81	0.83	1.09	1.04
	2315			phosphatidylcholine (15:0/18:1, 17:0/16:1, 16:0/17:1)*	LC/MS pos late	53178		HMDB0007939			1.17	0.98						1.08	1.14	1.15	1.15	1.06	1.05	1.06	1.07	0.98	1.01	1.01	0.93	1	0.92	0.92	1.03	1.12	1.1	1.14	1.05	1.09	1.07	1.11	1.02	0.98	1.01	0.93	1.04	0.95	0.92	1.01	0.96
	2316			1-pentadecanoyl-2-linoleoyl-GPC (15:0/18:2)*	LC/MS pos late	52497		HMDB0007940	24778664		1.16	1.03						1.01	1.02	1	1.01	1	1.01	1	1.01	0.99	0.99	1	0.98	1.01	1	0.99	1.08	1.1	1.06	1.09	1.07	1.02	0.98	1.01	0.99	0.97	0.99	0.97	1.03	1.01	0.98	0.97	1.04
	2317			1-pentadecanoyl-2-arachidonoyl-GPC (15:0/20:4)*	LC/MS pos late	53194		HMDB0007949	52922330		1.28	1.09						1.02	1.08	1.11	1.13	1.05	1.06	1.09	1.11	1.03	1.03	1.05	0.97	1.02	0.95	0.93	1.2	1.28	1.3	1.36	1.25	1.07	1.08	1.13	1.04	1.01	1.06	0.98	1.05	0.97	0.92	0.94	1.11
	2318			1-pentadecanoyl-2-docosahexaenoyl-GPC (15:0/22:6)*	LC/MS pos late	53197		HMDB0007958	52922342		0.83	1.08						1.02	1.06	1.13	1.17	1.03	1.04	1.1	1.14	1	1.06	1.1	0.97	1.03	0.91	0.88	1.09	1.17	1.21	1.3	1.12	1.08	1.11	1.19	1.02	1.03	1.11	0.95	1.08	0.92	0.86	1	1.07
	2322			1-palmitoyl-2-pentadecanoyl-GPC (16:0/15:0)*	LC/MS pos late	57757		HMDB0007967	24778680		1.16	1.03						1.05	1.13	1.07	1	0.99	1.08	1.02	0.96	0.94	0.94	0.89	0.87	0.94	0.93	0.98	1.07	1.18	1.11	1.09	1.03	1.1	1.03	1.02	0.96	0.94	0.93	0.87	0.98	0.93	0.94	0.99	1.01
	2323			1,2-dipalmitoyl-GPC (16:0/16:0)	LC/MS pos late	19130	D03585	HMDB0245715	452110		0.99	1.04						0.98	1.07	1.02	0.98	0.93	1.09	1.04	1	0.95	0.95	0.92	0.87	0.96	0.92	0.95	1	1.1	1.07	1.05	0.99	1.1	1.07	1.05	0.99	0.97	0.95	0.9	0.98	0.92	0.95	1.01	1.03
	2324			1-palmitoyl-2-palmitoleoyl-GPC (16:0/16:1)*	LC/MS pos late	52470		HMDB0007969	6443788		1.23	0.97						1.09	1.14	1.17	1.15	0.96	1.04	1.07	1.05	0.88	1.03	1.01	0.84	0.99	0.82	0.83	1.02	1.09	1.1	1.15	0.97	1.06	1.08	1.12	0.95	1.01	1.05	0.89	1.04	0.88	0.85	1	0.94
	2326			1-palmitoyl-2-stearoyl-GPC (16:0/18:0)	LC/MS pos late	52616	C03889	HMDB0007970	24778686		0.98	1.04						1.02	1.13	1.02	0.96	0.94	1.11	1	0.94	0.92	0.91	0.85	0.83	0.93	0.92	0.98	0.97	1.1	1.02	0.99	0.94	1.13	1.05	1.01	0.97	0.93	0.9	0.86	0.97	0.92	0.95	1.05	1
	2328			1-palmitoyl-2-oleoyl-GPC (16:0/18:1)	LC/MS pos late	52461	C13875	HMDB0007972	6436017		1.08	0.98						1.03	1.07	1.07	1.07	1.03	1.04	1.04	1.04	0.99	1	1	0.96	1	0.96	0.96	1	1.05	1.04	1.06	1.01	1.05	1.04	1.06	1.01	0.99	1.01	0.96	1.02	0.97	0.95	0.99	0.97
	2331			1-palmitoyl-2-linoleoyl-GPC (16:0/18:2)	LC/MS pos late	42446		HMDB0007973	5287971		1.06	1						1.02	1.02	1	1	1	0.99	0.98	0.98	0.98	0.98	0.99	0.99	1	1	1	1.01	0.99	0.98	1	1	0.99	0.97	0.99	0.99	0.98	1	1.01	1.02	1.02	1	1.01	0.99
	2332			1-palmitoyl-2-(hydroxylinoleoyl)-GPC (16:0/18:2(OH))*	LC/MS pos late	57415					1.08	0.96						0.96	1.19	0.94	0.95	0.97	1.25	0.98	0.99	1.01	0.78	0.8	0.81	1.02	1.04	1.02	0.98	1.15	0.93	1.04	1.04	1.17	0.95	1.05	1.05	0.81	0.9	0.9	1.11	1.11	1	0.94	0.97
	2334			1-palmitoyl-2-gamma-linolenoyl-GPC (16:0/18:3n6)*	LC/MS pos late	54812		HMDB0007974	24778699		0.99	1.01						1.15	1.05	1.2	1.21	0.84	0.91	1.04	1.05	0.73	1.14	1.16	0.8	1.01	0.7	0.7	0.95	1.05	1.08	1.16	0.87	1.1	1.13	1.21	0.92	1.03	1.1	0.83	1.07	0.81	0.76	1.06	0.88
	2337			1-palmitoyl-2-meadoyl-GPC (16:0/20:3n9)*	LC/MS pos late	52737		HMDB0007980	24778715		1.14	0.91						1.01	1.01	1.01	1.03	0.93	1	1	1.02	0.92	1	1.02	0.92	1.02	0.92	0.9	1.01	1.12	1.01	0.97	1.04	1.11	1.01	0.97	1.04	0.91	0.87	0.93	0.96	1.03	1.07	0.89	0.88
	2338			1-palmitoyl-2-dihomo-linolenoyl-GPC (16:0/20:3n3 or n6)*	LC/MS pos late	52454					1.04	0.99						0.98	1.07	1.07	1.1	0.99	1.09	1.09	1.13	1.02	1	1.03	0.93	1.03	0.93	0.9	1.01	1	1.04	1.05	0.99	0.99	1.03	1.04	0.98	1.04	1.05	0.99	1.02	0.95	0.94	1.01	1.05
	2339			phosphatidylcholine (16:0/20:4n3; 18:1/18:3n6; 14:0/22:4)*	LC/MS pos late	57335		HMDB0007982 HMDB0008107	24778941;10747814		1.13	0.98						0.94	0.96	0.97	0.94	0.93	1.03	1.04	1	1	1.01	0.98	0.97	0.97	0.96	0.99	1.01	0.98	0.91	1	0.83	0.98	0.9	0.99	0.82	0.93	1.01	0.84	1.1	0.91	0.83	0.98	1.06
	2342			1-palmitoyl-2-arachidonoyl-GPC (16:0/20:4n6)	LC/MS pos late	52462	C05208	HMDB0007982	10747814		1.07	1.02						1.02	1.05	1.03	1.04	1.01	1.03	1.01	1.01	0.99	0.98	0.99	0.96	1	0.98	0.98	1.02	1.05	1.05	1.05	1.05	1.04	1.03	1.03	1.03	1	0.99	0.99	1	1	1	1.01	1
	2343			1-palmitoyl-2-eicosapentaenoyl-GPC (16:0/20:5)*	LC/MS pos late	52463		HMDB0007984	24778723		1.1	1.04						1.01	1.02	1.02	1.05	0.96	1.01	1.02	1.05	0.95	1	1.03	0.94	1.03	0.94	0.91	0.97	1	1.02	1.07	1.02	1.03	1.05	1.1	1.05	1.02	1.07	1.02	1.05	1	0.95	1.04	1
	2344			1-palmitoyl-2-adrenoyl-GPC (16:0/22:4)*	LC/MS pos late	52706		HMDB0007988	24778732		1.07	1.02						1.05	1.09	1.08	1.08	1.01	1.04	1.03	1.03	0.97	0.98	0.99	0.93	1.01	0.94	0.94	1.02	1.2	1.14	1.15	1.11	1.18	1.12	1.13	1.08	0.95	0.96	0.92	1.01	0.97	0.96	0.97	0.95
	2346			phosphatidylcholine (16:0/22:5n3, 18:1/20:4)*	LC/MS pos late	52719		HMDB0007990 HMDB0008114			1.06	1.01						1.04	1.03	1.03	1.02	1.06	1	0.99	0.98	1.02	0.99	0.99	1.03	0.99	1.03	1.04	1.01	1.15	1.11	1.12	1.07	1.14	1.1	1.11	1.06	0.97	0.98	0.93	1.01	0.96	0.95	0.97	0.94
	2348			1-palmitoyl-2-docosahexaenoyl-GPC (16:0/22:6)	LC/MS pos late	52610		HMDB0007991	6441886		0.9	1.02						1.02	1.08	1.09	1.1	1.02	1.06	1.07	1.08	1	1.01	1.01	0.94	1.01	0.93	0.93	1.03	1.1	1.1	1.11	1.04	1.06	1.07	1.08	1.01	1	1.02	0.95	1.01	0.94	0.93	1.01	1.02
	2354			1-palmitoleoyl-2-linoleoyl-GPC (16:1/18:2)*	LC/MS pos late	52683		HMDB0008006	24778768		1.1	1.05						0.92	1.04	1.1	1.18	1.04	1.13	1.2	1.29	1.14	1.06	1.14	1	1.07	0.94	0.88	1.15	1.25	1.32	1.44	1.16	1.08	1.15	1.25	1	1.06	1.16	0.93	1.09	0.88	0.8	0.9	1.13
	2355			1-palmitoleoyl-2-linolenoyl-GPC (16:1/18:3)*	LC/MS pos late	53180		HMDB0008008	52922452		1.13	1.1						1	1.09	1.18	1.14	0.91	1.09	1.18	1.14	0.91	1.09	1.05	0.84	0.97	0.77	0.8	0.97	1.1	1.15	1.11	0.94	1.13	1.18	1.14	0.97	1.04	1.01	0.86	0.97	0.82	0.85	1.11	1.08
	2356			1-palmitoleoyl-2-arachidonoyl-GPC (16:1/20:4)*	LC/MS pos late	57317		HMDB0008015	242083967		1.27	1.09						1.05	1.11	1.14	1.2	1	1.06	1.08	1.15	0.96	1.02	1.08	0.9	1.06	0.88	0.84	1.14	1.26	1.24	1.34	1.11	1.11	1.09	1.18	0.98	0.99	1.07	0.89	1.08	0.9	0.83	1	1.08
	2357			1-palmitoleoyl-2-eicosapentaenoyl-GPC (16:1/20:5)*	LC/MS pos late	57362		HMDB0008017	52922465		1.24	1.15						0.91	0.92	0.99	1	0.82	1.02	1.09	1.11	0.9	1.07	1.09	0.89	1.02	0.83	0.82	1.15	1.23	1.2	1.36	1.14	1.07	1.04	1.17	0.99	0.97	1.1	0.92	1.13	0.95	0.84	0.91	1.16
	2358			1-palmitoleoyl-2-docosahexaenoyl-GPC (16:1/22:6)*	LC/MS pos late	53200		HMDB0008023	24778773		0.88	1.13						1.18	1.27	1.27	1.39	0.98	1.07	1.07	1.18	0.83	1	1.09	0.77	1.1	0.77	0.7	1.08	1.28	1.35	1.38	0.96	1.18	1.25	1.27	0.89	1.05	1.07	0.75	1.02	0.71	0.7	1.13	1.04
	2361			1-margaroyl-2-oleoyl-GPC (17:0/18:1)*	LC/MS pos late	52499		HMDB0256160			1.08	0.99						1.1	1.22	1.14	1.15	1.12	1.1	1.04	1.04	1.01	0.94	0.94	0.92	1	0.97	0.97	1.03	1.13	1.09	1.11	1.06	1.1	1.06	1.08	1.03	0.96	0.98	0.94	1.02	0.97	0.96	1.04	0.97
	2362			1-margaroyl-2-linoleoyl-GPC (17:0/18:2)*	LC/MS pos late	52500			52922491		1.05	1.04						1.06	1.05	1.01	1.01	1.03	0.99	0.96	0.96	0.97	0.96	0.96	0.98	1	1.02	1.02	1.06	1.07	1.01	1.04	1.05	1.01	0.96	0.98	0.99	0.95	0.97	0.99	1.02	1.04	1.01	1.03	1.03
	2363			1-margaroyl-2-arachidonoyl-GPC (17:0/20:4)*	LC/MS pos late	53193					1.09	1.09						0.98	1.04	1.06	1.07	1.05	1.06	1.08	1.09	1.07	1.02	1.03	1.01	1.01	0.99	0.98	1.13	1.16	1.2	1.24	1.21	1.03	1.06	1.1	1.07	1.03	1.07	1.04	1.04	1.01	0.97	0.98	1.13
	2364			1-margaroyl-2-docosahexaenoyl-GPC (17:0/22:6)*	LC/MS pos late	53198					0.65	1.08						1.05	1.06	1.14	1.05	1.04	1	1.08	1	0.98	1.08	1	0.98	0.93	0.91	0.98	1.07	1.17	1.13	1.19	1.06	1.09	1.05	1.11	0.98	0.96	1.01	0.9	1.05	0.93	0.89	1.03	1.05
	2366			1,2-distearoyl-GPC (18:0/18:0)	LC/MS pos late	19132		HMDB0008036	94190		0.91	0.94						1.17	1.52	1.27	1.05	0.99	1.3	1.08	0.9	0.84	0.83	0.69	0.65	0.83	0.78	0.94	0.79	1.25	0.94	0.86	0.88	1.58	1.19	1.09	1.11	0.75	0.69	0.7	0.92	0.94	1.02	1.15	0.78
	2367			1-stearoyl-2-oleoyl-GPC (18:0/18:1)	LC/MS pos late	52438		HMDB0008038	24778825		1.04	0.96						1.08	1.11	1.06	1.04	1.04	1.03	0.98	0.96	0.96	0.95	0.94	0.94	0.98	0.98	1	1	1.04	0.99	1	0.99	1.05	1	1	0.99	0.95	0.96	0.95	1	0.99	0.99	1.02	0.93
	2370			1-stearoyl-2-linoleoyl-GPC (18:0/18:2)*	LC/MS pos late	52452		HMDB0008039	6441487		1	1.03						1.04	1	0.98	0.99	1.01	0.97	0.94	0.96	0.98	0.97	0.99	1.01	1.02	1.04	1.02	1.02	1.01	0.97	0.97	1	0.99	0.95	0.96	0.98	0.96	0.96	0.99	1.01	1.03	1.03	1.03	1.02
	2373			phosphatidylcholine (18:0/20:2, 20:0/18:2)*	LC/MS pos late	53192		HMDB0008045 HMDB0008143			1.04	1.03						1.02	1.12	1.11	1.08	1.02	1.1	1.08	1.06	1	0.99	0.96	0.91	0.98	0.92	0.94	0.99	1.02	1.01	1	0.92	1.02	1.01	1	0.93	0.99	0.98	0.9	0.99	0.91	0.92	1.1	1.07
	2374			1-stearoyl-2-dihomo-linolenoyl-GPC (18:0/20:3n3 or n6)*	LC/MS pos late	52629		HMDB0008047			1.03	1.03						1.03	1.07	1.09	1.08	1	1.04	1.06	1.05	0.97	1.01	1	0.93	0.99	0.92	0.93	1.03	1.08	1.06	1.09	1.02	1.05	1.04	1.06	0.99	0.99	1.01	0.94	1.02	0.95	0.94	1.03	1.03
	2375			1-stearoyl-2-meadoyl-GPC (18:0/20:3n9)*	LC/MS pos late	52738		HMDB0008046	24778855		1.03	0.98						1.05	1.13	1.09	1.09	0.98	1.08	1.04	1.04	0.94	0.97	0.96	0.87	1	0.9	0.9	1.04	1.15	1.11	1.12	1.05	1.11	1.07	1.08	1.01	0.97	0.97	0.91	1	0.95	0.94	0.96	0.95
	2378			1-stearoyl-2-arachidonoyl-GPC (18:0/20:4)	LC/MS pos late	42450		HMDB0008048	16219824		1.05	1.04						1.02	1.06	1.04	1.04	1.01	1.04	1.02	1.02	0.99	0.98	0.98	0.95	1	0.97	0.97	1.06	1.1	1.09	1.1	1.09	1.04	1.03	1.04	1.02	0.99	1	0.99	1.01	0.99	0.99	1	1.04
	2380			phosphatidylcholine (18:0/20:5, 16:0/22:5n6)*	LC/MS pos late	52720		HMDB0007989 HMDB0008050			1.04	1.07						1.02	1.12	1.13	1.1	0.94	1.1	1.1	1.07	0.92	1	0.97	0.84	0.97	0.84	0.86	1.06	1.05	1.11	1.07	1.05	0.99	1.05	1.01	0.99	1.06	1.02	1	0.96	0.95	0.98	1.07	1.11
	2381			1-stearoyl-2-adrenoyl-GPC (18:0/22:4)*	LC/MS pos late	55061		HMDB0008054	24778868		1.04	1.04						0.99	1.09	1.07	1.06	0.98	1.1	1.08	1.07	0.99	0.98	0.97	0.9	0.99	0.92	0.92	1.07	1.18	1.17	1.16	1.06	1.1	1.09	1.08	0.99	0.99	0.98	0.9	0.99	0.91	0.92	0.97	1.05
	2382			1-stearoyl-2-docosapentaenoyl-GPC (18:0/22:5n3)*	LC/MS pos late	52699		HMDB0008056	24778873		1.05	1.07						1	1.08	1.07	1.05	0.97	1.07	1.06	1.04	0.97	0.99	0.97	0.9	0.98	0.91	0.93	1.08	1.15	1.13	1.15	1.08	1.07	1.05	1.07	1	0.98	1	0.94	1.01	0.95	0.94	1	1.08
	2383			1-stearoyl-2-docosapentaenoyl-GPC (18:0/22:5n6)*	LC/MS pos late	52700		HMDB0008055	24778871		0.92	1.06						0.95	1.01	1.02	1.02	0.95	1.07	1.08	1.07	1	1.01	1.01	0.94	0.99	0.92	0.93	1.02	1.11	1.14	1.11	1.06	1.09	1.11	1.09	1.04	1.02	1	0.96	0.98	0.93	0.95	0.98	1.06
	2384			1-stearoyl-2-docosahexaenoyl-GPC (18:0/22:6)	LC/MS pos late	52611		HMDB0008057	24778876		0.81	1.05						0.99	1.05	1.06	1.06	0.97	1.06	1.07	1.07	0.98	1.01	1.01	0.92	1	0.91	0.92	1.06	1.11	1.11	1.13	1.06	1.05	1.05	1.06	1	1	1.02	0.95	1.02	0.95	0.93	0.99	1.06
	2389			1,2-dioleoyl-GPC (18:1/18:1)	LC/MS pos late	52457		HMDB0000593	10350317		1.05	0.92						1	1.08	0.99	0.91	0.93	1.08	0.99	0.91	0.93	0.92	0.85	0.86	0.92	0.94	1.02	1.03	0.99	1.05	1.05	1.05	0.96	1.02	1.02	1.02	1.06	1.07	1.06	1	1	1	0.88	0.91
	2393			1-oleoyl-2-linoleoyl-GPC (18:1/18:2)*	LC/MS pos late	52453		HMDB0008105	24778939		1.13	1.04						1.06	0.98	0.95	0.91	1.08	0.93	0.89	0.86	1.02	0.96	0.93	1.1	0.96	1.14	1.18	1.06	1.01	0.93	0.98	1.03	0.95	0.88	0.93	0.97	0.93	0.97	1.02	1.05	1.1	1.05	1.04	1.03
	2397			phosphatidylcholine (18:1/20:2, 18:2/20:1)*	LC/MS pos late	53183		HMDB0008111	52922695		0.93	1.09						0.88	0.87	0.83	0.77	0.96	0.99	0.94	0.88	1.08	0.95	0.89	1.1	0.93	1.15	1.24	1.03	0.99	1.01	1.05	1.04	0.97	0.98	1.03	1.01	1.01	1.06	1.04	1.05	1.03	0.98	0.95	1.11
	2398			1-oleoyl-2-dihomo-linolenoyl-GPC (18:1/20:3n3 or n6)*	LC/MS pos late	52705		HMDB0008113	52922697		1.01	1.03						0.98	1.07	1.05	1.07	1	1.09	1.07	1.1	1.02	0.98	1	0.94	1.03	0.96	0.93	1.11	1.1	1.15	1.23	1.07	0.99	1.04	1.11	0.96	1.05	1.12	0.97	1.07	0.93	0.87	0.96	1.08
	2401			1-oleoyl-2-docosapentaenoyl-GPC (18:1/22:5n3)*	LC/MS pos late	53202		HMDB0008122	53478773		1.02	1.1						1	0.99	0.94	0.9	0.95	0.99	0.94	0.9	0.95	0.95	0.91	0.96	0.96	1.01	1.05	1.26	1.32	1.17	1.46	1.16	1.05	0.93	1.16	0.92	0.88	1.11	0.88	1.25	0.99	0.79	0.86	1.09
	2402			1-oleoyl-2-docosapentaenoyl-GPC (18:1/22:5n6)*	LC/MS pos late	53203		HMDB0008088			1.09	0.96						1.01	1.07	1.03	1	1	1.07	1.02	1	0.99	0.96	0.93	0.93	0.97	0.97	0.99	1.06	1.03	1.05	1.19	1.08	0.98	0.99	1.12	1.02	1.02	1.15	1.04	1.13	1.02	0.91	0.91	0.96
	2403			1-oleoyl-2-docosahexaenoyl-GPC (18:1/22:6)*	LC/MS pos late	52697		HMDB0008123	24778955		0.91	1.08						1.04	1.11	1.11	1.11	0.99	1.07	1.07	1.07	0.95	1	1	0.89	1	0.89	0.89	1.09	1.18	1.17	1.17	1.06	1.08	1.07	1.07	0.97	0.99	0.99	0.9	1	0.91	0.91	1.03	1.08
	2404			1,2-dilinoleoyl-GPC (18:2/18:2)	LC/MS pos late	52603		HMDB0008138	5288075		1.08	0.99						1.05	0.99	0.9	0.87	0.99	0.94	0.86	0.84	0.94	0.92	0.89	1	0.97	1.09	1.13	1	0.94	0.86	0.84	0.94	0.94	0.85	0.84	0.94	0.91	0.9	1	0.99	1.1	1.11	1.03	0.99
	2405			1-linoleoyl-2-linolenoyl-GPC (18:2/18:3)*	LC/MS pos late	53176		HMDB0008141	52922731		1.02	1.1						0.94	0.86	0.78	0.73	0.87	0.92	0.82	0.77	0.92	0.9	0.84	1.01	0.94	1.12	1.2	0.93	0.84	0.75	0.74	0.87	0.9	0.81	0.8	0.93	0.9	0.89	1.04	0.99	1.15	1.17	1.11	1.09
	2410			1-linoleoyl-2-arachidonoyl-GPC (18:2/20:4n6)*	LC/MS pos late	52710	C05208	HMDB0008147	24778979		1.07	1.03						1.03	0.99	0.95	0.96	0.98	0.97	0.93	0.93	0.95	0.96	0.96	0.98	1	1.03	1.02	1.04	1.04	0.99	1.01	1.01	1	0.95	0.97	0.97	0.95	0.98	0.97	1.03	1.02	0.99	1	1.01
	2411			1-linoleoyl-2-eicosapentaenoyl-GPC (18:2/20:5)*	LC/MS pos late	53217		HMDB0008149	52922747		1.06	1.03						0.76	0.81	0.71	0.61	0.74	1.07	0.93	0.8	0.97	0.87	0.75	0.91	0.86	1.04	1.21	1	0.84	0.73	0.77	0.91	0.84	0.73	0.77	0.91	0.87	0.91	1.08	1.05	1.24	1.18	0.91	1.2
	2412			1-linoleoyl-2-docosapentaenyol-GPC (18:2/22:5n3)*	LC/MS pos late	53211					1.07	0.96						1.07	1.23	1.09	1.06	1.05	1.15	1.02	0.99	0.99	0.88	0.86	0.86	0.97	0.97	0.99	0.94	1.06	1.01	1.01	0.94	1.12	1.08	1.07	1	0.96	0.96	0.89	1	0.92	0.93	1.05	0.92
	2414			1-linoleoyl-2-docosahexaenoyl-GPC (18:2/22:6)*	LC/MS pos late	53199		HMDB0008156	24778983		0.94	1.02						1.03	1.09	0.97	0.95	0.95	1.06	0.95	0.92	0.92	0.89	0.87	0.87	0.97	0.97	1	1	1.06	0.98	0.95	0.96	1.06	0.98	0.95	0.97	0.92	0.9	0.91	0.97	0.99	1.01	1.02	0.99
	2419			1-arachidoyl-2-arachidonoyl-GPC (20:0/20:4)*	LC/MS pos late	55062		HMDB0008279	24779048		0.95	1.03						1.09	1.39	1.13	1.1	1.05	1.27	1.03	1.01	0.96	0.82	0.8	0.76	0.98	0.93	0.96	0.97	1.27	1.15	1.1	1.03	1.31	1.18	1.13	1.07	0.9	0.86	0.81	0.96	0.9	0.94	1.07	0.95
	2423			1-lignoceroyl-2-arachidonoyl-GPC (24:0/20:4)*	LC/MS pos late	57602		HMDB0008772			0.96	0.96						1.1	1.3	1.18	1.12	1.04	1.19	1.07	1.02	0.95	0.91	0.86	0.8	0.95	0.88	0.93	0.97	1.1	1.05	1.04	0.98	1.13	1.08	1.07	1.01	0.95	0.94	0.89	0.99	0.94	0.95	1.05	0.93
	2449		Phosphatidylethanolamine (PE)	1,2-dipalmitoyl-GPE (16:0/16:0)*	LC/MS pos late	57341		HMDB0008923	445468		1.34	0.97						0.86	0.78	0.75	0.75	0.83	0.91	0.87	0.87	0.97	0.96	0.96	1.06	1	1.11	1.11	1.25	1.01	0.89	1.06	1.01	0.8	0.71	0.85	0.81	0.88	1.05	1.01	1.2	1.14	0.96	0.78	1.13
	2450			1-palmitoyl-2-palmitoleoyl-GPE (16:0/16:1)*	LC/MS pos late	52471		HMDB0008924	52924925		1.48	0.99						1.1	0.72	0.74	0.87	0.8	0.65	0.67	0.79	0.73	1.03	1.21	1.12	1.17	1.09	0.93	1.2	0.83	0.87	1.08	0.9	0.69	0.73	0.9	0.75	1.05	1.3	1.09	1.25	1.04	0.83	0.88	0.96
	2452			1-palmitoyl-2-stearoyl-GPE (16:0/18:0)*	LC/MS pos late	57388		HMDB0008925	5326793		1.12	1.01						0.96	0.87	0.68	0.67	0.91	0.91	0.71	0.7	0.95	0.78	0.77	1.04	0.98	1.33	1.35	0.97	0.98	0.81	0.85	1.02	1.02	0.84	0.88	1.06	0.82	0.87	1.04	1.05	1.27	1.2	0.92	0.93
	2453			1-palmitoyl-2-oleoyl-GPE (16:0/18:1)	LC/MS pos late	19263		HMDB0005320	5283496		1.27	0.99						1.17	0.96	0.81	1.03	1.01	0.82	0.69	0.88	0.86	0.84	1.08	1.06	1.28	1.25	0.98	1.08	0.97	0.87	1.11	1.06	0.9	0.8	1.02	0.98	0.89	1.14	1.09	1.27	1.22	0.96	0.97	0.9
	2455			1-palmitoyl-2-linoleoyl-GPE (16:0/18:2)	LC/MS pos late	42449		HMDB0005322	9546747		1.25	1.01						1.1	0.74	0.7	1.02	0.97	0.68	0.63	0.93	0.88	0.94	1.38	1.31	1.47	1.39	0.95	1	0.72	0.66	0.99	0.94	0.72	0.66	0.99	0.94	0.92	1.37	1.3	1.5	1.42	0.95	1.05	0.96
	2459			1-palmitoyl-2-dihomo-linolenoyl-GPE (16:0/20:3n3 or n6)*	LC/MS pos late	52686		HMDB0011351	122198212		1.36	1.12						1.02	0.76	0.72	0.79	0.88	0.75	0.71	0.78	0.87	0.95	1.05	1.16	1.1	1.22	1.11	1.03	0.81	0.74	0.93	0.97	0.79	0.72	0.91	0.95	0.9	1.15	1.19	1.27	1.32	1.04	1.05	1.07
	2461			1-palmitoyl-2-arachidonoyl-GPE (16:0/20:4)*	LC/MS pos late	52464	C05210	HMDB0005323	9546800		1.21	1.04						1.04	0.92	0.8	0.95	0.96	0.88	0.77	0.91	0.92	0.87	1.03	1.04	1.18	1.2	1.01	0.97	0.9	0.83	1	1	0.92	0.86	1.03	1.02	0.93	1.12	1.11	1.2	1.19	0.99	1.03	0.97
	2462			1-palmitoyl-2-eicosapentaenoyl-GPE (16:0/20:5)*	LC/MS pos late	53190		HMDB0008939	52924919		1.19	1.04						1.04	0.83	0.76	0.94	0.84	0.79	0.73	0.9	0.81	0.92	1.14	1.02	1.23	1.1	0.9	0.98	0.82	0.77	0.99	0.92	0.83	0.78	1.01	0.93	0.94	1.21	1.12	1.29	1.19	0.93	1.02	0.97
	2463			1-palmitoyl-2-docosahexaenoyl-GPE (16:0/22:6)*	LC/MS pos late	52465		HMDB0008946	9546799		0.96	1.06						0.98	0.75	0.79	0.93	1.02	0.76	0.8	0.95	1.03	1.05	1.24	1.35	1.18	1.29	1.09	1.03	0.82	0.79	0.97	1.03	0.79	0.77	0.94	1	0.97	1.19	1.26	1.23	1.31	1.06	1.03	1.08
	2470			1-stearoyl-2-oleoyl-GPE (18:0/18:1)	LC/MS pos late	42448		HMDB0008993	9546742		1.17	0.98						1.23	0.95	0.7	1.09	1.12	0.77	0.57	0.88	0.91	0.74	1.15	1.19	1.55	1.6	1.03	1.06	0.89	0.7	1.11	1.14	0.84	0.66	1.05	1.07	0.78	1.24	1.27	1.59	1.63	1.02	1.01	0.87
	2474			1-stearoyl-2-linoleoyl-GPE (18:0/18:2)*	LC/MS pos late	52446		HMDB0008994	9546749		1.24	1.04						1.1	0.76	0.67	1.07	1.03	0.7	0.61	0.97	0.94	0.87	1.39	1.35	1.6	1.54	0.97	1.08	0.81	0.69	1.16	1.07	0.75	0.64	1.07	0.99	0.86	1.43	1.32	1.66	1.54	0.92	1.01	0.99
	2479			1-stearoyl-2-dihomo-linolenoyl-GPE (18:0/20:3n3 or n6)*	LC/MS pos late	57336		HMDB0009002	52924903		1.21	1.05						1.15	0.92	0.84	1.03	1.02	0.8	0.73	0.89	0.89	0.92	1.12	1.11	1.22	1.21	0.99	1.04	0.89	0.79	1.02	0.97	0.85	0.76	0.98	0.93	0.89	1.14	1.08	1.29	1.22	0.95	1.09	0.99
	2483			1-stearoyl-2-arachidonoyl-GPE (18:0/20:4)	LC/MS pos late	52447	C05210	HMDB0009003	5289133		1.14	1.07						1.06	1.1	0.9	0.99	1.01	1.03	0.85	0.93	0.95	0.82	0.9	0.92	1.09	1.12	1.02	0.97	1.05	0.95	1.08	1.02	1.09	0.98	1.11	1.05	0.9	1.02	0.96	1.13	1.07	0.94	1.07	0.97
	2484			1-stearoyl-2-adrenoyl-GPE (18:0/22:4)*	LC/MS pos late	57339		HMDB0009009	52924901		1.06	1.1						1.05	1.32	0.93	0.95	0.94	1.26	0.89	0.91	0.89	0.71	0.72	0.71	1.02	1	0.98	0.9	1.22	1.06	1.1	0.98	1.36	1.17	1.23	1.09	0.86	0.9	0.81	1.05	0.93	0.89	1.09	0.93
	2485			1-stearoyl-2-docosapentaenoyl-GPE (18:0/22:5n3)*	LC/MS pos late	57337		HMDB0009011	53479612		1.23	1.13						1.08	1.12	0.91	0.94	0.98	1.04	0.84	0.88	0.91	0.81	0.84	0.87	1.04	1.08	1.04	0.99	1.09	0.99	1.09	1.02	1.1	1	1.09	1.02	0.91	1	0.93	1.1	1.03	0.94	1.1	1.01
	2486			1-stearoyl-2-docosapentaenoyl-GPE (18:0/22:5n6)*	LC/MS pos late	57338		HMDB0009010	53479611		1.21	1.05						1.05	0.88	0.81	0.95	0.96	0.84	0.77	0.9	0.91	0.92	1.07	1.09	1.16	1.18	1.01	0.98	0.88	0.83	0.99	0.97	0.9	0.85	1.01	0.99	0.94	1.12	1.1	1.2	1.17	0.98	1.05	0.98
	2487			1-stearoyl-2-docosahexaenoyl-GPE (18:0/22:6)*	LC/MS pos late	52466		HMDB0009012	9546798		0.91	1.08						1.02	0.84	0.82	0.94	0.99	0.82	0.81	0.92	0.97	0.98	1.12	1.18	1.14	1.2	1.05	1.02	0.88	0.82	0.98	1.02	0.86	0.8	0.96	1	0.94	1.12	1.16	1.2	1.24	1.04	1.06	1.06
	2489			1-oleoyl-2-linoleoyl-GPE (18:1/18:2)*	LC/MS pos late	52687		HMDB0005349	9546753		1.33	1.02						1.08	0.67	0.56	1.12	1.1	0.62	0.52	1.03	1.02	0.84	1.66	1.63	1.98	1.94	0.98	1.02	0.69	0.58	1.1	1.02	0.67	0.56	1.07	1	0.84	1.6	1.49	1.91	1.77	0.93	1.04	0.99
	2492			1-oleoyl-2-arachidonoyl-GPE (18:1/20:4)*	LC/MS pos late	55041		HMDB0009069	348281223		1.37	1.12						1.01	0.96	0.83	0.96	1	0.95	0.82	0.95	0.99	0.86	1	1.04	1.16	1.21	1.04	1.02	1	0.9	1.11	1.04	0.98	0.88	1.08	1.02	0.9	1.1	1.04	1.23	1.16	0.94	1.06	1.07
	2493			phosphatidylethanolamine (P-18:1/20:4, P-16:0/22:5n3)*	LC/MS pos late	57411		HMDB0011360	53480850		0.96	1						1.05	1.12	1.01	0.94	1.06	1.06	0.96	0.89	1	0.9	0.84	0.95	0.93	1.04	1.12	0.98	1.04	0.96	0.93	0.98	1.07	0.98	0.95	1	0.92	0.89	0.94	0.97	1.02	1.06	1.05	0.98
	2495			1-oleoyl-2-docosahexaenoyl-GPE (18:1/22:6)*	LC/MS pos late	53209		HMDB0009078	52922113		1.11	1.1						1.01	0.81	0.81	1.02	1.01	0.81	0.81	1.01	1	1	1.26	1.25	1.25	1.24	0.99	1.1	0.89	0.86	1.06	1.01	0.81	0.77	0.96	0.92	0.96	1.19	1.13	1.24	1.18	0.95	1.05	1.15
	2496			1,2-dilinoleoyl-GPE (18:2/18:2)*	LC/MS pos late	53174		HMDB0009093	9546812		1.35	1.11						0.69	0.37	0.28	1.07	1.03	0.54	0.41	1.55	1.5	0.76	2.87	2.76	3.78	3.64	0.96	0.82	0.4	0.32	1.33	0.9	0.49	0.39	1.63	1.1	0.8	3.32	2.24	4.14	2.78	0.67	1.03	1.23
	2498			1-linoleoyl-2-arachidonoyl-GPE (18:2/20:4)*	LC/MS pos late	53189		HMDB0009102	348279332		1.34	1.08						1.03	0.9	0.69	0.87	0.99	0.88	0.67	0.85	0.96	0.76	0.97	1.1	1.27	1.44	1.13	1.01	0.91	0.75	0.96	0.95	0.9	0.74	0.95	0.94	0.83	1.06	1.04	1.28	1.26	0.98	1.06	1.04
	2503			1-arachidoyl-2-arachidonoyl-GPE (20:0/20:4)*	LC/MS pos late	57340					0.96	1.04						1.15	1.97	1.13	0.99	0.99	1.71	0.99	0.86	0.86	0.58	0.5	0.5	0.87	0.87	1	0.74	1.42	1.08	1.04	0.87	1.93	1.46	1.41	1.18	0.76	0.73	0.61	0.97	0.81	0.84	1.22	0.78
	2549		Phosphatidylserine (PS)	1-stearoyl-2-oleoyl-GPS (18:0/18:1)	LC/MS pos late	19265		HMDB0010163	9547087		0.81	1.11						1.07	1.9	1.15	0.95	0.91	1.78	1.08	0.89	0.85	0.6	0.5	0.48	0.83	0.79	0.96	0.72	1.48	1.22	1.08	0.88	2.06	1.69	1.5	1.23	0.82	0.73	0.6	0.89	0.73	0.82	1.22	0.82
	2552			1-stearoyl-2-arachidonoyl-GPS (18:0/20:4)	LC/MS pos late	52235		HMDB0012383	24779545		0.89	1.07						1.13	1.92	1.23	0.97	0.94	1.69	1.08	0.85	0.83	0.64	0.5	0.49	0.79	0.76	0.97	0.71	1.41	1.17	1.02	0.84	1.98	1.65	1.43	1.18	0.83	0.72	0.6	0.87	0.72	0.83	1.26	0.78
	2555			1-stearoyl-2-docosahexaenoyl-GPS (18:0/22:6)*	LC/MS pos late	52696		HMDB0010167	24779546		0.8	0.99						1.05	1.7	0.98	0.88	0.8	1.63	0.94	0.84	0.77	0.58	0.52	0.47	0.9	0.82	0.92	0.73	1.3	1.07	0.97	0.75	1.77	1.45	1.32	1.03	0.82	0.75	0.58	0.91	0.71	0.78	1.09	0.77
	2579		Phosphatidylinositol (PI)	1-palmitoyl-2-oleoyl-GPI (16:0/18:1)*	LC/MS pos late	52669		HMDB0009783	71296232		1.16	0.91						1.13	1.11	1.06	1.12	0.98	0.98	0.93	0.99	0.87	0.95	1.01	0.88	1.06	0.93	0.87	0.98	0.99	0.95	0.99	0.92	1	0.97	1	0.93	0.96	1	0.93	1.04	0.97	0.93	1	0.87
	2581			1-palmitoyl-2-linoleoyl-GPI (16:0/18:2)	LC/MS pos late	52450		HMDB0009784	46891795		1.15	1						1.06	1.06	1.06	1.17	0.86	1	1	1.1	0.81	1	1.1	0.81	1.1	0.81	0.74	0.94	0.96	0.93	1.08	0.84	1.02	0.99	1.14	0.89	0.97	1.13	0.87	1.16	0.9	0.78	1.08	0.96
	2584			1-palmitoyl-2-arachidonoyl-GPI (16:0/20:4)*	LC/MS pos late	52467		HMDB0009789			1.19	0.99						1.1	1.08	1.12	1.18	0.94	0.98	1.02	1.07	0.85	1.04	1.09	0.87	1.05	0.83	0.8	0.95	0.94	0.98	1.07	0.88	0.98	1.03	1.12	0.92	1.04	1.14	0.94	1.09	0.9	0.82	1.1	0.95
	2587			1-stearoyl-2-oleoyl-GPI (18:0/18:1)*	LC/MS pos late	52726		HMDB0240667			1.16	0.93						1.07	1.01	0.99	1.03	1.06	0.95	0.93	0.96	0.99	0.98	1.01	1.05	1.04	1.07	1.03	1.02	0.93	0.94	0.97	1.07	0.91	0.92	0.95	1.05	1.01	1.04	1.14	1.03	1.13	1.1	0.97	0.92
	2588			1-stearoyl-2-linoleoyl-GPI (18:0/18:2)	LC/MS pos late	52468		HMDB0009809			1.13	1.04						1.06	1.06	1.07	1.11	0.96	1.01	1.02	1.05	0.91	1.01	1.04	0.91	1.03	0.9	0.87	1.01	1.04	1.03	1.08	0.99	1.03	1.03	1.08	0.98	0.99	1.04	0.94	1.05	0.95	0.91	1.06	1.01
	2601			1-stearoyl-2-arachidonoyl-GPI (18:0/20:4)	LC/MS pos late	52449		HMDB0009815			1.14	1.01						1.07	1.19	1.16	1.21	1	1.11	1.09	1.13	0.94	0.98	1.02	0.85	1.04	0.86	0.83	1.02	1.14	1.13	1.2	1.01	1.11	1.11	1.17	0.99	1	1.05	0.89	1.06	0.89	0.85	1.02	0.98
	2603			1-stearoyl-2-dihomo-linolenoyl-GPI (18:0/20:3n3 or n6)*	LC/MS pos late	54984		HMDB0009814			1.18	0.98						1.07	1.14	1.2	1.27	1.01	1.06	1.12	1.18	0.94	1.05	1.11	0.89	1.06	0.84	0.8	1.05	1.14	1.15	1.22	1.01	1.09	1.09	1.17	0.96	1.01	1.07	0.88	1.07	0.88	0.83	1	0.98
	2607			1-stearoyl-2-docosahexaenoyl-GPI (18:0/22:6)*	LC/MS pos late	52668		HMDB0009821	52927465		0.87	1.01						1.09	1.15	1.23	1.27	0.98	1.05	1.12	1.16	0.9	1.07	1.11	0.86	1.04	0.8	0.77	1.01	1.11	1.12	1.22	1	1.09	1.1	1.2	0.98	1.01	1.1	0.9	1.09	0.89	0.82	1.05	0.97
	2645		Lysophospholipid	1-myristoyl-GPC (14:0)	LC/MS pos late	45453	C04230	HMDB0010379	460604		1.32	1.07						1.03	0.8	0.79	0.87	0.9	0.78	0.77	0.85	0.88	0.98	1.09	1.12	1.1	1.14	1.03	1.11	0.87	0.85	0.93	0.96	0.79	0.77	0.84	0.87	0.98	1.07	1.1	1.09	1.13	1.04	1	1.08
	2646			2-myristoyl-GPC (14:0)*	LC/MS pos late	35626		HMDB0010379	460604		1.3	1.04						1.05	0.83	0.81	0.88	0.88	0.79	0.77	0.83	0.83	0.98	1.05	1.06	1.08	1.08	1	1.16	0.94	0.89	0.98	0.97	0.81	0.77	0.85	0.84	0.94	1.04	1.03	1.11	1.1	0.99	0.95	1.05
	2649			1-pentadecanoyl-GPC (15:0)*	LC/MS pos late	37418		HMDB0010381	24779458		1.11	1.04						0.98	0.84	0.89	0.98	0.96	0.86	0.91	1	0.98	1.06	1.16	1.13	1.1	1.07	0.98	1.08	0.89	0.95	1.02	1.02	0.82	0.88	0.95	0.95	1.07	1.15	1.15	1.08	1.08	1	0.99	1.09
	2650			1-palmitoyl-GPC (16:0)	LC/MS pos late	33955	C04102	HMDB0010382	86554		1.02	1						1.09	0.89	0.95	1.03	1.02	0.82	0.87	0.94	0.94	1.06	1.15	1.15	1.09	1.08	1	0.97	0.83	0.88	0.91	0.95	0.86	0.91	0.93	0.98	1.05	1.09	1.14	1.03	1.08	1.05	1.08	0.96
	2651			2-palmitoyl-GPC (16:0)*	LC/MS neg	35253		HMDB0240262	15061532		1	0.93						1.58	1.54	1.38	1.41	1.19	0.98	0.87	0.9	0.76	0.89	0.92	0.78	1.03	0.87	0.85	0.67	0.74	0.83	0.63	0.7	1.12	1.25	0.94	1.05	1.12	0.84	0.94	0.75	0.84	1.12	1.66	0.7
	2652			1-palmitoleoyl-GPC (16:1)*	LC/MS pos late	33230		HMDB0010383	24779461		1.09	0.99						0.99	0.84	0.84	0.92	0.96	0.85	0.85	0.93	0.97	1	1.09	1.14	1.09	1.14	1.04	1.04	0.85	0.86	0.98	0.98	0.82	0.83	0.94	0.94	1.01	1.15	1.15	1.14	1.14	1	0.96	1.01
	2656			1-margaroyl-GPC (17:0)	LC/MS pos late	44682	C04230	HMDB0012108	24779463		1	1.05						1.02	0.83	0.82	0.95	1	0.81	0.8	0.93	0.98	0.99	1.15	1.2	1.16	1.22	1.05	1.02	0.83	0.83	0.92	0.94	0.82	0.82	0.91	0.92	1.01	1.11	1.13	1.11	1.13	1.02	1.07	1.06
	2658			1-(14 or 15)-methylpalmitoyl-GPC (a17:0 or i17:0)*	LC/MS neg	62782					0.97	1.15						0.77	0.57	0.67	0.77	0.87	0.73	0.86	0.99	1.13	1.18	1.35	1.54	1.15	1.31	1.14	1.47	1.03	0.94	1.41	1.31	0.7	0.64	0.96	0.89	0.91	1.37	1.27	1.5	1.4	0.93	0.75	1.42
	2661			1-stearoyl-GPC (18:0)	LC/MS pos late	33961		HMDB0010384	497300		0.96	1.02						1.04	0.88	0.9	0.94	0.99	0.85	0.87	0.91	0.95	1.03	1.07	1.12	1.04	1.09	1.05	1.01	0.87	0.88	0.9	0.95	0.86	0.86	0.89	0.94	1.01	1.03	1.09	1.03	1.09	1.06	1.05	1.02
	2662			2-stearoyl-GPC (18:0)*	LC/MS neg	35255		HMDB0011128	24779491		1.03	1.08						0.92	0.76	0.84	0.86	0.92	0.82	0.91	0.93	1	1.11	1.13	1.21	1.02	1.1	1.07	1.17	0.97	0.93	1.02	1.01	0.83	0.8	0.87	0.86	0.96	1.05	1.04	1.09	1.09	0.99	0.93	1.19
	2663			1-oleoyl-GPC (18:1)	LC/MS pos late	48258	C03916	HMDB0002815	16081932		1.02	0.94						1.04	0.86	0.82	0.86	1.08	0.83	0.79	0.83	1.04	0.95	1	1.26	1.05	1.32	1.25	0.99	0.82	0.76	0.8	0.99	0.83	0.77	0.81	1.01	0.93	0.97	1.21	1.04	1.3	1.25	0.99	0.94
	2664			2-oleoyl-GPC (18:1)*	LC/MS neg	48259		HMDB0061701	24779494		1.05	0.9						1.45	1.47	1.17	1.16	1.3	1.02	0.81	0.8	0.9	0.8	0.79	0.88	0.99	1.11	1.12	0.71	0.76	0.74	0.58	0.78	1.08	1.05	0.82	1.1	0.98	0.76	1.03	0.78	1.05	1.35	1.49	0.73
	2666			1-linoleoyl-GPC (18:2)	LC/MS pos late	34419	C04100	HMDB0010386	11988421		1.01	0.96						1.01	0.75	0.7	0.84	1.04	0.75	0.69	0.84	1.03	0.92	1.12	1.38	1.21	1.49	1.23	0.98	0.69	0.65	0.77	0.99	0.71	0.67	0.79	1.02	0.94	1.12	1.43	1.19	1.53	1.29	1.01	0.98
	2667			2-linoleoyl-GPC (18:2)*	LC/MS neg	35257		HMDB0061700	71768169		1.01	0.93						1.06	1	0.73	0.77	1.05	0.94	0.69	0.73	0.99	0.73	0.77	1.05	1.06	1.44	1.37	0.89	0.82	0.65	0.63	0.92	0.92	0.73	0.7	1.04	0.79	0.77	1.13	0.97	1.42	1.47	1.06	0.9
	2668			1-linolenoyl-GPC (18:3)*	LC/MS pos late	45951	C04100	HMDB0010388			1.07	0.96						0.98	0.68	0.62	0.76	0.97	0.7	0.64	0.78	0.99	0.92	1.13	1.42	1.23	1.55	1.26	0.92	0.66	0.61	0.75	0.95	0.71	0.66	0.81	1.03	0.93	1.14	1.44	1.22	1.55	1.27	0.99	0.93
	2671			1-nonadecanoyl-GPC (19:0)	LC/MS pos late	47087					0.9	1.08						1.05	0.8	0.85	0.91	0.96	0.76	0.81	0.87	0.92	1.06	1.14	1.2	1.08	1.14	1.06	1.06	0.85	0.86	0.91	0.94	0.8	0.81	0.85	0.88	1.01	1.06	1.1	1.05	1.09	1.04	1.07	1.09
	2672			1-nonadecenoyl-GPC (19:1)*	LC/MS pos late	62429					0.98	1.02						1	0.72	0.69	0.73	1.04	0.72	0.69	0.73	1.04	0.96	1.01	1.44	1.06	1.51	1.43	1.01	0.74	0.67	0.67	0.97	0.74	0.66	0.66	0.96	0.9	0.9	1.31	1	1.45	1.45	1.05	1.06
	2674			1-arachidoyl-GPC (20:0)	LC/MS pos late	45456	C04230	HMDB0010390	24779473		0.88	1.01						1.06	0.91	0.91	0.95	1.03	0.86	0.86	0.9	0.97	1	1.05	1.13	1.05	1.12	1.07	0.95	0.83	0.88	0.92	0.91	0.88	0.93	0.97	0.96	1.05	1.1	1.09	1.04	1.04	1	1.08	0.97
	2677			1-eicosenoyl-GPC (20:1)*	LC/MS pos late	44560		HMDB0010391	52924051		0.98	0.99						1	0.87	0.82	0.8	1.03	0.87	0.82	0.8	1.03	0.94	0.91	1.18	0.97	1.26	1.3	1.01	0.89	0.81	0.8	1	0.88	0.8	0.79	0.99	0.91	0.9	1.13	0.98	1.24	1.26	0.99	1
	2679			1-dihomo-linoleoyl-GPC (20:2)*	LC/MS pos late	33871		HMDB0010392			1	0.97						0.99	0.72	0.69	0.72	1	0.73	0.69	0.72	1.01	0.95	0.99	1.38	1.04	1.45	1.39	0.96	0.7	0.66	0.68	0.92	0.73	0.68	0.71	0.95	0.94	0.97	1.31	1.04	1.39	1.34	1.01	0.98
	2680			1-dihomo-linolenoyl-GPC (20:3n3 or n6)*	LC/MS pos late	33821		HMDB0010394	52924055		1.01	0.94						1.01	0.74	0.73	0.79	1.03	0.74	0.72	0.78	1.03	0.98	1.06	1.4	1.08	1.42	1.31	0.95	0.7	0.67	0.72	0.99	0.74	0.7	0.75	1.03	0.96	1.02	1.4	1.07	1.47	1.37	0.99	0.94
	2681			2-dihomo-linolenoyl-GPC (20:3n3 or n6)*	LC/MS neg	35884			52924055		1.02	0.92						1.31	1.14	0.91	1.09	1.16	0.87	0.7	0.83	0.88	0.8	0.96	1.02	1.19	1.27	1.06	0.72	0.63	0.65	0.57	0.77	0.87	0.9	0.8	1.07	1.04	0.91	1.23	0.88	1.19	1.35	1.41	0.77
	2683			2-arachidonoyl-GPC (20:4)*	LC/MS neg	33387		HMDB0061699	52924038		1.03	0.97						0.95	0.86	0.76	0.75	0.99	0.91	0.8	0.79	1.05	0.88	0.87	1.15	0.98	1.3	1.32	0.99	0.86	0.76	0.74	1.05	0.87	0.77	0.75	1.06	0.88	0.86	1.22	0.97	1.38	1.42	0.95	1
	2685			1-arachidonoyl-GPC (20:4n6)*	LC/MS pos late	33228	C05208	HMDB0010395	24779476		1.02	0.99						0.98	0.77	0.75	0.79	1.01	0.79	0.77	0.8	1.04	0.97	1.01	1.31	1.04	1.35	1.29	1.01	0.77	0.74	0.79	1.05	0.77	0.73	0.78	1.04	0.96	1.02	1.36	1.06	1.42	1.34	0.98	1.01
	2686			1-eicosapentaenoyl-GPC (20:5)*	LC/MS pos late	44563		HMDB0010397			1.03	0.98						0.95	0.72	0.66	0.72	0.92	0.75	0.7	0.76	0.97	0.93	1.01	1.29	1.09	1.39	1.28	0.93	0.69	0.64	0.71	0.99	0.75	0.7	0.77	1.08	0.93	1.03	1.44	1.1	1.54	1.4	0.99	0.96
	2688			1-behenoyl-GPC (22:0)	LC/MS pos late	39792		HMDB0010398	24779479		0.86	0.94						1.11	1.65	1.17	1.12	1.09	1.49	1.05	1.01	0.99	0.71	0.68	0.66	0.96	0.94	0.97	0.96	1.48	0.96	0.99	0.95	1.55	1	1.04	0.99	0.65	0.67	0.64	1.04	0.99	0.96	1.06	0.92
	2690			1-erucoyl-GPC (22:1)*	LC/MS pos late	55070		HMDB0010399	53480471		1.01	0.99						0.71	0.56	0.62	0.58	0.67	0.79	0.87	0.81	0.95	1.1	1.03	1.2	0.94	1.09	1.16	0.96	0.76	0.75	0.77	0.87	0.79	0.78	0.8	0.9	0.98	1.01	1.14	1.03	1.16	1.13	0.81	1.09
	2692			1-adrenoyl-GPC (22:4)*	LC/MS pos late	52698		HMDB0010401	52924039		0.96	0.97						0.97	0.83	0.83	0.79	1	0.86	0.85	0.81	1.03	1	0.94	1.2	0.95	1.21	1.27	0.99	0.84	0.84	0.79	1.01	0.86	0.86	0.8	1.03	1	0.93	1.2	0.93	1.2	1.28	0.96	0.98
	2693			1-docosapentaenoyl-GPC (22:5n3)*	LC/MS pos late	37231		HMDB0010403			0.98	1.01						0.96	0.88	0.94	0.87	0.97	0.91	0.98	0.91	1.01	1.08	0.99	1.11	0.92	1.03	1.11	1.02	0.92	0.96	0.87	1.05	0.9	0.94	0.86	1.03	1.05	0.95	1.14	0.91	1.09	1.2	0.98	1.04
	2695			1-docosapentaenoyl-GPC (22:5n6)*	LC/MS pos late	45675		HMDB0010402			0.84	0.95						0.98	0.74	0.78	0.78	1.02	0.76	0.8	0.8	1.05	1.05	1.05	1.38	1	1.31	1.31	0.93	0.72	0.72	0.72	0.98	0.77	0.77	0.78	1.05	1	1.01	1.36	1.01	1.37	1.35	1	0.95
	2696			1-docosahexaenoyl-GPC (22:6)*	LC/MS pos late	33822		HMDB0010404	10415542		0.78	0.94						0.99	0.79	0.83	0.87	1.04	0.8	0.84	0.87	1.04	1.05	1.1	1.31	1.04	1.25	1.19	0.98	0.75	0.78	0.81	1.03	0.77	0.8	0.83	1.05	1.04	1.07	1.36	1.03	1.31	1.27	0.97	0.96
	2700			1-lignoceroyl-GPC (24:0)	LC/MS pos late	49617		HMDB0010405	24779481		0.92	0.97						1.07	1.1	1.05	1.06	1.04	1.03	0.98	1	0.97	0.95	0.96	0.94	1.02	0.99	0.98	0.99	1	0.96	1.01	0.97	1.01	0.97	1.01	0.97	0.96	1	0.97	1.05	1.01	0.96	1.04	0.97
	2702			1-nervonoyl-GPC (24:1n9)*	LC/MS pos late	55071		HMDB0010406	53480477		1.09	0.99						0.99	2.04	1.16	1.01	0.98	2.06	1.18	1.02	0.99	0.57	0.5	0.48	0.87	0.85	0.97	1.1	2.04	1.3	1	0.98	1.85	1.18	0.91	0.89	0.64	0.49	0.48	0.77	0.76	0.98	0.95	1.07
	2707			1-nisinoyl-GPC (24:6)*	LC/MS pos late	62463					1.07	0.95						1.11	0.7	0.88	0.76	0.99	0.63	0.79	0.69	0.9	1.25	1.09	1.42	0.87	1.13	1.31	0.82	0.78	0.73	0.7	0.84	0.96	0.89	0.86	1.03	0.93	0.9	1.08	0.96	1.16	1.2	1.06	0.78
	2708			1-cerotoyl-GPC (26:0)*	LC/MS pos late	61505		HMDB0029205			1.05	1.01						0.99	1.01	1.02	1.01	1.06	1.03	1.03	1.02	1.07	1.01	1	1.05	0.99	1.04	1.05	1.05	1.08	0.99	1.05	1.06	1.03	0.95	1	1.01	0.92	0.97	0.98	1.06	1.07	1.01	0.99	1.05
	2715			1-palmitoyl-GPE (16:0)	LC/MS pos late	35631		HMDB0011503	9547069		1.02	0.97						0.98	0.69	0.81	1.02	0.96	0.71	0.83	1.05	0.99	1.17	1.47	1.39	1.26	1.19	0.94	0.99	0.69	0.81	1	0.9	0.7	0.82	1.02	0.91	1.17	1.45	1.3	1.24	1.11	0.9	0.98	1
	2716			2-palmitoyl-GPE (16:0)*	LC/MS neg	45452		HMDB0011473			0.98	0.91						1.16	0.93	0.92	1.13	1.01	0.8	0.79	0.97	0.87	0.99	1.22	1.09	1.23	1.1	0.89	0.85	0.69	0.77	0.81	0.81	0.82	0.91	0.95	0.95	1.12	1.17	1.17	1.05	1.04	1	1.14	0.83
	2717			1-palmitoleoyl-GPE (16:1)*	LC/MS pos late	34565		HMDB0011474	53480923		1.37	0.96						1.11	0.81	1.04	1.08	0.85	0.73	0.94	0.98	0.77	1.29	1.34	1.06	1.04	0.82	0.79	1.17	0.93	1.14	1.33	0.92	0.8	0.97	1.13	0.79	1.22	1.42	0.99	1.17	0.81	0.7	0.87	0.92
	2721			1-margaroyl-GPE (17:0)*	LC/MS neg	37419		HMDB0061691	52925149		1.08	1.05						0.93	0.72	0.73	0.97	0.9	0.78	0.78	1.04	0.97	1.01	1.35	1.25	1.33	1.24	0.93	1.05	0.68	0.75	1.09	0.99	0.65	0.71	1.03	0.94	1.11	1.6	1.46	1.45	1.32	0.91	0.99	1.12
	2722			1-stearoyl-GPE (18:0)	LC/MS pos late	42398		HMDB0011130	9547068		1.03	1						1.03	0.83	0.83	0.92	1	0.8	0.81	0.9	0.97	1.01	1.12	1.21	1.11	1.2	1.08	0.99	0.81	0.82	0.91	0.95	0.81	0.82	0.92	0.96	1.01	1.12	1.17	1.12	1.17	1.04	1.02	0.99
	2723			2-stearoyl-GPE (18:0)*	LC/MS neg	41220		HMDB0011129	90658453;53480667		1	1.02						1.08	1.03	0.97	0.99	1.07	0.96	0.9	0.92	0.99	0.94	0.96	1.04	1.02	1.1	1.08	1.06	0.92	0.93	0.96	0.98	0.87	0.87	0.9	0.92	1.01	1.04	1.06	1.04	1.05	1.01	1.07	1.05
	2724			1-oleoyl-GPE (18:1)	LC/MS pos late	35628		HMDB0011506	9547071		1.15	0.88						1.26	0.79	0.8	1.18	1.26	0.63	0.64	0.94	1	1.01	1.48	1.58	1.47	1.57	1.07	0.99	0.67	0.66	0.98	1.1	0.67	0.67	0.99	1.11	1	1.48	1.66	1.48	1.66	1.12	1.02	0.81
	2725			2-oleoyl-GPE (18:1)*	LC/MS neg	45455		HMDB0011476			1.12	0.82						1.41	1.09	0.96	1.37	1.35	0.77	0.68	0.97	0.96	0.89	1.26	1.24	1.42	1.4	0.99	0.82	0.65	0.66	0.79	0.93	0.79	0.81	0.96	1.14	1.02	1.21	1.43	1.19	1.41	1.18	1.21	0.71
	2726			1-linoleoyl-GPE (18:2)*	LC/MS pos late	36600		HMDB0011507	52925130		1.16	0.95						1.04	0.71	0.81	1.15	1.02	0.68	0.78	1.1	0.98	1.14	1.61	1.44	1.42	1.26	0.89	0.95	0.68	0.75	1.03	0.97	0.72	0.79	1.08	1.02	1.1	1.5	1.42	1.37	1.3	0.94	1.01	0.92
	2727			2-linoleoyl-GPE (18:2)*	LC/MS neg	36593		HMDB0011477			1.18	0.95						1.1	0.35	0.52	1.13	1.06	0.32	0.47	1.03	0.96	1.47	3.2	2.99	2.17	2.03	0.93	0.94	0.37	0.5	0.92	0.89	0.39	0.53	0.97	0.94	1.35	2.49	2.41	1.85	1.79	0.97	1.06	0.91
	2728			1-linolenoyl-GPE (18:3)*	LC/MS pos late	57509		HMDB0011509	52925148		1.21	0.98						0.99	0.64	0.74	1.14	1.05	0.65	0.75	1.15	1.06	1.15	1.77	1.64	1.54	1.43	0.93	0.92	0.59	0.69	1.05	0.95	0.64	0.75	1.13	1.04	1.17	1.76	1.61	1.51	1.38	0.91	1.05	0.98
	2733			1-eicosenoyl-GPE (20:1)*	LC/MS neg	62352		HMDB0011512	52925139		1.2	0.92						0.98	0.71	0.66	0.75	0.97	0.73	0.68	0.77	0.99	0.94	1.06	1.37	1.13	1.46	1.29	0.95	0.71	0.69	0.79	0.95	0.75	0.73	0.83	1	0.97	1.12	1.33	1.15	1.37	1.19	0.92	0.89
	2736			1-dihomo-linolenoyl-GPE (20:3n3 or n6)*	LC/MS neg	44630		HMDB0011516 HMDB0011514			1.22	0.92						1.21	1.21	1.19	1.3	1.1	1	0.98	1.07	0.9	0.98	1.07	0.91	1.09	0.92	0.85	0.84	0.91	1.03	0.87	0.83	1.08	1.22	1.03	0.98	1.13	0.95	0.91	0.84	0.8	0.96	1.18	0.82
	2739			1-arachidonoyl-GPE (20:4n6)*	LC/MS pos late	35186		HMDB0011517	42607465		1.13	0.98						1.02	1.02	1.11	1.14	1.03	0.99	1.09	1.12	1	1.09	1.12	1.01	1.03	0.92	0.9	0.99	1.01	1.11	1.12	1.02	1.02	1.13	1.13	1.04	1.1	1.11	1.02	1	0.92	0.92	1	0.96
	2740			2-arachidonoyl-GPE (20:4)*	LC/MS neg	32815		HMDB0011487	53480936		1.22	0.99						1.1	0.5	0.73	1.03	1.02	0.46	0.66	0.94	0.92	1.44	2.04	2.01	1.42	1.4	0.99	0.88	0.48	0.88	0.89	0.86	0.55	1	1.01	0.98	1.81	1.84	1.78	1.02	0.98	0.97	1.07	0.85
	2741			1-eicosapentaenoyl-GPE (20:5)*	LC/MS pos late	47888		HMDB0011489	53480938		1.21	0.98						1.03	0.77	0.94	0.98	0.91	0.75	0.92	0.95	0.89	1.22	1.27	1.18	1.04	0.97	0.93	0.93	0.76	0.9	0.95	0.88	0.81	0.96	1.01	0.94	1.19	1.25	1.17	1.05	0.98	0.93	1.03	0.93
	2743			1-adrenoyl-GPE (22:4)*	LC/MS neg	57468		HMDB0011523	52925133		1.16	0.98						1.14	0.94	1.13	1.1	0.97	0.83	0.99	0.96	0.85	1.2	1.16	1.03	0.97	0.86	0.89	0.86	0.79	1.09	0.88	0.85	0.92	1.27	1.03	0.99	1.39	1.12	1.08	0.81	0.78	0.97	1.12	0.84
	2747			1-docosapentaenoyl-GPE (22:5n3)*	LC/MS pos late	62349		HMDB0011525	53480955		1.39	0.98						1.04	1.03	1.47	1.11	0.91	1	1.41	1.07	0.88	1.42	1.08	0.88	0.76	0.62	0.82	0.93	1.17	1.78	1.2	1.09	1.26	1.9	1.29	1.16	1.51	1.03	0.92	0.68	0.61	0.9	0.9	0.81
	2748			1-docosapentaenoyl-GPE (22:5n6)*	LC/MS pos late	62351		HMDB0011524	53480954		1.05	0.94						0.99	0.95	1.19	1.03	1	0.96	1.2	1.04	1	1.25	1.09	1.05	0.87	0.84	0.96	0.92	0.86	1.07	0.92	0.94	0.93	1.17	1	1.02	1.26	1.07	1.09	0.85	0.87	1.02	1.02	0.94
	2750			2-docosapentaenoyl-GPE (22:5n3)*	LC/MS neg	62350					1.15	0.97						1.06	1.35	1.34	1.12	0.99	1.28	1.27	1.06	0.94	0.99	0.83	0.73	0.84	0.74	0.88	0.91	1.17	1.3	0.93	0.9	1.29	1.44	1.03	0.99	1.11	0.8	0.77	0.71	0.69	0.96	1.07	0.92
	2751			1-docosahexaenoyl-GPE (22:6)*	LC/MS pos late	44633		HMDB0011526			0.92	0.93						1.01	0.97	1.17	1.05	1.01	0.96	1.16	1.04	1	1.2	1.08	1.04	0.9	0.87	0.96	0.96	0.94	1.12	0.97	0.98	0.99	1.17	1.01	1.03	1.19	1.03	1.04	0.86	0.88	1.01	0.97	0.92
	2752			2-docosahexaenoyl-GPE (22:6)*	LC/MS neg	34258		HMDB0011496			0.98	0.93						0.96	0.31	0.63	1.15	0.89	0.33	0.65	1.19	0.93	1.99	3.64	2.84	1.83	1.42	0.78	0.93	0.46	0.74	0.97	0.83	0.49	0.79	1.04	0.89	1.62	2.12	1.81	1.31	1.12	0.85	0.93	0.9
	2757			1-stearoyl-GPS (18:0)*	LC/MS neg	45966		HMDB0061698	74819135		0.7	1.1						0.92	2.48	1.15	0.69	0.72	2.68	1.25	0.75	0.78	0.46	0.28	0.29	0.6	0.63	1.05	0.48	1.37	0.94	1	0.97	2.85	1.96	2.07	2.01	0.69	0.73	0.71	1.06	1.03	0.97	1.33	0.69
	2763			1-palmitoyl-GPG (16:0)*	LC/MS neg	45970		HMDB0240601	3300276		1.25	1.08						1.08	0.47	0.57	1.16	1	0.44	0.53	1.08	0.93	1.2	2.45	2.11	2.05	1.76	0.86	1.03	0.52	0.71	1.18	0.95	0.51	0.69	1.15	0.92	1.35	2.26	1.82	1.67	1.34	0.8	1.06	1.01
	2766			1-stearoyl-GPG (18:0)	LC/MS neg	34437					1.2	0.96						0.97	0.93	0.8	0.96	0.84	0.96	0.83	0.99	0.86	0.86	1.03	0.9	1.19	1.04	0.87	1.16	1.26	1.12	1.4	1.02	1.08	0.96	1.21	0.88	0.89	1.12	0.81	1.25	0.91	0.73	0.76	0.91
	2768			1-oleoyl-GPG (18:1)*	LC/MS neg	45968		HMDB0240602			1.15	0.98						1.15	0.91	1.18	1.77	1.2	0.79	1.03	1.54	1.05	1.3	1.95	1.33	1.5	1.02	0.68	0.91	0.89	1.12	1.48	1	0.98	1.23	1.64	1.1	1.26	1.67	1.12	1.33	0.89	0.67	1.1	0.87
	2770			1-linoleoyl-GPG (18:2)*	LC/MS neg	54885		HMDB0240600			0.98	1.07						0.98	1.08	1.14	1.23	0.98	1.11	1.16	1.26	1	1.05	1.13	0.9	1.08	0.86	0.79	0.92	1.15	1.18	1.19	0.93	1.25	1.28	1.3	1.01	1.03	1.04	0.81	1.01	0.79	0.78	1.08	1.01
	2772			1-palmitoyl-GPI (16:0)	LC/MS neg	35305		HMDB0061695	71296207		1.07	0.99						1.03	0.46	0.74	1.04	0.89	0.44	0.72	1.01	0.87	1.62	2.28	1.96	1.41	1.21	0.86	0.82	0.36	0.61	0.82	0.8	0.44	0.75	1	0.98	1.69	2.27	2.21	1.35	1.31	0.97	1.15	0.92
	2773			1-palmitoleoyl-GPI (16:1)*	LC/MS neg	36618					0.84	0.91						1.06	1.11	0.72	0.8	0.96	1.05	0.68	0.76	0.91	0.65	0.72	0.86	1.11	1.34	1.2	0.91	0.69	0.61	0.69	0.93	0.76	0.66	0.76	1.02	0.88	1	1.35	1.14	1.54	1.35	1.07	0.92
	2776			1-stearoyl-GPI (18:0)	LC/MS neg	19324		HMDB0240261	71581135;42607495		0.96	1.01						0.98	1.05	1.03	1.24	0.93	1.07	1.05	1.27	0.95	0.98	1.18	0.89	1.21	0.91	0.75	0.85	0.81	1.02	1.03	0.97	0.96	1.2	1.21	1.14	1.26	1.27	1.19	1.01	0.95	0.94	1.11	0.96
	2777			2-stearoyl-GPI (18:0)*	LC/MS neg	39223		HMDB0061704	131770413		0.99	1.03						0.97	0.45	0.57	1.24	0.82	0.47	0.59	1.28	0.85	1.27	2.74	1.83	2.16	1.44	0.67	0.9	0.41	0.71	1.04	0.95	0.46	0.79	1.16	1.06	1.73	2.54	2.32	1.46	1.34	0.91	1.03	0.96
	2778			1-oleoyl-GPI (18:1)	LC/MS neg	36602		HMDB0061693	86289645		0.96	0.89						1.11	1.4	0.71	0.72	1.18	1.27	0.64	0.65	1.07	0.5	0.51	0.84	1.02	1.67	1.64	0.85	0.89	0.54	0.54	0.94	1.04	0.63	0.63	1.1	0.6	0.6	1.05	1	1.75	1.75	1.15	0.89
	2780			1-linoleoyl-GPI (18:2)*	LC/MS neg	36594		HMDB0240597	11124828		0.94	1.02						1.03	1.55	0.83	0.69	0.99	1.51	0.81	0.67	0.96	0.54	0.45	0.64	0.83	1.18	1.43	0.91	1.26	0.69	0.62	0.95	1.39	0.76	0.68	1.05	0.54	0.49	0.75	0.9	1.39	1.54	1.15	1.01
	2786			1-arachidonoyl-GPI (20:4)*	LC/MS neg	34214		HMDB0061690	121596217		1.01	0.98						1.11	1.65	1.05	0.87	1.12	1.49	0.95	0.79	1.01	0.64	0.53	0.68	0.83	1.06	1.28	0.94	1.22	0.84	0.75	1.05	1.3	0.9	0.8	1.13	0.69	0.61	0.86	0.89	1.25	1.41	1.16	0.98
	2843		Plasmalogen	1-oleyl-2-linoleoyl-GPC (O-18:1/18:2)*	LC/MS pos late	57722		HMDB0013429	24778939		1.04	0.98						1.03	1.09	1.05	0.99	1.06	1.06	1.02	0.96	1.03	0.96	0.9	0.97	0.94	1.01	1.07	0.96	1.01	0.96	0.92	0.93	1.05	1	0.96	0.97	0.96	0.91	0.92	0.95	0.97	1.01	1.06	0.99
	2844			1-palmityl-2-palmitoyl-GPC (O-16:0/16:0)*	LC/MS pos late	57332			145911		1.04	1.04						1.01	1.11	1.08	1.02	1	1.09	1.06	1	0.99	0.97	0.92	0.9	0.94	0.93	0.98	1	1.1	1.05	1.04	0.99	1.11	1.05	1.04	1	0.95	0.94	0.9	0.99	0.95	0.96	1.05	1.03
	2845			1-palmityl-2-stearoyl-GPC (O-16:0/18:0)*	LC/MS pos late	55040		HMDB0013405	11803170		0.97	1.01						1.03	1.33	1.11	1.05	0.98	1.3	1.08	1.02	0.96	0.83	0.79	0.74	0.95	0.89	0.94	0.92	1.2	1.06	1.04	0.96	1.31	1.16	1.13	1.04	0.88	0.86	0.8	0.98	0.9	0.92	1.06	0.95
	2846			1-palmityl-2-oleoyl-GPC (O-16:0/18:1)*	LC/MS pos late	52717			5497103		1.04	1						1.03	1.11	1.1	1.04	1.04	1.08	1.07	1.01	1.01	0.99	0.93	0.93	0.94	0.95	1	1.01	1.1	1.06	1.04	1.02	1.09	1.05	1.03	1.01	0.96	0.94	0.92	0.98	0.96	0.98	1.01	1
	2847			1-palmityl-2-linoleoyl-GPC (O-16:0/18:2)*	LC/MS pos late	53175		HMDB0011151	6443157		0.98	0.97						1.04	1.1	1.04	0.98	1.09	1.05	1	0.94	1.04	0.95	0.89	0.99	0.94	1.04	1.11	0.94	0.99	0.92	0.9	0.91	1.05	0.98	0.95	0.96	0.94	0.91	0.92	0.97	0.98	1.01	1.07	0.96
	2848			1-palmityl-2-dihomo-linolenoyl-GPC (O-16:0/20:3n3 or n6)*	LC/MS pos late	57723		HMDB0011219	53480685		0.97	0.98						1.01	1.08	1.03	0.98	1.06	1.06	1.01	0.97	1.05	0.95	0.91	0.99	0.95	1.03	1.08	0.99	1.06	0.99	0.96	0.97	1.08	1.01	0.98	0.98	0.93	0.91	0.91	0.97	0.98	1.01	1.01	0.99
	2849			1-palmityl-2-arachidonoyl-GPC (O-16:0/20:4)*	LC/MS pos late	52718		HMDB0243975	10747814		0.93	0.99						0.97	1.02	1.01	0.96	1.03	1.05	1.04	0.99	1.06	0.99	0.94	1.01	0.96	1.02	1.07	1	1.06	1.03	1.01	1	1.05	1.03	1	1	0.97	0.95	0.95	0.98	0.97	1	0.98	1.01
	2850			1-stearyl-2-arachidonoyl-GPC (O-18:0/20:4)*	LC/MS pos late	57333		HMDB0013420			0.92	1.01						0.96	1.01	1	0.96	0.97	1.05	1.04	1	1.01	0.99	0.95	0.96	0.96	0.97	1.01	0.99	1.05	1.03	0.99	0.99	1.06	1.04	1	1.01	0.98	0.95	0.95	0.96	0.97	1	0.99	1.02
	2851			1-stearyl-2-docosapentaenoyl-GPC (O-18:0/22:5n3)*	LC/MS pos late	57334		HMDB0013444	24779340		1	1.05						0.95	1.01	1.01	0.96	0.97	1.05	1.06	1	1.02	1	0.95	0.96	0.95	0.96	1.01	1.05	1.08	1.06	1.03	1.03	1.04	1.01	0.99	0.98	0.98	0.96	0.95	0.98	0.97	0.99	0.99	1.09
	2852			1-(1-enyl-oleoyl)-2-docosahexaenoyl-GPE (P-18:1/22:6)*	LC/MS pos late	55037		HMDB0011460	52925039		0.74	0.97						0.96	0.99	0.92	0.91	0.98	1.03	0.96	0.95	1.03	0.93	0.93	1	1	1.07	1.08	0.95	0.95	0.9	0.9	0.95	1.01	0.95	0.95	1	0.95	0.94	1	1	1.05	1.05	0.99	0.98
	2853			1-(1-enyl-palmitoyl)-2-docosahexaenoyl-GPC (P-16:0/22:6)*	LC/MS pos late	52630		HMDB0011229	53480699		0.77	0.95						1.05	1.11	1.06	1.03	1.06	1.06	1.01	0.98	1.01	0.96	0.93	0.96	0.97	1	1.03	1.01	1.06	1.01	0.98	0.98	1.06	1	0.98	0.98	0.95	0.92	0.92	0.98	0.98	1	0.99	0.95
	2854			1-(1-enyl-palmitoyl)-2-eicosapentaenoyl-GPE (P-16:0/20:5)*	LC/MS pos late	55008		HMDB0011354	52925061		0.78	0.95						0.97	0.97	0.91	0.81	0.95	1	0.93	0.83	0.97	0.93	0.83	0.97	0.89	1.04	1.17	0.96	0.94	0.86	0.82	0.87	0.98	0.89	0.85	0.91	0.91	0.86	0.92	0.95	1.01	1.07	0.98	0.96
	2855			1-(1-enyl-palmitoyl)-2-oleoyl-GPE (P-16:0/18:1)*	LC/MS pos late	52477		HMDB0011342	52925128		0.95	0.97						1.07	1.12	1.02	0.97	1.09	1.04	0.96	0.91	1.02	0.92	0.87	0.98	0.95	1.06	1.12	0.94	0.99	0.94	0.9	0.93	1.06	1	0.96	1	0.94	0.91	0.94	0.96	1	1.04	1.07	0.94
	2856			1-(1-enyl-palmitoyl)-2-linoleoyl-GPE (P-16:0/18:2)*	LC/MS pos late	52677		HMDB0011343	52925127		0.86	0.96						1.04	1.03	0.95	0.92	1.06	0.99	0.92	0.88	1.02	0.92	0.89	1.03	0.97	1.12	1.16	0.9	0.9	0.83	0.81	0.9	1	0.92	0.9	1	0.92	0.9	1	0.98	1.09	1.11	1.08	0.94
	2857			1-(1-enyl-palmitoyl)-2-palmitoyl-GPC (P-16:0/16:0)*	LC/MS pos late	52716		HMDB0011206	11146967		0.97	1.02						1.04	1.14	1.13	1.06	1.04	1.1	1.08	1.02	1	0.99	0.93	0.91	0.94	0.92	0.98	1.01	1.12	1.07	1.06	1.01	1.11	1.06	1.04	0.99	0.96	0.94	0.9	0.99	0.94	0.95	1.04	1.01
	2858			1-(1-enyl-palmitoyl)-2-palmitoleoyl-GPC (P-16:0/16:1)*	LC/MS pos late	52713		HMDB0011207	52923882		0.99	0.99						0.99	1.11	1.11	1.06	1.06	1.13	1.13	1.07	1.07	1	0.95	0.95	0.95	0.95	1	1.02	1.14	1.09	1.07	1.05	1.11	1.07	1.05	1.02	0.96	0.94	0.92	0.98	0.96	0.98	0.98	1.02
	2859			1-(1-enyl-palmitoyl)-2-arachidonoyl-GPE (P-16:0/20:4)*	LC/MS pos late	52673		HMDB0011352	52925126		0.91	0.99						1.06	1.18	1.02	0.93	1.01	1.11	0.96	0.88	0.95	0.86	0.79	0.86	0.92	0.99	1.08	0.91	1.01	0.93	0.88	0.9	1.11	1.02	0.97	1	0.92	0.87	0.9	0.95	0.97	1.02	1.09	0.94
	2860			1-(1-enyl-palmitoyl)-2-docosahexaenoyl-GPE (P-16:0/22:6)*	LC/MS pos late	52672		HMDB0005780	5283497		0.82	0.98						0.96	0.99	0.95	0.93	0.98	1.03	0.99	0.97	1.02	0.96	0.94	0.99	0.99	1.04	1.05	0.97	0.97	0.94	0.92	0.95	1	0.97	0.95	0.98	0.97	0.95	0.98	0.98	1.01	1.03	0.98	1
	2861			1-(1-enyl-palmitoyl)-2-oleoyl-GPC (P-16:0/18:1)*	LC/MS pos late	52478		HMDB0007996	34779384		1.01	0.99						1.04	1.16	1.14	1.08	1.04	1.11	1.09	1.03	1	0.98	0.93	0.9	0.95	0.92	0.97	1.04	1.15	1.11	1.08	1.03	1.11	1.07	1.05	0.99	0.96	0.94	0.9	0.98	0.93	0.95	1	1
	2864			1-(1-enyl-stearoyl)-2-oleoyl-GPE (P-18:0/18:1)	LC/MS pos late	52614		HMDB0011375	42607457		0.87	0.94						1.09	1.11	1.01	0.98	1.13	1.02	0.93	0.9	1.04	0.91	0.89	1.02	0.97	1.12	1.15	0.94	0.97	0.9	0.87	0.94	1.04	0.96	0.93	1	0.93	0.9	0.96	0.96	1.04	1.07	1.05	0.91
	2865			1-(1-enyl-stearoyl)-2-linoleoyl-GPE (P-18:0/18:2)*	LC/MS pos late	52748		HMDB0011376			0.84	0.96						1.04	1.03	0.97	0.94	1.05	0.98	0.92	0.9	1.01	0.94	0.92	1.02	0.97	1.09	1.12	0.95	0.95	0.88	0.87	0.92	0.99	0.92	0.92	0.97	0.93	0.92	0.97	0.99	1.05	1.06	1.04	0.95
	2866			1-(1-enyl-palmitoyl)-2-dihomo-linolenoyl-GPC (P-16:0/20:3n3 or n6)*	LC/MS pos late	52714		HMDB0011219	53480685		0.95	0.94						1.07	1.15	1.11	1.04	1.14	1.07	1.03	0.97	1.06	0.96	0.9	0.99	0.94	1.03	1.1	1.04	1.1	1.04	1.01	1	1.06	1	0.98	0.97	0.95	0.92	0.91	0.97	0.96	0.99	0.99	0.96
	2867			1-(1-enyl-palmitoyl)-2-dihomo-linolenoyl-GPE (P-16:0/20:3n3 or n6)*	LC/MS pos late	55000					0.94	0.93						0.93	1.01	0.99	0.92	1.02	1.09	1.07	0.99	1.1	0.98	0.91	1.01	0.93	1.03	1.11	1.01	0.96	1.03	0.93	1.01	0.95	1.01	0.92	1	1.07	0.97	1.05	0.91	0.99	1.08	0.92	1.01
	2868			1-(1-enyl-palmitoyl)-2-arachidonoyl-GPC (P-16:0/20:4)*	LC/MS pos late	52689		HMDB0011220			0.92	0.99						1.05	1.12	1.1	1.03	1.11	1.07	1.05	0.98	1.05	0.98	0.92	0.99	0.93	1	1.07	1.05	1.1	1.07	1.04	1.05	1.05	1.02	0.99	1	0.97	0.94	0.95	0.97	0.98	1.01	1	1
	2869			1-(1-enyl-palmitoyl)-2-linoleoyl-GPC (P-16:0/18:2)*	LC/MS pos late	52682		HMDB0011211	24779386		0.96	0.96						1.05	1.18	1.14	1.07	1.08	1.12	1.08	1.02	1.03	0.96	0.91	0.92	0.94	0.95	1.01	1	1.11	1.07	1.02	0.98	1.1	1.06	1.02	0.98	0.96	0.92	0.88	0.96	0.92	0.96	1.01	0.96
	2870			1-(1-enyl-palmitoyl)-2-myristoyl-GPC (P-16:0/14:0)*	LC/MS pos late	52715		HMDB0011203	52923874		1.21	0.99						1	1.11	1.08	1.02	0.99	1.11	1.08	1.03	0.99	0.98	0.93	0.89	0.95	0.91	0.97	1.03	1.17	1.14	1.1	1.02	1.13	1.11	1.06	0.98	0.98	0.94	0.87	0.96	0.89	0.93	0.95	0.99
	2871			1-(1-enyl-stearoyl)-2-arachidonoyl-GPC (P-18:0/20:4)	LC/MS pos late	52613		HMDB0011253	24779390		0.79	1.01						0.98	1.06	1.04	0.98	1.04	1.08	1.06	1	1.06	0.98	0.93	0.98	0.94	1	1.06	1.06	1.1	1.06	1.04	1.04	1.04	1	0.97	0.98	0.97	0.94	0.94	0.97	0.98	1	0.98	1.06
	2873			1-(1-enyl-stearoyl)-2-arachidonoyl-GPE (P-18:0/20:4)*	LC/MS pos late	52475		HMDB0005779	9547058		0.85	1						1.07	1.21	1.06	0.97	1.03	1.13	0.99	0.91	0.96	0.87	0.8	0.85	0.92	0.97	1.06	0.96	1.09	1.02	0.95	0.96	1.14	1.07	0.99	1	0.94	0.87	0.88	0.93	0.94	1.01	1.06	0.95
	2874			1-(1-enyl-stearoyl)-2-docosahexaenoyl-GPC (P-18:0/22:6)*	LC/MS pos late	52704		HMDB0011262	42607430		0.7	0.94						1.05	1.13	1.07	1.04	1.09	1.07	1.02	0.99	1.04	0.95	0.92	0.97	0.97	1.02	1.05	1	1.08	1.02	1.01	0.98	1.07	1.01	1	0.98	0.94	0.94	0.91	0.99	0.97	0.97	0.98	0.94
	2875			1-(1-enyl-oleoyl)-2-linoleoyl-GPC (P-18:1/18:2)*	LC/MS pos late	57665		HMDB0010408	24779513		1.02	0.97						1	1.14	1.1	1	1.03	1.15	1.1	1	1.03	0.96	0.87	0.9	0.91	0.94	1.03	1.03	1.14	1.09	1.03	0.96	1.1	1.06	1	0.94	0.96	0.91	0.85	0.94	0.88	0.93	0.97	1
	2876			1-(1-enyl-stearoyl)-2-docosahexaenoyl-GPE (P-18:0/22:6)*	LC/MS pos late	52476		HMDB0011394	42607458		0.7	0.96						1.03	1.06	1.01	0.98	1.01	1.03	0.98	0.95	0.98	0.96	0.92	0.95	0.96	0.99	1.03	0.96	0.96	0.92	0.91	0.91	1.01	0.97	0.95	0.96	0.96	0.94	0.95	0.98	0.99	1.01	1.03	0.95
	2877			1-(1-enyl-stearoyl)-2-docosapentaenoyl-GPE (P-18:0/22:5n3)*	LC/MS pos late	57342		HMDB0011393	53480858		0.94	1.05						1.04	1.27	1.05	0.96	1.01	1.22	1	0.93	0.97	0.82	0.76	0.79	0.92	0.96	1.04	0.86	1.07	0.98	0.92	0.91	1.25	1.13	1.06	1.06	0.91	0.85	0.85	0.94	0.93	0.99	1.16	0.96
	2878			1-(1-enyl-stearoyl)-2-dihomo-linolenoyl-GPE (P-18:0/20:3n3 or n6)*	LC/MS pos late	57343		HMDB0011384	52925088		0.84	0.96						1.04	1.12	1.01	0.96	1.04	1.08	0.98	0.92	1	0.91	0.86	0.93	0.94	1.02	1.09	0.98	1.06	0.97	0.96	1	1.08	0.99	0.98	1.02	0.91	0.9	0.94	0.99	1.04	1.05	0.99	0.94
	2879			1-(1-enyl-stearoyl)-2-linoleoyl-GPC (P-18:0/18:2)*	LC/MS pos late	52712		HMDB0011244	52923944		0.91	0.96						1.09	1.19	1.19	1.09	1.07	1.09	1.09	1	0.98	1	0.92	0.9	0.92	0.9	0.98	1.04	1.13	1.1	1.06	1	1.09	1.06	1.02	0.96	0.97	0.94	0.88	0.96	0.9	0.94	1	0.96
	2880			1-(1-enyl-stearoyl)-2-oleoyl-GPC (P-18:0/18:1)	LC/MS pos late	52612		HMDB0011243	42607428		0.97	1						1.04	1.22	1.13	1.09	1.04	1.17	1.09	1.05	1	0.93	0.9	0.86	0.96	0.92	0.95	1.05	1.22	1.13	1.1	1.04	1.16	1.08	1.05	0.99	0.93	0.91	0.86	0.97	0.92	0.95	1	1
	2881			1-(1-enyl-oleoyl)-2-docosahexaenoyl-GPC (P-18:1/22:6)*	LC/MS pos late	62084		HMDB0011295 HMDB0011328	53480839;53480781		0.8	0.95						1.05	1.11	1.07	1.04	1.07	1.06	1.02	0.99	1.02	0.96	0.93	0.96	0.97	1	1.03	0.99	1.05	1	0.99	1	1.06	1.01	1	1.01	0.95	0.94	0.95	0.99	1.01	1.02	1	0.94
	2882			1-stearyl-2-linoleoyl-GPC (O-18:0/18:2)*	LC/MS pos late	57721		HMDB0013418	6443070		0.95	1.01						1.11	1.17	1.1	1.04	1.08	1.05	0.99	0.93	0.97	0.94	0.89	0.92	0.95	0.98	1.04	0.98	1.02	0.98	0.97	0.94	1.05	1.01	0.99	0.96	0.96	0.94	0.91	0.98	0.95	0.97	1.11	0.97
	2883			phosphatidylcholine (O-18:1/20:4, O-16:0/22:5n3)*	LC/MS pos late	57724					0.98	1.02						0.98	1.04	1.04	0.98	1.03	1.06	1.06	1	1.06	1	0.94	1	0.94	1	1.06	1.05	1.08	1.06	1.05	1.04	1.03	1.02	1	0.99	0.98	0.97	0.96	0.98	0.98	0.99	0.98	1.05
	2887		Lysoplasmalogen	1-oleyl-GPC (O-18:1)*	LC/MS pos late	64896					0.95	1						1	0.89	0.85	0.84	0.98	0.89	0.85	0.85	0.98	0.96	0.95	1.1	0.99	1.15	1.16	0.97	0.82	0.79	0.78	0.88	0.85	0.82	0.81	0.91	0.96	0.95	1.07	0.99	1.12	1.13	1.06	1.03
	2888			1-palmityl-GPE (O-16:0)*	LC/MS pos late	55007					0.93	0.99						1	0.82	0.77	0.91	0.95	0.82	0.77	0.91	0.95	0.94	1.12	1.16	1.19	1.23	1.04	0.9	0.7	0.74	0.78	0.77	0.78	0.82	0.87	0.86	1.05	1.11	1.1	1.06	1.05	0.99	1.1	0.99
	2889			1-palmityl-GPC (O-16:0)	LC/MS pos late	20458		HMDB0243890	3983		0.95	1.02						0.98	0.77	0.8	0.91	0.99	0.78	0.81	0.93	1	1.04	1.19	1.28	1.14	1.23	1.08	0.96	0.74	0.77	0.85	0.87	0.77	0.8	0.88	0.91	1.05	1.15	1.19	1.1	1.13	1.03	1.07	1.05
	2890			1-stearyl-GPC (O-18:0)*	LC/MS pos late	52703	C04317	HMDB0011149	2733532		0.93	1.01						1.01	0.84	0.88	0.95	1.03	0.83	0.87	0.94	1.02	1.05	1.12	1.22	1.08	1.17	1.09	0.98	0.77	0.82	0.91	0.91	0.78	0.84	0.93	0.93	1.08	1.19	1.19	1.11	1.1	1	1.07	1.05
	2891			1-stearyl-GPE (O-18:0)*	LC/MS pos late	61501			46891690		0.91	1.02						0.96	0.72	0.76	0.88	0.9	0.76	0.79	0.92	0.95	1.05	1.22	1.25	1.16	1.19	1.03	0.88	0.68	0.75	0.78	0.83	0.77	0.84	0.89	0.94	1.1	1.16	1.23	1.05	1.11	1.06	1.08	1
	2892			1-(1-enyl-palmitoyl)-GPC (P-16:0)*	LC/MS pos late	52474		HMDB0010407	10917802		0.92	0.99						1.05	0.82	0.85	0.89	1.04	0.78	0.81	0.85	0.99	1.04	1.09	1.27	1.05	1.22	1.16	1	0.78	0.79	0.83	0.93	0.78	0.78	0.83	0.93	1	1.06	1.19	1.06	1.18	1.12	1.04	1
	2893			1-(1-enyl-palmitoyl)-GPE (P-16:0)*	LC/MS pos late	39270		HMDB0011152			0.87	1.01						0.98	1.13	0.92	0.89	0.96	1.15	0.93	0.91	0.97	0.81	0.79	0.85	0.97	1.04	1.07	0.88	0.94	0.89	0.85	0.87	1.07	1.01	0.96	0.99	0.95	0.9	0.93	0.95	0.98	1.03	1.09	0.98
	2894			1-(1-enyl-oleoyl)-GPC (P-18:1)*	LC/MS pos late	52701		HMDB0010408	52923882		0.95	0.97						1.02	0.82	0.82	0.8	1.02	0.81	0.8	0.78	1	0.99	0.97	1.24	0.98	1.25	1.27	1	0.78	0.74	0.73	0.9	0.78	0.74	0.73	0.9	0.95	0.93	1.15	0.98	1.21	1.23	1.03	1.01
	2895			1-(1-enyl-oleoyl)-GPE (P-18:1)*	LC/MS pos late	44621		HMDB0240599			0.81	1.01						1.04	1.34	1.03	0.89	1.01	1.29	0.99	0.86	0.98	0.77	0.67	0.76	0.86	0.98	1.14	0.86	1.01	0.9	0.83	0.87	1.18	1.05	0.96	1.01	0.89	0.82	0.86	0.92	0.96	1.05	1.16	0.96
	2896			1-(1-enyl-stearoyl)-GPC (P-18:0)*	LC/MS pos late	52702		HMDB0013122	24779527		0.86	0.99						1.05	0.75	0.82	0.9	1.06	0.72	0.78	0.86	1.01	1.09	1.19	1.41	1.09	1.29	1.18	1	0.73	0.8	0.8	0.95	0.72	0.8	0.8	0.94	1.1	1.1	1.3	1	1.18	1.18	1.05	1.01
	2897			1-(1-enyl-stearoyl)-GPE (P-18:0)*	LC/MS pos late	39271		HMDB0240598			0.82	1						1	0.97	0.89	0.89	1	0.97	0.89	0.9	1.01	0.92	0.92	1.03	1.01	1.13	1.12	0.89	0.84	0.85	0.84	0.9	0.94	0.95	0.95	1.01	1.01	1	1.07	0.99	1.06	1.07	1.08	0.96
	2899			1-(1-enyl-oleoyl)-2-linoleoyl-GPE (P-18:1/18:2)*	LC/MS pos late	54999		HMDB0011409	53480869		0.79	1.04						0.87	0.87	0.8	0.83	1	1	0.92	0.95	1.16	0.92	0.95	1.16	1.03	1.25	1.21	1.03	0.93	0.9	0.89	1.09	0.9	0.87	0.86	1.06	0.96	0.95	1.17	0.99	1.21	1.23	0.95	1.14
	2901		Glycerolipid Metabolism	glycerol	LC/MS neg	15122	C00116	HMDB0000131	753		0.86	0.93						1.03	11.44	2.66	0.91	0.91	11.1	2.58	0.89	0.88	0.23	0.08	0.08	0.34	0.34	1	1.1	12.18	3.02	1.07	1.13	11.05	2.74	0.97	1.03	0.25	0.09	0.09	0.35	0.37	1.06	0.86	0.92
	2902			glycerol 3-phosphate	LC/MS pos early	43847	C0093	HMDB0000126	754		1	1.02						1	1.56	1.11	1.2	1.05	1.56	1.11	1.2	1.04	0.71	0.77	0.67	1.08	0.94	0.87	1.04	2.25	1.28	1.31	1	2.17	1.24	1.26	0.97	0.57	0.58	0.45	1.02	0.78	0.77	0.89	0.92
	2910		Monoacylglycerol	1-myristoylglycerol (14:0)	LC/MS neg	35625	C01885	HMDB0011561	10957631		1.03	0.99						0.94	2.57	2.44	0.71	0.87	2.73	2.59	0.76	0.92	0.95	0.28	0.34	0.29	0.36	1.22	1.24	4.21	2.75	1.04	1.45	3.41	2.23	0.84	1.17	0.65	0.25	0.34	0.38	0.53	1.39	0.72	0.95
	2913			1-palmitoylglycerol (16:0)	LC/MS neg	21127		HMDB0011564	14900		1.08	1.01						0.9	1.53	0.94	0.99	1.03	1.7	1.05	1.1	1.15	0.62	0.65	0.68	1.06	1.1	1.04	0.81	0.97	0.94	0.72	0.86	1.21	1.16	0.89	1.06	0.96	0.74	0.88	0.77	0.92	1.2	1.22	1.09
	2917			1-oleoylglycerol (18:1)	LC/MS neg	21184		HMDB0011567	5283468		0.9	1.04						1.15	1.14	1.48	0.93	0.93	0.99	1.28	0.81	0.81	1.3	0.82	0.82	0.63	0.63	1	1.82	1.68	1.77	1.56	1.47	0.92	0.97	0.86	0.81	1.05	0.93	0.88	0.88	0.83	0.94	0.74	1.17
	2918			1-linoleoylglycerol (18:2)	LC/MS neg	27447		HMDB0011568	5283469		0.93	1.01						1.02	2.23	1.44	0.95	0.98	2.18	1.41	0.93	0.96	0.65	0.43	0.44	0.66	0.68	1.03	1.06	1.49	1.6	0.93	1.03	1.41	1.51	0.88	0.97	1.07	0.62	0.69	0.58	0.64	1.1	1.08	1.12
	2923			1-dihomo-linolenylglycerol (20:3n3 or n6)	LC/MS neg	48341		HMDB0011577			1.12	1						1.5	4.45	2.69	1.21	1.22	2.98	1.79	0.81	0.82	0.6	0.27	0.27	0.45	0.46	1.01	0.44	1.67	1.49	0.64	0.69	3.8	3.39	1.46	1.57	0.89	0.38	0.41	0.43	0.46	1.08	2.03	0.6
	2924			1-arachidonylglycerol (20:4)	LC/MS neg	34397	C13857	HMDB0011578	16019980;5282281		1.18	1.1						1.01	3.22	1.82	0.54	0.7	3.2	1.81	0.54	0.7	0.56	0.17	0.22	0.3	0.39	1.29	1.09	3.37	2.32	0.77	1.42	3.09	2.13	0.71	1.3	0.69	0.23	0.42	0.33	0.61	1.84	0.91	0.99
	2948		Diacylglycerol	diacylglycerol (12:0/18:1, 14:0/16:1, 16:0/14:1) [2]*	LC/MS pos late	55001		HMDB0007012 HMDB0007096	53478025;53477950		1.95	1.14						1.83	1.27	0.78	1.03	1.4	0.69	0.43	0.56	0.76	0.62	0.81	1.1	1.31	1.79	1.36	0.86	0.64	0.43	0.59	0.51	0.74	0.5	0.68	0.6	0.67	0.92	0.81	1.37	1.2	0.88	2.07	0.97
	2949			diacylglycerol (14:0/18:1, 16:0/16:1) [1]*	LC/MS pos late	54953					1.33	1.03						1.45	1.05	0.88	0.97	1.03	0.73	0.61	0.67	0.71	0.84	0.93	0.98	1.1	1.17	1.06	1.22	0.95	0.87	1	0.95	0.78	0.71	0.82	0.78	0.91	1.05	1	1.15	1.09	0.95	1.1	0.93
	2950			diacylglycerol (14:0/18:1, 16:0/16:1) [2]*	LC/MS pos late	54954					1.33	1.01						1.44	1.29	0.96	0.96	1.01	0.9	0.66	0.67	0.7	0.74	0.75	0.78	1.01	1.06	1.05	1.28	1.23	0.93	0.98	0.95	0.96	0.73	0.77	0.74	0.75	0.8	0.77	1.06	1.02	0.97	1.05	0.94
	2951			diacylglycerol (16:1/18:2 [2], 16:0/18:3 [1])*	LC/MS pos late	54966					1.18	1.05						1.36	0.92	0.75	1.51	1.2	0.67	0.55	1.11	0.88	0.82	1.65	1.31	2.02	1.6	0.79	1.2	0.85	0.97	1.32	1.13	0.7	0.8	1.1	0.94	1.14	1.56	1.34	1.37	1.17	0.86	1.09	0.97
	2960			myristoyl-linoleoyl-glycerol (14:0/18:2) [1]*	LC/MS pos late	57407		HMDB0007016	14275352		1.34	1.16						1.25	0.97	0.78	0.88	0.99	0.78	0.63	0.7	0.79	0.81	0.9	1.02	1.12	1.26	1.13	1.2	0.99	0.86	1.05	1.06	0.83	0.72	0.88	0.88	0.87	1.06	1.06	1.22	1.22	1.01	1.11	1.06
	2961			myristoyl-linoleoyl-glycerol (14:0/18:2) [2]*	LC/MS pos late	57408		HMDB0007240	14275352		1.32	1.08						1.39	1.32	0.99	1	1.02	0.95	0.72	0.72	0.74	0.76	0.76	0.78	1	1.03	1.03	1.21	1.24	0.92	1.03	0.94	1.02	0.76	0.85	0.78	0.74	0.83	0.76	1.12	1.03	0.91	1.14	1
	2963			palmitoyl-palmitoyl-glycerol (16:0/16:0) [2]*	LC/MS pos late	54990		HMDB0007098	644078		1.17	0.88						1.25	1.03	0.75	1.05	0.91	0.82	0.6	0.84	0.73	0.72	1.02	0.88	1.4	1.22	0.87	1.33	1.27	1.02	1.37	1.05	0.96	0.77	1.03	0.79	0.8	1.08	0.83	1.35	1.04	0.77	0.75	0.79
	2966			palmitoyl-oleoyl-glycerol (16:0/18:1) [1]*	LC/MS pos late	54943	C13861	HMDB0007102	5282283		1.12	1						1.27	1.07	0.97	1.2	1.09	0.84	0.77	0.95	0.86	0.91	1.12	1.02	1.24	1.12	0.91	1.15	1.03	1.01	1.25	1.12	0.9	0.88	1.09	0.97	0.97	1.21	1.08	1.25	1.11	0.89	1.01	0.91
	2967			palmitoyl-oleoyl-glycerol (16:0/18:1) [2]*	LC/MS pos late	54942	C13861	HMDB0007214	5282283		1.11	0.98						1.26	1.27	1.03	1.19	1.07	1.01	0.82	0.95	0.85	0.81	0.94	0.84	1.16	1.04	0.9	1.19	1.3	1.08	1.28	1.12	1.1	0.91	1.08	0.94	0.83	0.98	0.86	1.19	1.04	0.87	0.96	0.9
	2968			palmitoyl-linoleoyl-glycerol (16:0/18:2) [1]*	LC/MS pos late	52633		HMDB0007103	9543695		1.04	1.12						1.14	0.98	0.99	1.44	1.09	0.86	0.87	1.26	0.96	1.01	1.46	1.11	1.44	1.1	0.76	1.01	0.84	0.92	1.19	0.96	0.84	0.91	1.18	0.95	1.09	1.41	1.13	1.29	1.04	0.8	1.26	1.11
	2969			palmitoyl-linoleoyl-glycerol (16:0/18:2) [2]*	LC/MS pos late	52634		HMDB0007243	131801744		1.04	1.07						1.03	1.18	0.97	1.19	1	1.14	0.94	1.16	0.97	0.82	1.01	0.85	1.23	1.03	0.84	1.1	1.23	1.03	1.32	1.06	1.12	0.93	1.2	0.96	0.83	1.07	0.86	1.28	1.03	0.81	1.01	1.09
	2972			palmitoleoyl-oleoyl-glycerol (16:1/18:1) [2]*	LC/MS pos late	52631			71768100		1.4	1.01						2.51	2.64	2.46	1.43	1.49	1.05	0.98	0.57	0.6	0.93	0.54	0.56	0.58	0.61	1.04	1.4	1.54	1.17	1.41	1.07	1.1	0.83	1	0.76	0.76	0.92	0.69	1.21	0.91	0.76	1.53	0.86
	2973			palmitoleoyl-linoleoyl-glycerol (16:1/18:2) [1]*	LC/MS pos late	54967		HMDB0007132	9543699		1.1	1.12						1.22	1.43	1.19	1.25	1.08	1.17	0.97	1.02	0.89	0.83	0.88	0.76	1.05	0.91	0.87	1.17	1.46	1.19	1.32	1.06	1.25	1.01	1.13	0.9	0.81	0.91	0.73	1.11	0.89	0.8	1.12	1.07
	2975			palmitoyl-arachidonoyl-glycerol (16:0/20:4) [1]*	LC/MS pos late	54957		HMDB0007112	9543736		1.11	1.02						0.72	0.87	0.68	0.86	0.79	1.21	0.95	1.19	1.09	0.78	0.98	0.9	1.26	1.15	0.92	1.28	1.47	1.22	1.52	1.19	1.15	0.96	1.19	0.93	0.83	1.03	0.81	1.25	0.98	0.78	0.65	1.15
	2977			palmitoleoyl-arachidonoyl-glycerol (16:1/20:4) [2]*	LC/MS pos late	57406					1.02	1.35						1.05	1.44	1.03	0.9	0.79	1.38	0.98	0.85	0.76	0.71	0.62	0.55	0.87	0.77	0.89	1.14	1.72	1.11	1.03	0.81	1.51	0.98	0.9	0.71	0.64	0.6	0.47	0.93	0.73	0.79	1.24	1.33
	2978			palmitoyl-docosahexaenoyl-glycerol (16:0/22:6) [1]*	LC/MS pos late	57373		HMDB0007121	9543827		0.66	0.91						1	1.08	1.42	1.95	1.13	1.08	1.42	1.94	1.12	1.31	1.8	1.04	1.37	0.79	0.58	0.87	0.9	0.84	0.85	0.89	1.04	0.97	0.98	1.02	0.93	0.94	0.98	1.01	1.05	1.04	1.29	1.11
	2985			oleoyl-oleoyl-glycerol (18:1/18:1) [1]*	LC/MS pos late	54945		HMDB0007218	9543716		1.08	1.03						1.3	1.2	1.02	1.21	1.16	0.92	0.79	0.93	0.9	0.85	1.01	0.97	1.19	1.14	0.96	1.2	1.17	1.05	1.24	1.18	0.98	0.87	1.03	0.98	0.89	1.06	1	1.19	1.13	0.95	1.04	0.96
	2986			oleoyl-oleoyl-glycerol (18:1/18:1) [2]*	LC/MS pos late	54946		HMDB0007188	9543716		1.06	1.02						1.26	1.41	1.06	1.19	1.13	1.12	0.85	0.94	0.9	0.76	0.84	0.8	1.12	1.06	0.95	1.22	1.44	1.11	1.26	1.15	1.18	0.91	1.03	0.94	0.77	0.87	0.8	1.14	1.04	0.91	1	0.97
	2988			oleoyl-linoleoyl-glycerol (18:1/18:2) [1]	LC/MS pos late	46798		HMDB0007219	14275396		0.98	1.16						1.05	1.06	0.92	1.06	1.03	1.01	0.88	1.02	0.98	0.87	1.01	0.97	1.16	1.12	0.96	1.1	1.12	1.01	1.15	1.08	1.02	0.92	1.05	0.98	0.9	1.03	0.96	1.14	1.07	0.94	1.09	1.15
	2989			oleoyl-linoleoyl-glycerol (18:1/18:2) [2]	LC/MS pos late	46799		HMDB0007190	71433693		1	1.14						1.07	1.31	1.01	1.12	1.07	1.22	0.94	1.04	0.99	0.77	0.85	0.82	1.11	1.06	0.96	1.12	1.4	1.07	1.18	1.07	1.25	0.96	1.06	0.96	0.77	0.84	0.76	1.1	1	0.91	1.09	1.14
	2991			oleoyl-linolenoyl-glycerol (18:1/18:3) [2]*	LC/MS pos late	54970		HMDB0007220	14275403		0.96	1.78						0.76	2.39	0.68	0.2	0.58	3.13	0.89	0.26	0.76	0.28	0.08	0.24	0.29	0.86	2.97	1.79	3.58	1.43	0.67	0.81	2	0.8	0.38	0.45	0.4	0.19	0.23	0.47	0.57	1.2	1.07	2.52
	2993			linoleoyl-linoleoyl-glycerol (18:2/18:2) [1]*	LC/MS pos late	54968		HMDB0007248	9543729		0.91	1.28						0.93	1.06	0.87	1.08	0.9	1.14	0.94	1.16	0.97	0.83	1.02	0.85	1.23	1.03	0.84	0.87	0.99	0.87	1.04	0.91	1.13	0.99	1.19	1.04	0.88	1.06	0.92	1.2	1.05	0.87	1.32	1.24
	2994			linoleoyl-linoleoyl-glycerol (18:2/18:2) [2]*	LC/MS pos late	54969		HMDB0007248	9543729		0.94	1.3						0.85	1.11	0.84	1.01	0.92	1.31	0.99	1.19	1.07	0.76	0.91	0.82	1.2	1.09	0.91	1.04	1.29	0.94	1.12	0.91	1.24	0.9	1.08	0.88	0.73	0.87	0.71	1.19	0.97	0.81	1.18	1.44
	2995			linoleoyl-linolenoyl-glycerol (18:2/18:3) [1]*	LC/MS pos late	54963		HMDB0007249	14275409		0.93	1.29						0.78	0.74	0.65	1.02	0.85	0.95	0.84	1.31	1.09	0.88	1.38	1.15	1.57	1.31	0.83	0.97	0.78	0.73	1.14	1.1	0.8	0.75	1.18	1.13	0.94	1.47	1.41	1.57	1.5	0.96	1.14	1.42
	2996			linoleoyl-linolenoyl-glycerol (18:2/18:3) [2]*	LC/MS pos late	54964		HMDB0007250	9543737		0.94	1.36						0.86	1.07	0.76	0.94	0.83	1.24	0.89	1.09	0.96	0.72	0.88	0.77	1.22	1.08	0.88	1.09	1.35	0.96	1.11	0.94	1.25	0.88	1.02	0.86	0.71	0.82	0.69	1.16	0.98	0.84	1.16	1.46
	2999			stearoyl-arachidonoyl-glycerol (18:0/20:4) [1]*	LC/MS pos late	57450	C00165	HMDB0007170	6438587		1.12	1.05						1.3	1.85	1.21	1.04	1.01	1.42	0.93	0.8	0.78	0.65	0.56	0.55	0.86	0.84	0.97	1.34	1.93	1.3	1.25	1.12	1.44	0.97	0.93	0.84	0.67	0.65	0.58	0.96	0.86	0.9	0.98	1.01
	3000			stearoyl-arachidonoyl-glycerol (18:0/20:4) [2]*	LC/MS pos late	57449		HMDB0007506	6438587		0.98	1.01						1.02	1.59	1.06	1.08	1.02	1.55	1.03	1.05	1	0.67	0.68	0.64	1.02	0.97	0.95	0.97	1.54	1.09	1.15	0.98	1.58	1.13	1.19	1.01	0.71	0.75	0.64	1.05	0.9	0.85	1.02	0.96
	3001			oleoyl-arachidonoyl-glycerol (18:1/20:4) [1]*	LC/MS pos late	54960		HMDB0007228	9543786		1.01	1.1						1.3	1.49	1.39	1.38	1.18	1.14	1.07	1.06	0.91	0.94	0.93	0.79	0.99	0.84	0.85	1.06	1.37	1.19	1.32	1.1	1.3	1.12	1.25	1.04	0.87	0.96	0.8	1.11	0.93	0.83	1.2	0.98
	3002			oleoyl-arachidonoyl-glycerol (18:1/20:4) [2]*	LC/MS pos late	54961		HMDB0007508	9543786		1.08	1.15						1.18	1.51	1.18	1.4	1.14	1.28	1	1.18	0.97	0.78	0.93	0.76	1.18	0.97	0.82	1.22	1.61	1.3	1.4	1.25	1.32	1.07	1.15	1.03	0.81	0.87	0.78	1.07	0.96	0.9	1.09	1.12
	3003			linoleoyl-arachidonoyl-glycerol (18:2/20:4) [1]*	LC/MS pos late	54955		HMDB0007257	9543796		0.88	1.24						1.09	1.42	1.3	1.24	0.99	1.3	1.19	1.14	0.9	0.92	0.87	0.7	0.95	0.76	0.8	0.96	1.37	1.12	1.22	0.95	1.43	1.16	1.27	0.99	0.81	0.89	0.69	1.09	0.85	0.78	1.32	1.16
	3004			linoleoyl-arachidonoyl-glycerol (18:2/20:4) [2]*	LC/MS pos late	54956		HMDB0007509	9543796		0.92	1.33						0.79	1.15	0.93	1.02	0.81	1.46	1.18	1.3	1.03	0.81	0.89	0.71	1.1	0.87	0.79	1.15	1.75	1.26	1.36	1.12	1.52	1.09	1.18	0.97	0.72	0.78	0.64	1.08	0.89	0.83	1	1.45
	3007			linoleoyl-docosahexaenoyl-glycerol (18:2/22:6) [1]*	LC/MS pos late	54949		HMDB0007266	9543899		0.8	1.2						0.77	1.3	0.9	1.07	0.74	1.68	1.16	1.38	0.95	0.69	0.82	0.57	1.19	0.82	0.69	1.04	1.54	1.02	1.22	1.01	1.48	0.98	1.18	0.97	0.66	0.8	0.66	1.2	0.99	0.83	1.02	1.36
	3062		Sphingolipid Synthesis	sphinganine	LC/MS pos late	17769	C00836	HMDB0000269	3126		0.8	1.08						0.97	1.64	1.17	1.02	0.91	1.69	1.2	1.05	0.94	0.71	0.62	0.56	0.87	0.78	0.9	0.76	1.44	1.18	1.1	0.97	1.91	1.56	1.45	1.28	0.81	0.76	0.67	0.94	0.82	0.88	1.13	0.88
	3063			sphinganine-1-phosphate	LC/MS pos late	52605		HMDB0001383	520		0.85	1.09						0.99	1.98	1.29	1.05	0.95	2	1.3	1.07	0.97	0.65	0.53	0.48	0.82	0.74	0.91	0.84	1.74	1.46	1.18	0.97	2.07	1.73	1.4	1.15	0.84	0.68	0.56	0.81	0.66	0.82	1.1	0.94
	3064			sphingadienine	LC/MS pos late	57426		HMDB0242112	6449795		0.77	1.12						1.2	1.45	0.95	1.06	1.08	1.21	0.79	0.89	0.9	0.65	0.73	0.75	1.13	1.15	1.02	0.79	1.05	0.99	1.1	0.87	1.33	1.26	1.39	1.11	0.94	1.05	0.83	1.11	0.88	0.79	1.3	0.86
	3071		Dihydroceramides	N-palmitoyl-sphinganine (d18:0/16:0)	LC/MS pos late	52604		HMDB0011760	5283572		1.07	1.06						1	1.14	1.02	1.07	0.97	1.15	1.02	1.07	0.97	0.89	0.94	0.85	1.05	0.95	0.9	1.09	1.29	1.17	1.19	1.09	1.18	1.07	1.09	1	0.91	0.93	0.85	1.02	0.93	0.92	0.96	1.05
	3074			N-stearoyl-sphinganine (d18:0/18:0)*	LC/MS pos late	1759		HMDB0011761	5283573		0.96	1.09						0.88	1.28	1.25	1.15	0.95	1.46	1.42	1.3	1.08	0.97	0.89	0.74	0.92	0.76	0.82	0.97	1.42	1.45	1.32	1.14	1.46	1.49	1.36	1.17	1.02	0.93	0.8	0.91	0.78	0.86	0.97	1.07
	3083		Ceramides	N-palmitoyl-sphingosine (d18:1/16:0)	LC/MS pos late	44877		HMDB0004949	5283564		0.94	1.01						1	1.26	1.2	1.15	1.01	1.26	1.2	1.15	1	0.95	0.91	0.8	0.96	0.84	0.88	0.97	1.23	1.17	1.15	0.98	1.27	1.21	1.18	1.02	0.95	0.93	0.8	0.98	0.84	0.86	1.03	0.99
	3087			N-stearoyl-sphingosine (d18:1/18:0)*	LC/MS pos late	54979		HMDB0004950	5283565		1.03	1.02						0.98	1.32	1.31	1.2	1.02	1.34	1.34	1.23	1.04	1	0.92	0.77	0.92	0.78	0.85	0.96	1.32	1.32	1.23	1.02	1.37	1.37	1.27	1.06	1	0.93	0.77	0.93	0.77	0.83	1.02	1
	3093			N-palmitoyl-sphingadienine (d18:2/16:0)*	LC/MS pos late	57416		HMDB0240686			0.9	0.99						0.99	1.34	1.26	1.06	1.01	1.36	1.28	1.08	1.02	0.94	0.79	0.75	0.84	0.8	0.95	1.01	1.37	1.24	1.08	1.04	1.36	1.23	1.06	1.02	0.9	0.78	0.75	0.87	0.84	0.96	0.98	1.01
	3094			N-stearoyl-sphingadienine (d18:2/18:0)*	LC/MS pos late	57417		HMDB0240362	132282053		0.95	0.98						0.98	1.46	1.42	1.2	1.09	1.48	1.44	1.22	1.1	0.97	0.82	0.74	0.85	0.77	0.9	0.95	1.4	1.37	1.18	1.03	1.47	1.44	1.23	1.08	0.98	0.84	0.74	0.86	0.75	0.88	1.01	0.98
	3095			N-behenoyl-sphingadienine (d18:2/22:0)*	LC/MS pos late	57372					0.98	0.94						1.07	1.48	1.28	1.35	0.95	1.38	1.19	1.27	0.89	0.86	0.92	0.64	1.06	0.74	0.7	0.75	1.01	1.21	1.02	0.86	1.34	1.61	1.36	1.14	1.2	1.01	0.85	0.84	0.71	0.84	1.14	0.8
	3105			N-palmitoyl-heptadecasphingosine (d17:1/16:0)*	LC/MS pos late	57430		HMDB0240685			1.02	1.02						0.98	1.28	1.21	1.1	0.97	1.31	1.24	1.13	0.99	0.95	0.86	0.76	0.91	0.8	0.88	1	1.31	1.26	1.15	1.03	1.31	1.26	1.15	1.03	0.96	0.88	0.79	0.91	0.82	0.9	0.99	1.01
	3109			ceramide (d18:1/14:0, d16:1/16:0)*	LC/MS pos late	57432		HMDB0011773 HMDB0240681			1.04	1.02						0.98	1.27	1.22	1.02	0.99	1.3	1.24	1.05	1.01	0.95	0.8	0.77	0.84	0.81	0.96	0.98	1.3	1.19	1.04	1.03	1.32	1.22	1.06	1.05	0.92	0.8	0.79	0.87	0.86	0.99	1.01	1.01
	3110			ceramide (d18:1/17:0, d17:1/18:0)*	LC/MS pos late	57434		HMDB0240678 HMDB0240683			0.98	1.04						0.92	1.4	1.34	1.26	1.06	1.51	1.45	1.37	1.14	0.96	0.9	0.76	0.94	0.79	0.84	0.99	1.34	1.3	1.28	1.06	1.35	1.31	1.29	1.06	0.97	0.95	0.79	0.98	0.81	0.83	1.04	1.11
	3113			ceramide (d16:1/24:1, d18:1/22:1)*	LC/MS pos late	57437		HMDB0011775			1.28	1.14						0.93	1.15	1.14	1.1	0.92	1.23	1.23	1.19	0.99	1	0.96	0.81	0.97	0.81	0.84	1.03	1.42	1.45	1.32	1.08	1.37	1.4	1.27	1.04	1.02	0.93	0.76	0.91	0.75	0.82	0.97	1.08
	3114			ceramide (d18:2/24:1, d18:1/24:2)*	LC/MS pos late	57443		HMDB0240679 HMDB0240680			1.01	1.06						0.96	1.21	1.22	1.18	0.94	1.27	1.27	1.23	0.98	1	0.97	0.77	0.97	0.77	0.79	0.97	1.25	1.29	1.23	0.96	1.29	1.33	1.27	0.99	1.03	0.99	0.76	0.96	0.74	0.78	1.03	1.04
	3120		Hexosylceramides (HCER)	glycosyl-N-palmitoyl-sphingosine (d18:1/16:0)	LC/MS pos late	53013		HMDB0010708 HMDB0004971			0.95	1						1.06	1.13	1.12	1.06	1.03	1.07	1.05	1	0.97	0.98	0.93	0.91	0.95	0.92	0.97	0.93	1.01	1	0.94	0.93	1.08	1.07	1.01	0.99	0.99	0.93	0.92	0.94	0.93	0.99	1.1	0.97
	3121			glycosyl-N-stearoyl-sphingosine (d18:1/18:0)	LC/MS pos late	52234					1.16	0.98						1.05	1.09	1.1	1.06	1.04	1.03	1.05	1.01	0.99	1.02	0.98	0.96	0.96	0.94	0.98	0.93	1.03	0.97	0.97	0.92	1.11	1.04	1.05	0.99	0.93	0.94	0.89	1.01	0.95	0.94	1.06	0.94
	3127			glycosyl-N-(2-hydroxynervonoyl)-sphingosine (d18:1/24:1(2OH))*	LC/MS pos late	57444					1.07	0.99						0.99	0.98	0.94	0.92	0.89	1	0.96	0.94	0.9	0.96	0.94	0.9	0.98	0.94	0.96	1	1.04	0.98	0.92	0.94	1.04	0.99	0.93	0.95	0.95	0.89	0.91	0.94	0.96	1.02	0.96	0.97
	3131			glycosyl-N-behenoyl-sphingadienine (d18:2/22:0)*	LC/MS pos late	57421					1.02	0.99						1.03	1.13	1.08	1.07	0.98	1.1	1.05	1.04	0.96	0.96	0.95	0.87	0.99	0.91	0.92	0.97	1.09	1.05	1.03	0.97	1.12	1.08	1.06	1	0.96	0.95	0.89	0.98	0.92	0.94	1.02	0.96
	3141			glycosyl ceramide (d18:1/20:0, d16:1/22:0)*	LC/MS pos late	57595					1.14	1						1.02	1.11	1.07	1.05	1.01	1.09	1.05	1.03	0.99	0.96	0.94	0.91	0.98	0.95	0.96	0.96	1.03	1.01	0.98	0.96	1.07	1.05	1.02	1	0.98	0.96	0.93	0.97	0.95	0.97	1.05	0.99
	3144			glycosyl ceramide (d18:1/23:1, d17:1/24:1)*	LC/MS pos late	57448					1.2	1.2						1.12	0.94	1.12	1.2	1.1	0.84	1	1.07	0.98	1.19	1.27	1.17	1.07	0.98	0.92	1.06	0.94	1.21	1.12	0.78	0.89	1.14	1.06	0.74	1.28	1.2	0.84	0.93	0.65	0.7	1.27	1.2
	3145			glycosyl ceramide (d18:2/24:1, d18:1/24:2)*	LC/MS pos late	57453					0.99	1.05						1.01	1.13	1.08	1.04	0.95	1.12	1.07	1.04	0.95	0.95	0.92	0.84	0.97	0.88	0.91	1.02	1.14	1.1	1.07	1	1.12	1.07	1.05	0.98	0.96	0.94	0.88	0.97	0.91	0.93	1.03	1.05
	3150		Lactosylceramides (LCER)	lactosyl-N-palmitoyl-sphingosine (d18:1/16:0)	LC/MS pos late	53010		HMDB0006750	53477895		0.99	1.04						0.97	1.1	1.06	1.02	0.99	1.13	1.09	1.05	1.02	0.96	0.93	0.9	0.97	0.94	0.97	1.03	1.14	1.09	1.07	1.03	1.11	1.06	1.04	1	0.96	0.94	0.9	0.98	0.94	0.96	1.01	1.07
	3153			lactosyl-N-behenoyl-sphingosine (d18:1/22:0)*	LC/MS pos late	57422		HMDB0011594	44260143		0.97	1.04						1.02	1.24	1.01	0.96	0.91	1.21	0.99	0.94	0.89	0.81	0.77	0.73	0.95	0.9	0.95	0.87	1.19	1.01	1.02	0.92	1.36	1.16	1.17	1.05	0.85	0.86	0.77	1.01	0.91	0.9	1.07	0.91
	3154			lactosyl-N-nervonoyl-sphingosine (d18:1/24:1)*	LC/MS pos late	57370		HMDB0004872			1	1.02						0.99	1.18	1.08	1.02	0.97	1.19	1.09	1.02	0.98	0.91	0.86	0.82	0.94	0.9	0.95	0.96	1.18	1.09	1.06	0.99	1.22	1.13	1.1	1.03	0.93	0.9	0.84	0.97	0.91	0.94	1.01	0.98
	3161		Dihydrosphingomyelins	myristoyl dihydrosphingomyelin (d18:0/14:0)*	LC/MS pos late	57365		HMDB0012085	44260138		1.35	1.09						0.98	1.02	0.97	0.93	0.97	1.05	0.99	0.96	0.99	0.95	0.91	0.95	0.96	1	1.04	1.1	1.18	1.1	1.06	1.1	1.08	0.99	0.96	0.99	0.93	0.89	0.93	0.97	1	1.03	0.98	1.11
	3162			palmitoyl dihydrosphingomyelin (d18:0/16:0)*	LC/MS pos late	52434		HMDB0010168	9939965		1.03	1.05						0.96	1.04	0.98	0.94	0.96	1.08	1.01	0.98	0.99	0.94	0.91	0.92	0.97	0.98	1.01	1.02	1.11	1.03	1.02	1.01	1.08	1.01	0.99	0.99	0.93	0.92	0.92	0.98	0.98	1	0.99	1.05
	3163			behenoyl dihydrosphingomyelin (d18:0/22:0)*	LC/MS pos late	57331		HMDB0012091	44260132		0.97	1.16						0.96	1.14	0.99	0.94	0.96	1.18	1.03	0.98	1	0.87	0.83	0.85	0.95	0.97	1.03	1.06	1.24	1.15	1.13	1.09	1.17	1.09	1.06	1.03	0.93	0.91	0.88	0.98	0.95	0.97	1.04	1.14
	3164			sphingomyelin (d18:0/18:0, d19:0/17:0)*	LC/MS pos late	57473		HMDB0012087	44260130		1.05	1.16						0.98	1.1	1.01	0.98	1.01	1.12	1.03	0.99	1.02	0.92	0.89	0.92	0.97	1	1.03	1.06	1.21	1.12	1.1	1.09	1.14	1.06	1.03	1.03	0.93	0.91	0.9	0.98	0.97	1	1.07	1.16
	3165			sphingomyelin (d18:0/20:0, d16:0/22:0)*	LC/MS pos late	57476		HMDB0012090			1.2	1.19						0.98	1.13	1.01	0.96	0.97	1.15	1.03	0.98	0.99	0.9	0.85	0.86	0.95	0.96	1.01	1.11	1.3	1.19	1.17	1.15	1.17	1.07	1.05	1.04	0.92	0.9	0.89	0.98	0.97	0.99	1.04	1.18
	3167		Sphingomyelins	palmitoyl sphingomyelin (d18:1/16:0)	LC/MS pos late	37506		HMDB0010169	9939941		0.96	1.01						0.97	1.06	1.01	0.99	0.98	1.09	1.03	1.02	1.01	0.95	0.94	0.93	0.98	0.98	0.99	0.99	1.06	1.03	1.01	1	1.07	1.04	1.02	1.01	0.97	0.96	0.94	0.98	0.97	0.99	1	1.01
	3168			hydroxypalmitoyl sphingomyelin (d18:1/16:0(OH))**	LC/MS pos late	62851					0.9	1.01						1	1.11	1.07	0.96	0.99	1.11	1.08	0.96	1	0.97	0.86	0.9	0.89	0.93	1.04	1	1.09	1.03	0.98	0.96	1.09	1.03	0.98	0.96	0.95	0.9	0.88	0.95	0.93	0.98	1.03	1.03
	3169			stearoyl sphingomyelin (d18:1/18:0)	LC/MS pos late	19503	C00550	HMDB0001348	6453725		1.01	1.01						0.97	1.05	1.07	1.02	1	1.09	1.1	1.05	1.04	1.01	0.96	0.95	0.95	0.94	0.99	0.99	1.09	1.09	1.04	1.03	1.1	1.1	1.05	1.04	1	0.96	0.95	0.96	0.95	0.99	0.99	1.01
	3170			behenoyl sphingomyelin (d18:1/22:0)*	LC/MS pos late	48492		HMDB0012103	44260125		0.98	1						1.01	1.12	1.06	1.03	1.01	1.1	1.05	1.02	1	0.95	0.92	0.91	0.97	0.95	0.98	0.98	1.08	1.04	1.03	1	1.11	1.06	1.05	1.02	0.95	0.95	0.92	0.99	0.97	0.97	1.02	0.98
	3171			tricosanoyl sphingomyelin (d18:1/23:0)*	LC/MS pos late	52436		HMDB0012105			0.99	1.01						1	1.09	1.04	1.02	0.99	1.09	1.04	1.02	0.99	0.95	0.93	0.9	0.98	0.95	0.97	0.97	1.07	1.02	1.01	0.98	1.1	1.05	1.04	1.01	0.95	0.94	0.91	0.99	0.96	0.97	1.02	0.99
	3172			lignoceroyl sphingomyelin (d18:1/24:0)	LC/MS pos late	57330		HMDB0011697			0.91	1.01						0.99	1.11	1.04	1.01	0.99	1.12	1.04	1.01	0.99	0.93	0.91	0.89	0.97	0.95	0.98	0.95	1.08	1.02	1	0.96	1.13	1.07	1.05	1.01	0.95	0.92	0.89	0.98	0.94	0.97	1.03	0.99
	3173			sphingomyelin (d18:2/18:1, d18:1/18:2)*	LC/MS pos late	57474		HMDB0258342			1.02	1.05						0.99	1.06	1.02	1.01	1.06	1.07	1.04	1.02	1.08	0.97	0.95	1	0.98	1.04	1.06	1.05	1.12	1.08	1.07	1.09	1.07	1.03	1.01	1.03	0.97	0.95	0.97	0.98	1	1.02	1.01	1.07
	3174			sphingomyelin (d18:2/23:1)*	LC/MS pos late	57482		HMDB0240668			1.07	1.11						0.96	1.07	1.02	0.98	0.96	1.11	1.06	1.02	1	0.95	0.92	0.9	0.97	0.95	0.98	1.03	1.15	1.1	1.08	1.03	1.12	1.07	1.05	1	0.96	0.94	0.9	0.98	0.94	0.96	1.04	1.12
	3175			sphingomyelin (d18:2/24:2)*	LC/MS pos late	57479		HMDB0240644			0.9	1.08						0.92	1.02	0.99	0.95	0.92	1.1	1.07	1.03	1	0.97	0.93	0.9	0.96	0.93	0.97	1.04	1.11	1.09	1.06	1.01	1.08	1.05	1.02	0.98	0.98	0.95	0.91	0.97	0.93	0.96	1	1.12
	3176			sphingomyelin (d17:1/14:0, d16:1/15:0)*	LC/MS pos late	62152					1.26	1.04						1.02	1.14	1.05	0.99	0.98	1.11	1.03	0.97	0.96	0.92	0.87	0.86	0.94	0.93	0.99	1.03	1.16	1.07	1.04	1.02	1.13	1.05	1.01	1	0.92	0.89	0.88	0.97	0.95	0.98	1.02	1.02
	3177			sphingomyelin (d18:1/14:0, d16:1/16:0)*	LC/MS pos late	42463		HMDB0012097	11433862		1.1	1.01						1.01	1.08	1.02	0.99	1.02	1.07	1.01	0.98	1.01	0.94	0.92	0.94	0.97	1	1.03	1	1.07	1.03	1.01	1.02	1.07	1.03	1.01	1.02	0.96	0.95	0.95	0.99	0.99	1.01	1.01	1
	3178			sphingomyelin (d18:2/14:0, d18:1/14:1)*	LC/MS pos late	47154		HMDB0240637 HMDB0240612			1.2	1.04						1	1.1	1.03	0.98	0.97	1.11	1.03	0.99	0.97	0.93	0.89	0.88	0.96	0.94	0.98	1.04	1.15	1.06	1.04	1.02	1.1	1.02	1	0.98	0.92	0.91	0.89	0.98	0.97	0.98	1	1.05
	3179			sphingomyelin (d17:1/16:0, d18:1/15:0, d16:1/17:0)*	LC/MS pos late	52433		HMDB0240608 HMDB0240617			1.05	1.01						1.01	1.08	1.03	0.99	0.99	1.08	1.02	0.98	0.99	0.95	0.91	0.92	0.96	0.96	1	1.01	1.1	1.03	1.02	1.02	1.09	1.02	1.01	1.01	0.93	0.92	0.93	0.99	0.99	1.01	0.99	1
	3180			sphingomyelin (d17:2/16:0, d18:2/15:0)*	LC/MS pos late	57483		HMDB0240677			1.03	1.03						1.02	1.13	1.06	1.01	1.01	1.1	1.04	0.99	0.99	0.94	0.89	0.89	0.95	0.95	1	1	1.13	1.02	1.03	1.03	1.12	1.02	1.02	1.03	0.91	0.91	0.92	1	1.01	1	1.03	1.01
	3181			sphingomyelin (d18:2/16:0, d18:1/16:1)*	LC/MS pos late	42459		HMDB0240613 HMDB0240638			0.94	1						1.01	1.09	1.04	1.01	1.03	1.08	1.03	1	1.02	0.95	0.93	0.94	0.97	0.99	1.02	1	1.07	1.03	1.02	1.01	1.07	1.03	1.02	1.01	0.97	0.95	0.95	0.98	0.98	1	1.01	1
	3182			sphingomyelin (d18:1/17:0, d17:1/18:0, d19:1/16:0)	LC/MS pos late	52615		HMDB0240609 HMDB0240622 HMDB0240620	46891763		1.02	1						1.02	1.12	1.07	1.05	1.04	1.09	1.04	1.02	1.01	0.95	0.93	0.92	0.98	0.97	0.99	0.98	1.1	1.05	1.02	1.02	1.12	1.07	1.04	1.04	0.95	0.93	0.93	0.97	0.98	1	1.02	0.98
	3183			sphingomyelin (d18:1/18:1, d18:2/18:0)	LC/MS pos late	37529		HMDB0012101	6443882		0.99	1.01						0.97	1.06	1.04	1.02	1.03	1.09	1.06	1.05	1.06	0.98	0.96	0.97	0.99	0.99	1.01	1.01	1.09	1.06	1.05	1.03	1.08	1.05	1.04	1.02	0.98	0.96	0.95	0.98	0.97	0.98	0.99	1.02
	3184			sphingomyelin (d18:1/19:0, d19:1/18:0)*	LC/MS pos late	57475					1.18	1.03						0.99	1.1	1.05	1.02	1	1.11	1.06	1.03	1	0.95	0.93	0.9	0.97	0.95	0.97	1.03	1.15	1.11	1.08	1.06	1.11	1.07	1.05	1.02	0.97	0.94	0.92	0.98	0.95	0.97	0.99	1.03
	3185			sphingomyelin (d18:1/20:0, d16:1/22:0)*	LC/MS pos late	48490		HMDB0012102	44260124		1.07	1.01						1.01	1.09	1.07	1.02	1.01	1.08	1.07	1.02	1	0.99	0.94	0.93	0.95	0.94	0.99	0.99	1.09	1.05	1.04	1	1.1	1.06	1.05	1.01	0.96	0.95	0.92	0.99	0.96	0.97	1.02	1
	3186			sphingomyelin (d18:1/20:1, d18:2/20:0)*	LC/MS pos late	48491		HMDB0240610 HMDB0240632			0.96	1.02						0.96	1.02	1.02	0.98	0.98	1.06	1.06	1.02	1.02	1	0.96	0.96	0.97	0.96	1	0.99	1.06	1.05	1.02	1.02	1.07	1.06	1.03	1.03	0.99	0.96	0.96	0.97	0.97	1	0.99	1.02
	3187			sphingomyelin (d18:1/20:2, d18:2/20:1, d16:1/22:2)*	LC/MS pos late	57481		HMDB0013465			1.14	1.12						0.88	0.94	0.93	0.89	0.94	1.07	1.06	1.02	1.08	0.99	0.95	1.01	0.96	1.02	1.06	1.05	1.13	1.08	1.07	1.04	1.07	1.03	1.01	0.99	0.96	0.94	0.93	0.98	0.96	0.98	0.98	1.18
	3188			sphingomyelin (d18:1/21:0, d17:1/22:0, d16:1/23:0)*	LC/MS pos late	52495		HMDB0240621 HMDB0240611 HMDB0240619			1.16	1.02						0.98	1.1	1.01	1.01	0.96	1.13	1.03	1.04	0.98	0.92	0.92	0.87	1	0.95	0.94	0.99	1.14	1.06	1.07	1.04	1.15	1.07	1.09	1.05	0.93	0.95	0.91	1.01	0.98	0.97	0.98	0.99
	3189			sphingomyelin (d18:2/21:0, d16:2/23:0)*	LC/MS pos late	57480		HMDB0240676			1.04	1.06						0.99	1.11	1.05	1.01	0.99	1.12	1.06	1.02	1	0.95	0.91	0.9	0.96	0.95	0.98	1.05	1.17	1.11	1.09	1.06	1.12	1.06	1.04	1.01	0.95	0.93	0.9	0.98	0.95	0.97	1.01	1.06
	3190			sphingomyelin (d18:1/22:1, d18:2/22:0, d16:1/24:1)*	LC/MS pos late	48493		HMDB0012104			0.96	1.01						1.02	1.09	1.07	1.05	1.03	1.07	1.04	1.02	1	0.98	0.96	0.94	0.98	0.96	0.98	1.01	1.07	1.03	1.03	0.99	1.06	1.03	1.02	0.99	0.97	0.96	0.93	0.99	0.96	0.97	1.03	1.02
	3191			sphingomyelin (d18:1/22:2, d18:2/22:1, d16:1/24:2)*	LC/MS pos late	57477		HMDB0240672 HMDB0240670 HMDB0240669			1.05	1.1						0.89	0.99	0.95	0.92	0.9	1.11	1.07	1.03	1.01	0.96	0.93	0.91	0.97	0.95	0.98	1.05	1.13	1.1	1.07	1.04	1.07	1.05	1.02	0.99	0.98	0.95	0.92	0.97	0.94	0.97	0.97	1.15
	3192			sphingomyelin (d18:2/23:0, d18:1/23:1, d17:1/24:1)*	LC/MS pos late	52435		HMDB0240634 HMDB0011696 HMDB0240614	134757653		1.03	1.04						0.96	1.13	1.01	1	0.93	1.17	1.05	1.04	0.96	0.9	0.89	0.82	0.99	0.92	0.93	1	1.19	1.09	1.09	1.04	1.18	1.09	1.09	1.04	0.92	0.92	0.88	1	0.95	0.95	0.98	1.02
	3193			sphingomyelin (d18:1/24:1, d18:2/24:0)*	LC/MS pos late	47153		HMDB0012107	44260126		0.96	1.03						1	1.1	1.05	1.02	1	1.1	1.05	1.02	1	0.95	0.93	0.91	0.97	0.95	0.98	1	1.1	1.05	1.03	1.01	1.1	1.05	1.03	1.01	0.96	0.94	0.92	0.98	0.96	0.98	1.03	1.03
	3194			sphingomyelin (d18:2/24:1, d18:1/24:2)*	LC/MS pos late	52437		HMDB0240636 HMDB0240615	85336023		0.95	1.05						0.99	1.07	1.04	1.01	0.97	1.09	1.05	1.02	0.99	0.97	0.94	0.91	0.97	0.94	0.97	1.02	1.11	1.07	1.06	1.02	1.09	1.05	1.04	1	0.96	0.95	0.92	0.98	0.96	0.97	1.02	1.05
	3195			sphingomyelin (d18:1/25:0, d19:0/24:1, d20:1/23:0, d19:1/24:0)*	LC/MS pos late	57478		HMDB0240671 HMDB0240675 HMDB0240673 HMDB0240674			1.29	1.08						0.98	1.07	1.04	0.99	0.98	1.09	1.06	1.01	1	0.97	0.92	0.91	0.95	0.94	0.99	1.05	1.14	1.1	1.07	1.07	1.09	1.05	1.02	1.02	0.96	0.94	0.93	0.97	0.97	0.99	1.02	1.08
	3198		Ceramide PEs	palmitoyl-sphingosine-phosphoethanolamine (d18:1/16:0)	LC/MS pos late	62984					0.96	1.02						0.99	1.09	1.03	0.97	0.99	1.11	1.04	0.98	1	0.94	0.88	0.9	0.94	0.96	1.02	0.94	1.08	0.98	0.96	0.95	1.15	1.05	1.02	1.02	0.91	0.89	0.89	0.98	0.97	0.99	1.05	0.99
	3223		Sphingosines	sphingosine	LC/MS pos late	17747	C00319	HMDB0000252	5280335		0.73	1.12						1.02	1.74	1.02	0.92	0.94	1.71	1	0.91	0.93	0.59	0.53	0.54	0.9	0.92	1.02	0.77	1.2	1	1.02	0.97	1.56	1.31	1.32	1.27	0.84	0.85	0.81	1.01	0.97	0.96	1.25	0.95
	3225			sphingosine 1-phosphate	LC/MS pos late	34445	C06124	HMDB0000277	5283560		0.89	1.05						1.03	1.35	1	0.95	0.99	1.3	0.97	0.92	0.95	0.74	0.71	0.73	0.95	0.98	1.03	0.85	1.16	1.03	1.01	0.95	1.35	1.21	1.18	1.12	0.89	0.87	0.82	0.98	0.92	0.94	1.11	0.92
	3231			hexadecasphingosine (d16:1)*	LC/MS pos late	57428			14767871		0.97	1.08						0.97	1.1	1	1.11	0.98	1.14	1.03	1.14	1.01	0.91	1	0.89	1.11	0.98	0.88	0.89	1	1.03	1.28	1.14	1.12	1.16	1.44	1.29	1.04	1.28	1.15	1.24	1.11	0.9	1.04	0.96
	3239		Mevalonate Metabolism	3-hydroxy-3-methylglutarate	LC/MS polar	531	C03761	HMDB0000355	1662;5459993		1.05	0.98						1.01	1.68	1.33	5.33	1.15	1.67	1.32	5.29	1.15	0.79	3.16	0.69	4.02	0.87	0.22	1.03	1.7	1.45	5.52	1.12	1.64	1.4	5.35	1.08	0.85	3.26	0.66	3.81	0.77	0.2	0.95	0.98
	3256		Sterol	cholesterol	LC/MS pos late	63	C00187	HMDB0000067	6432564;11025495;5997		0.93	1.01						1.02	1.1	1.04	1.02	0.98	1.08	1.02	0.99	0.96	0.94	0.92	0.89	0.98	0.94	0.96	0.98	1.09	1.03	1.02	0.99	1.12	1.06	1.05	1.02	0.95	0.94	0.91	0.99	0.96	0.97	1.02	0.97
	3257			cholesterol sulfate	LC/MS polar	35324	C18043	HMDB00653 HMDB0000653	65076		0.97	0.97						1.07	1.04	0.97	1.05	1.06	0.97	0.91	0.98	0.99	0.94	1.01	1.02	1.08	1.09	1.01	0.97	0.93	0.87	0.95	0.95	0.97	0.9	0.99	0.98	0.93	1.02	1.02	1.1	1.1	1	1.06	0.95
	3270			7alpha-hydroxy-3-oxo-4-cholestenoate (7-Hoca)	LC/MS neg	36776	C17337	HMDB0012458	3081085		0.96	0.98						0.98	1.65	1.14	0.82	0.97	1.68	1.15	0.84	0.98	0.69	0.5	0.59	0.73	0.85	1.18	0.92	1.51	1.04	0.79	0.9	1.64	1.12	0.86	0.98	0.68	0.52	0.6	0.76	0.87	1.14	1.04	0.98
	3272			3beta,7alpha-dihydroxy-5-cholestenoate	LC/MS neg	36803	C17335	HMDB0012454	3081084		0.91	0.95						0.95	1.21	1.29	1.07	0.95	1.28	1.36	1.13	1.01	1.06	0.88	0.79	0.83	0.74	0.89	1.09	1.46	1.27	1.24	1.25	1.34	1.16	1.13	1.15	0.87	0.84	0.86	0.98	0.99	1.01	0.84	0.97
	3273			3beta-hydroxy-5-cholestenoate	LC/MS neg	54805	C17333	HMDB0012453	165511		1.01	0.95						1	1.67	1.42	1.14	0.98	1.68	1.42	1.14	0.98	0.85	0.68	0.58	0.8	0.69	0.86	0.92	1.53	1.35	1.06	0.97	1.67	1.47	1.15	1.06	0.88	0.69	0.63	0.78	0.72	0.92	1	0.92
	3283			4-cholesten-3-one	LC/MS pos late	38125	C00599	HMDB0000921	91477		0.97	1						1.12	1.27	1.19	1.08	1.02	1.13	1.06	0.96	0.91	0.94	0.85	0.81	0.9	0.86	0.95	0.96	1.09	1.08	0.95	0.93	1.13	1.12	0.99	0.96	0.99	0.87	0.85	0.88	0.86	0.98	1.11	0.95
	3285			beta-sitosterol	LC/MS pos late	27414	C01753	HMDB0000852	222284		0.87	0.95						0.94	1.08	0.94	0.88	1.06	1.15	1	0.93	1.13	0.87	0.81	0.99	0.94	1.14	1.21	0.88	1.07	1.06	0.91	0.98	1.22	1.21	1.04	1.11	0.99	0.85	0.91	0.86	0.92	1.07	0.95	0.89
	3288			campesterol	LC/MS pos late	33997	C01789	HMDB0002869	173183		0.85	0.97						1.05	1.19	1.12	0.93	1.09	1.14	1.07	0.88	1.04	0.94	0.78	0.92	0.83	0.98	1.18	1.04	1.08	0.97	0.95	1	1.03	0.93	0.91	0.95	0.9	0.89	0.92	0.98	1.03	1.04	1.02	1.02
	3311		Pregnenolone Steroids	pregnenolone sulfate	LC/MS neg	38170	C18044	HMDB0000774	105074		0.7	1.01						1.06	1.8	1.09	1.18	0.9	1.69	1.03	1.12	0.85	0.61	0.66	0.5	1.09	0.83	0.76	1.09	1.88	1.16	1.08	0.96	1.73	1.07	0.99	0.88	0.62	0.57	0.51	0.93	0.82	0.88	0.99	1.02
	3315			17alpha-hydroxypregnenolone 3-sulfate	LC/MS neg	37482		HMDB0000416	152971		0.7	0.94						1.11	1.85	0.63	0.75	0.84	1.68	0.57	0.68	0.76	0.34	0.4	0.45	1.19	1.34	1.13	1.12	1.94	0.61	0.56	0.89	1.73	0.54	0.5	0.79	0.31	0.29	0.46	0.93	1.46	1.58	0.95	0.96
	3316			17alpha-hydroxypregnanolone glucuronide	LC/MS neg	47403					1.02	1.1						0.92	0.82	0.9	0.98	0.9	0.88	0.97	1.06	0.97	1.1	1.2	1.1	1.09	1	0.92	1.01	0.95	1.04	1.09	0.93	0.94	1.03	1.08	0.92	1.1	1.14	0.98	1.04	0.89	0.86	1.01	1.1
	3318			21-hydroxypregnenolone monosulfate (1)	LC/MS neg	37174			174681		0.72	1.08						1.12	1.77	1.36	1.21	0.86	1.58	1.21	1.09	0.77	0.76	0.69	0.49	0.9	0.63	0.71	1.06	1.96	1.52	1.23	0.94	1.85	1.43	1.16	0.88	0.77	0.63	0.48	0.81	0.62	0.76	1.03	0.98
	3321			21-hydroxypregnenolone disulfate	LC/MS neg	46115		HMDB0242133	134595		0.74	0.98						1.06	1.34	1.23	1.13	1.01	1.27	1.16	1.07	0.95	0.91	0.84	0.75	0.92	0.82	0.89	0.94	1.22	1.12	1.04	0.94	1.3	1.19	1.11	1	0.92	0.85	0.77	0.93	0.84	0.9	1.06	0.94
	3327			pregnenediol sulfate (C21H34O5S)*	LC/MS neg	32619					0.81	1.03						1.04	1.46	1.39	1.19	0.98	1.41	1.34	1.15	0.95	0.95	0.82	0.67	0.86	0.7	0.82	1.03	1.48	1.42	1.23	1.02	1.43	1.37	1.19	0.99	0.96	0.83	0.69	0.87	0.72	0.83	1.01	1.01
	3328			pregnenediol disulfate (C21H34O8S2)*	LC/MS neg	32562					0.84	1.05						1.01	1.17	1.15	1.14	1.05	1.15	1.13	1.13	1.04	0.98	0.98	0.9	0.99	0.92	0.92	0.96	1.11	1.09	1.09	1	1.15	1.13	1.13	1.04	0.98	0.98	0.91	1.01	0.93	0.92	1.09	1.04
	3329			pregnenetriol sulfate*	LC/MS neg	62922			129671303		0.83	1						1.02	1.26	1.25	1.22	0.95	1.24	1.23	1.2	0.93	0.99	0.96	0.75	0.98	0.76	0.78	1	1.24	1.28	1.24	0.95	1.25	1.29	1.25	0.96	1.03	1	0.77	0.97	0.74	0.77	1	0.98
	3330			pregnenetriol disulfate*	LC/MS neg	62921					0.9	1.02						1.03	1.3	1.28	1.32	1.08	1.26	1.24	1.28	1.04	0.98	1.02	0.83	1.04	0.84	0.81	0.95	1.21	1.21	1.22	0.99	1.27	1.26	1.28	1.04	1	1.01	0.82	1.01	0.82	0.81	1.09	1
	3339		Progestin Steroids	5alpha-pregnan-3beta,20beta-diol monosulfate (1)	LC/MS neg	37196		HMDB0240580			1.31	1.83						0.45	0.64	0.6	0.55	0.46	1.43	1.34	1.22	1.02	0.94	0.86	0.71	0.91	0.76	0.83	0.91	1.2	1.13	0.99	1.05	1.32	1.24	1.08	1.15	0.94	0.82	0.88	0.88	0.93	1.06	1.08	2.2
	3342			5alpha-pregnan-3beta,20alpha-diol monosulfate (2)	LC/MS neg	37200					1.61	1.75						0.46	0.59	0.54	0.47	0.44	1.28	1.18	1.03	0.95	0.93	0.81	0.74	0.87	0.8	0.92	1.07	1.39	1.3	1.23	1.37	1.29	1.21	1.14	1.27	0.94	0.88	0.99	0.95	1.06	1.12	0.83	1.94
	3348			5alpha-pregnan-3beta,20alpha-diol disulfate	LC/MS neg	37198		HMDB0094650	118703093		1.4	1.52						0.5	0.57	0.55	0.53	0.5	1.15	1.1	1.08	1.01	0.95	0.93	0.88	0.98	0.92	0.94	1.05	1.23	1.16	1.2	1.21	1.17	1.1	1.14	1.16	0.94	0.98	0.99	1.04	1.05	1.01	0.81	1.71
	3349			5alpha-pregnan-diol disulfate	LC/MS neg	46172		HMDB0240582 HMDB0240581	3082277;5127902		1.19	1.85						0.46	0.74	0.65	0.62	0.47	1.61	1.41	1.35	1.01	0.88	0.84	0.63	0.95	0.72	0.75	0.68	1.16	1.07	0.94	0.78	1.7	1.57	1.39	1.14	0.92	0.82	0.67	0.88	0.73	0.82	1.3	1.91
	3351			pregnanediol-3-glucuronide	LC/MS neg	40708		HMDB0010318	123796		1.47	1.81						0.48	0.57	0.65	0.69	0.47	1.17	1.34	1.42	0.96	1.14	1.21	0.82	1.06	0.72	0.68	1.06	1.3	1.46	1.61	1.14	1.23	1.38	1.52	1.08	1.12	1.24	0.87	1.1	0.78	0.71	0.92	2.01
	3356			pregnanolone/allopregnanolone sulfate	LC/MS neg	48394	C05480	HMDB0240591 HMDB0062782	31402;129699967		1.53	1.9						0.55	0.53	0.39	0.74	0.56	0.95	0.72	1.34	1.01	0.75	1.41	1.06	1.88	1.42	0.76	1.33	0.94	1.01	1.56	1.31	0.71	0.76	1.18	0.99	1.08	1.67	1.4	1.55	1.3	0.84	1	2.41
	3365		Corticosteroids	corticosterone	LC/MS neg	5983	C02140	HMDB0001547	5753		0.75	1.02						0.95	1.55	0.46	0.3	0.87	1.63	0.49	0.31	0.91	0.3	0.19	0.56	0.64	1.87	2.91	1.16	2.32	0.73	0.33	1.06	2	0.63	0.28	0.91	0.32	0.14	0.46	0.45	1.45	3.22	0.79	0.97
	3373			cortisol	LC/MS neg	1712	C00735	HMDB0000063	5754		0.85	1.01						1.03	1.14	0.78	0.63	0.91	1.1	0.76	0.61	0.88	0.68	0.55	0.8	0.81	1.16	1.44	1.04	1.2	0.83	0.63	0.94	1.16	0.8	0.6	0.9	0.69	0.52	0.78	0.75	1.13	1.5	0.98	0.99
	3378			tetrahydrocortisol glucuronide	LC/MS neg	64411					0.89	1.02						1.06	1.27	1.37	1.17	1.01	1.2	1.3	1.11	0.96	1.08	0.92	0.8	0.85	0.74	0.86	0.95	1.21	1.28	1.1	0.98	1.28	1.35	1.16	1.03	1.06	0.91	0.81	0.86	0.76	0.89	1.07	0.97
	3383			cortisone	LC/MS neg	1769	C00762	HMDB0002802	222786		0.94	0.99						1.04	1.39	0.99	0.69	0.97	1.33	0.95	0.66	0.93	0.72	0.5	0.7	0.7	0.98	1.4	0.97	1.36	0.91	0.67	0.93	1.4	0.94	0.69	0.95	0.67	0.5	0.68	0.74	1.02	1.37	1.03	0.96
	3391			tetrahydrocortisone glucuronide (5)	LC/MS neg	64591					1.04	0.95						1.03	1.13	1.07	0.95	1	1.09	1.03	0.92	0.97	0.94	0.84	0.89	0.89	0.94	1.05	0.93	1.06	1	0.87	0.96	1.14	1.07	0.93	1.02	0.94	0.82	0.9	0.87	0.96	1.11	1.01	0.91
	3394			cortolone glucuronide (1)	LC/MS neg	57699		HMDB0010320			0.91	0.97						1.03	1.42	1.61	1.63	1.1	1.38	1.56	1.59	1.07	1.13	1.15	0.78	1.02	0.69	0.68	0.89	1.26	1.42	1.5	0.99	1.42	1.6	1.69	1.11	1.13	1.19	0.78	1.06	0.69	0.66	1.08	0.93
	3404		Androgenic Steroids	11-ketoetiocholanolone glucuronide	LC/MS neg	47135		HMDB0010338			0.85	0.99						0.96	1.04	1.09	1.26	1.04	1.08	1.13	1.3	1.08	1.05	1.21	1	1.16	0.96	0.83	1.04	1.16	1.24	1.3	0.99	1.12	1.19	1.25	0.96	1.06	1.11	0.85	1.05	0.8	0.77	0.94	1.01
	3405			dehydroepiandrosterone sulfate (DHEA-S)	LC/MS neg	32425	C04555	HMDB0001032	12594		0.79	1.04						1.01	1.29	1.19	1.11	0.97	1.28	1.18	1.1	0.96	0.92	0.86	0.75	0.93	0.81	0.88	1.01	1.29	1.2	1.12	1	1.27	1.18	1.1	0.98	0.93	0.87	0.77	0.93	0.83	0.89	1.04	1.04
	3407			16alpha-hydroxy DHEA 3-sulfate	LC/MS neg	38168		HMDB0062544	20848950		1.22	0.96						1.04	1.17	1.13	1.09	1.21	1.12	1.08	1.05	1.16	0.96	0.94	1.04	0.97	1.07	1.1	0.78	0.89	0.84	0.82	0.92	1.14	1.07	1.05	1.18	0.94	0.92	1.03	0.98	1.1	1.12	1.21	0.91
	3408			androsterone glucuronide	LC/MS neg	61846	C11135	HMDB0002829	114833		0.89	1						1.04	1.1	1.04	1.06	1.06	1.06	1	1.02	1.02	0.95	0.96	0.96	1.01	1.02	1.01	0.97	1.16	0.98	0.99	0.96	1.19	1.01	1.02	0.99	0.85	0.86	0.83	1.01	0.98	0.97	1.04	0.97
	3410			epiandrosterone sulfate	LC/MS neg	33973	C04555	HMDB0062657	9929317		0.72	1.03						1	1.19	1.08	1.03	0.99	1.19	1.09	1.04	0.99	0.91	0.87	0.84	0.95	0.92	0.96	1	1.18	1.07	1.04	1.01	1.19	1.07	1.05	1.02	0.9	0.88	0.86	0.98	0.95	0.97	1.03	1.03
	3418			androsterone sulfate	LC/MS neg	31591		HMDB0002759	159663		0.73	1.06						0.95	1.09	1.04	0.95	0.97	1.16	1.1	1.01	1.02	0.95	0.87	0.88	0.91	0.93	1.02	1.03	1.21	1.12	1.05	1.06	1.18	1.09	1.01	1.03	0.93	0.86	0.88	0.93	0.95	1.02	0.98	1.07
	3421			etiocholanolone glucuronide	LC/MS neg	47112		HMDB0004484	270605		0.87	1.08						1.08	1.05	1.01	1.01	0.93	0.98	0.94	0.94	0.86	0.96	0.96	0.88	1	0.92	0.92	1.01	0.95	1	0.96	0.94	0.94	0.99	0.95	0.94	1.06	1.02	1	0.96	0.94	0.98	1.12	1.05
	3425			11beta-hydroxyetiocholanolone glucuronide*	LC/MS neg	64418					0.62	1.08						0.97	0.85	1.21	1.86	1.19	0.88	1.24	1.91	1.22	1.41	2.18	1.39	1.54	0.99	0.64	1.22	1.21	1.69	2.49	1.3	0.99	1.39	2.05	1.07	1.4	2.06	1.07	1.47	0.77	0.52	0.86	1.07
	3426			5alpha-androstan-3alpha,17alpha-diol monosulfate	LC/MS neg	37183		HMDB0000412			0.81	1.13						0.99	1.17	1.18	1.27	1.01	1.19	1.2	1.28	1.02	1.01	1.08	0.86	1.07	0.86	0.8	1.11	1.36	1.38	1.47	1.23	1.22	1.25	1.32	1.11	1.02	1.09	0.91	1.06	0.89	0.84	0.99	1.12
	3427			5alpha-androstan-3alpha,17alpha-diol disulfate	LC/MS neg	37182					0.51	1.09						0.99	1.29	1.12	1.26	0.9	1.3	1.13	1.27	0.91	0.87	0.98	0.7	1.13	0.8	0.71	0.86	1.3	1.21	1.2	0.92	1.51	1.4	1.39	1.06	0.93	0.92	0.7	0.99	0.76	0.76	1.1	0.96
	3428			androstenediol (3beta,17beta) monosulfate (1)	LC/MS neg	37211		HMDB0240429	13847309;129670631		0.75	1.08						1	1.27	1.3	1.06	0.97	1.27	1.29	1.06	0.97	1.02	0.83	0.76	0.82	0.75	0.92	1.09	1.37	1.34	1.16	1.07	1.25	1.22	1.06	0.98	0.98	0.85	0.78	0.86	0.8	0.92	1.02	1.11
	3429			androstenediol (3beta,17beta) monosulfate (2)	LC/MS neg	37210		HMDB0186954 HMDB0240429			1.07	1.03						1.13	0.9	0.98	0.91	1.12	0.8	0.87	0.81	0.99	1.1	1.01	1.24	0.92	1.14	1.23	1.13	1.19	0.88	1.02	1.11	1.06	0.78	0.9	0.98	0.74	0.85	0.93	1.16	1.25	1.08	0.98	0.99
	3431			androstenediol (3beta,17beta) disulfate (1)	LC/MS neg	37202	C04295	HMDB0240313	87120982		0.85	1.05						1.02	1.1	1.08	1.04	1.02	1.08	1.05	1.02	1	0.98	0.94	0.92	0.97	0.95	0.98	0.97	1.07	1.02	1.01	0.98	1.1	1.04	1.04	1.01	0.95	0.95	0.92	1	0.96	0.97	1.08	1.03
	3432			androstenediol (3beta,17beta) disulfate (2)	LC/MS neg	37203		HMDB0240313	87120982		0.86	1						1.04	1.3	1.23	1.18	1.04	1.24	1.18	1.13	1	0.95	0.91	0.8	0.96	0.85	0.88	0.94	1.15	1.13	1.07	0.97	1.22	1.19	1.13	1.02	0.98	0.93	0.84	0.95	0.86	0.9	1.08	0.98
	3435			androstenediol (3alpha, 17alpha) monosulfate (2)	LC/MS neg	37207					0.9	1.03						1.04	1.21	0.8	0.72	0.95	1.17	0.77	0.69	0.91	0.66	0.59	0.78	0.9	1.19	1.32	1.07	1.3	0.87	0.73	0.91	1.21	0.81	0.68	0.85	0.67	0.56	0.7	0.83	1.04	1.25	1	1.03
	3436			androstenediol (3alpha, 17alpha) monosulfate (3)	LC/MS neg	37209					0.71	1.13						0.94	1.19	1.11	1	1	1.26	1.18	1.06	1.06	0.94	0.84	0.85	0.89	0.9	1.01	1.04	1.27	1.24	1.11	1.08	1.23	1.2	1.07	1.05	0.97	0.87	0.85	0.9	0.87	0.97	1.04	1.15
	3446			5alpha-androstan-3alpha,17beta-diol monosulfate (1)	LC/MS neg	37186		HMDB0247995	121596226;121596225		0.68	1.09						0.91	1.06	1.04	0.87	0.94	1.17	1.14	0.95	1.03	0.98	0.82	0.88	0.84	0.9	1.08	1.06	1.27	1.2	1.07	1.11	1.19	1.14	1.01	1.05	0.95	0.84	0.88	0.89	0.92	1.04	0.95	1.1
	3447			5alpha-androstan-3alpha,17beta-diol monosulfate (2)	LC/MS neg	37185			121596225		0.95	1.05						1.03	1.23	1.12	1.07	1.01	1.19	1.09	1.04	0.98	0.91	0.87	0.82	0.96	0.9	0.94	1.04	1.21	1.16	1.11	1.02	1.17	1.12	1.07	0.99	0.96	0.92	0.84	0.96	0.88	0.92	1.04	1.04
	3448			5alpha-androstan-3alpha,17beta-diol disulfate	LC/MS neg	37184		HMDB0094682	56639109		0.62	1.08						0.95	1.14	1.08	1.04	0.97	1.21	1.14	1.09	1.02	0.94	0.91	0.84	0.96	0.9	0.93	0.9	1.02	1.08	1.06	0.9	1.13	1.2	1.18	1	1.06	1.04	0.88	0.98	0.84	0.85	1.12	1.07
	3449			5alpha-androstan-3alpha,17beta-diol 17-glucuronide	LC/MS neg	47132		HMDB0248414			0.92	0.99						1	0.83	1.01	1.15	1.03	0.84	1.02	1.16	1.03	1.22	1.38	1.23	1.14	1.01	0.89	0.93	0.8	0.97	1.08	0.96	0.86	1.04	1.15	1.03	1.22	1.35	1.21	1.11	0.99	0.9	1.04	0.97
	3453			5alpha-androstan-3beta,17beta-diol monosulfate (2)	LC/MS neg	37192					0.67	1.02						0.99	1.19	1.18	1	0.97	1.2	1.19	1.01	0.98	0.99	0.84	0.82	0.85	0.82	0.97	1.06	1.23	1.2	1.06	1.07	1.16	1.13	1	1.01	0.97	0.86	0.87	0.88	0.89	1.01	0.98	1.05
	3454			5alpha-androstan-3beta,17beta-diol disulfate	LC/MS neg	37190	C12525	HMDB00493	90186325		0.83	0.98						1	1.08	1.04	1.02	0.99	1.08	1.04	1.01	0.99	0.96	0.94	0.92	0.98	0.95	0.97	0.93	1.01	0.97	0.95	0.93	1.08	1.04	1.02	0.99	0.96	0.94	0.92	0.98	0.95	0.98	1.04	0.96
	3457			5alpha-androstan-3beta,17alpha-diol disulfate	LC/MS neg	37187		HMDB0240625	56639109		0.64	0.93						1.03	1.19	1.13	1.1	0.99	1.16	1.1	1.07	0.96	0.95	0.92	0.83	0.97	0.88	0.9	0.99	1.18	1.07	1.04	1.03	1.19	1.09	1.06	1.04	0.91	0.88	0.87	0.97	0.96	0.99	0.95	0.92
	3461			andro steroid monosulfate C19H28O6S (1)*	LC/MS neg	32827					0.94	0.96						1	1.2	1.06	1.03	1.09	1.2	1.06	1.03	1.09	0.89	0.86	0.91	0.97	1.02	1.06	0.82	0.99	0.89	0.85	0.9	1.21	1.08	1.04	1.11	0.89	0.85	0.91	0.96	1.02	1.07	1.13	0.92
	3469			11beta-hydroxyandrosterone glucuronide	LC/MS neg	63251		HMDB0010351			0.88	0.99						0.99	1.01	1	1.01	0.91	1.02	1.01	1.01	0.92	0.99	1	0.9	1.01	0.91	0.91	0.97	1.02	1.02	0.91	0.89	1.05	1.06	0.94	0.91	1.01	0.9	0.87	0.89	0.87	0.97	1.01	0.99
	3494		Estrogenic Steroids	estrone 3-sulfate	LC/MS neg	18474	C02538	HMDB0001425	3001028		0.98	0.88						0.83	2.63	1.88	1.26	0.97	3.18	2.27	1.52	1.18	0.71	0.48	0.37	0.67	0.52	0.77	0.68	2.07	1.51	1.1	0.76	3.03	2.21	1.6	1.11	0.73	0.53	0.37	0.72	0.5	0.69	1.05	0.87
	3521		Primary Bile Acid Metabolism	cholate	LC/MS neg	22842	C00695	HMDB0000619	221493		1.74	1						0.94	0.47	0.6	0.19	0.85	0.5	0.64	0.2	0.91	1.27	0.39	1.81	0.31	1.42	4.6	1.81	0.55	0.64	0.25	1.3	0.3	0.35	0.14	0.72	1.17	0.45	2.38	0.38	2.03	5.3	0.73	1.41
	3522			glycocholate	LC/MS neg	18476	C01921	HMDB0000138	10140		1.05	0.9						1.41	0.87	1.25	5.18	1.41	0.62	0.89	3.68	1	1.44	5.97	1.63	4.15	1.13	0.27	1.52	0.69	1.22	5.45	1.55	0.46	0.8	3.59	1.02	1.76	7.87	2.24	4.47	1.27	0.28	0.88	0.95
	3523			taurocholate	LC/MS neg	18497	C05122	HMDB0000036	46783527;6675		0.96	0.92						1.16	1.04	1.21	5.38	1.59	0.89	1.04	4.63	1.37	1.17	5.19	1.54	4.45	1.31	0.3	1.47	0.92	1.27	5.57	1.42	0.63	0.87	3.79	0.97	1.38	6.03	1.54	4.37	1.12	0.26	0.9	1.14
	3524			chenodeoxycholate	LC/MS neg	1563	C02528	HMDB0000518	10133		1.66	0.9						0.69	0.37	0.43	0.23	0.51	0.54	0.63	0.34	0.75	1.17	0.63	1.38	0.54	1.18	2.18	2.3	0.41	0.65	1.23	1.57	0.18	0.28	0.53	0.68	1.58	3.01	3.84	1.9	2.43	1.27	0.41	1.37
	3525			chenodeoxycholic acid sulfate (1)	LC/MS neg	63607		HMDB0002522	21252308		1.65	1.31						0.76	1.14	1.06	1.16	0.66	1.51	1.4	1.53	0.87	0.93	1.02	0.58	1.09	0.62	0.57	1.36	1.99	1.94	1.87	1.19	1.46	1.42	1.37	0.87	0.98	0.94	0.6	0.97	0.61	0.63	0.81	1.46
	3529			glycochenodeoxycholate	LC/MS neg	32346	C05466	HMDB0000637	12544		1.42	0.93						1.49	0.76	0.84	4.04	1.32	0.51	0.56	2.7	0.88	1.1	5.29	1.73	4.81	1.57	0.33	1.35	0.57	1.31	4.28	1.52	0.42	0.97	3.18	1.13	2.29	7.49	2.66	3.27	1.16	0.36	0.88	0.79
	3530			taurochenodeoxycholate	LC/MS neg	18494	C05465	HMDB0000951	387316		1.67	0.91						1.16	1.35	1.71	5.8	1.88	1.17	1.48	5.02	1.63	1.27	4.31	1.4	3.4	1.1	0.32	1.33	0.89	1.84	5.86	1.72	0.67	1.39	4.4	1.29	2.07	6.58	1.93	3.18	0.93	0.29	0.93	1.07
	3534			tauro-beta-muricholate	LC/MS neg	33983		HMDB0000932	121596216;168408;21124703		1.89	1.12						0.93	0.29	0.63	1.2	1.1	0.32	0.68	1.29	1.18	2.16	4.09	3.75	1.89	1.74	0.92	1.56	0.33	0.92	1.71	1.32	0.21	0.59	1.1	0.85	2.83	5.23	4.04	1.85	1.43	0.77	0.85	1.42
	3537			glyco-beta-muricholate**	LC/MS neg	62066					1.4	1.01						1.31	0.48	0.89	1.6	1.21	0.37	0.68	1.22	0.92	1.85	3.32	2.51	1.8	1.36	0.75	1.38	0.37	0.77	1.73	1.22	0.27	0.56	1.25	0.88	2.09	4.71	3.32	2.25	1.59	0.7	1.01	1.07
	3539			cholic acid glucuronide	LC/MS neg	62571		HMDB0002577	21252309		1.22	1.32						1.5	1.33	1.3	1.06	1.23	0.88	0.87	0.71	0.82	0.98	0.8	0.92	0.82	0.94	1.15	1.54	1.49	1.36	1.17	1.28	0.97	0.88	0.76	0.83	0.91	0.79	0.86	0.86	0.94	1.09	1.25	1.28
	3540			glycochenodeoxycholate glucuronide (1)	LC/MS neg	52983		HMDB0002579	44263370		0.75	1.13						1.16	0.96	0.9	1.32	0.92	0.82	0.77	1.13	0.79	0.94	1.38	0.96	1.47	1.02	0.7	1.14	0.83	0.89	1.26	0.96	0.73	0.78	1.1	0.84	1.07	1.52	1.15	1.42	1.08	0.76	1.16	1.14
	3542			glycochenodeoxycholate 3-sulfate	LC/MS neg	52974		HMDB0002497	11954205;21125002;21116917		1.16	1.04						1.14	1.01	1.22	1.15	1.11	0.89	1.07	1.01	0.98	1.2	1.14	1.1	0.94	0.91	0.97	1.11	0.95	1.25	1.26	1.09	0.85	1.12	1.14	0.98	1.32	1.33	1.14	1.01	0.87	0.86	1.04	1.02
	3543			glycocholate glucuronide (1)	LC/MS neg	52977		HMDB0341324 HMDB0002472	44263357		0.49	1.05						0.82	0.75	0.76	1.05	0.79	0.92	0.93	1.29	0.97	1.02	1.41	1.06	1.38	1.04	0.75	0.9	0.86	0.93	1.26	1.01	0.96	1.04	1.4	1.12	1.08	1.47	1.17	1.35	1.08	0.8	0.91	1
	3549		Secondary Bile Acid Metabolism	deoxycholate	LC/MS neg	1114	C04483	HMDB0000626	222528;440355		0.77	1						0.99	0.89	0.96	1.3	0.89	0.9	0.97	1.31	0.9	1.08	1.46	1	1.35	0.93	0.69	1.28	0.96	1.19	1.2	1.01	0.75	0.93	0.94	0.79	1.25	1.25	1.06	1	0.85	0.84	0.91	1.18
	3552			deoxycholic acid 12-sulfate*	LC/MS neg	63688					0.63	1.02						1.11	1.2	1.63	2.39	0.79	1.08	1.47	2.15	0.71	1.36	1.99	0.66	1.46	0.48	0.33	1.1	1.16	1.48	1.92	0.9	1.06	1.35	1.75	0.82	1.27	1.65	0.77	1.3	0.61	0.47	1.1	1.09
	3554			deoxycholic acid glucuronide	LC/MS neg	63610		HMDB0002596			0.77	1.27						1.13	1.07	1.05	1.07	0.93	0.95	0.93	0.95	0.83	0.98	1	0.87	1.02	0.89	0.87	1.49	1.46	1.4	1.41	1.33	0.98	0.94	0.95	0.9	0.96	0.97	0.91	1.01	0.95	0.94	0.98	1.3
	3557			glycodeoxycholate	LC/MS neg	18477	C05464	HMDB0000631	3035026		0.56	1.01						1.04	0.58	1.06	5.62	1.12	0.55	1.02	5.39	1.07	1.85	9.78	1.94	5.3	1.05	0.2	1.44	0.65	1	6.5	1.31	0.45	0.7	4.51	0.91	1.55	10	2.01	6.47	1.3	0.2	0.88	1.22
	3559			taurodeoxycholate	LC/MS neg	12261	C05463	HMDB0000896	2733768		0.84	1.13						0.92	0.69	0.78	6.24	1.44	0.75	0.85	6.76	1.56	1.14	9.07	2.09	7.98	1.84	0.23	1.6	0.7	1.12	6.54	1.51	0.44	0.7	4.08	0.94	1.61	9.36	2.16	5.82	1.34	0.23	1.01	1.75
	3560			taurodeoxycholic acid 3-sulfate	LC/MS neg	62889					0.97	1.17						0.82	0.79	0.66	0.96	0.98	0.97	0.81	1.17	1.19	0.83	1.21	1.23	1.45	1.48	1.02	1	0.94	0.76	0.98	0.98	0.94	0.77	0.99	0.98	0.82	1.05	1.05	1.29	1.29	1	1.08	1.31
	3567			lithocholate sulfate (1)	LC/MS neg	62526		HMDB0000907	451489		0.85	0.93						1.1	1.44	1.55	1.7	0.98	1.3	1.4	1.54	0.89	1.08	1.18	0.68	1.09	0.63	0.58	1.04	1.43	1.54	1.57	0.83	1.38	1.49	1.52	0.8	1.08	1.1	0.58	1.02	0.54	0.53	0.97	0.91
	3568			lithocholic acid sulfate (2)	LC/MS neg	62527					1.35	1.24						1.55	1.6	1.8	1.54	1.14	1.03	1.16	0.99	0.74	1.12	0.96	0.72	0.86	0.64	0.74	1.63	1.77	2.31	1.49	1.15	1.09	1.42	0.91	0.7	1.3	0.84	0.65	0.64	0.5	0.77	1.14	1.2
	3569			glycolithocholate	LC/MS neg	31912	C15557	HMDB0000698	115245		1.01	0.95						1.15	0.69	1.77	10.63	1.76	0.6	1.54	9.26	1.53	2.56	15.4	2.55	6.01	1	0.17	1.38	0.77	1.1	10.49	1.73	0.56	0.8	7.61	1.25	1.43	13.61	2.24	9.51	1.57	0.16	0.98	1.18
	3570			glycolithocholate sulfate*	LC/MS neg	32620	C11301	HMDB0002639	72222		0.88	1.05						1.03	0.91	1.42	1.64	1	0.88	1.38	1.59	0.96	1.57	1.81	1.1	1.15	0.7	0.61	1.04	0.93	1.38	1.62	0.98	0.89	1.32	1.55	0.94	1.48	1.73	1.05	1.17	0.71	0.61	1.06	1.07
	3572			taurolithocholate 3-sulfate	LC/MS neg	36850	C03642	HMDB0002580	440071		1.07	0.99						1	0.84	1.35	1.42	1.28	0.84	1.35	1.42	1.29	1.61	1.7	1.54	1.05	0.95	0.91	1.13	1.03	1.5	1.58	1.26	0.91	1.32	1.39	1.11	1.46	1.53	1.23	1.05	0.84	0.8	0.9	1.03
	3574			ursodeoxycholate	LC/MS neg	1605	C07880	HMDB0000946	31401		1.18	1						1.33	0.79	0.91	0.89	0.56	0.6	0.68	0.67	0.42	1.15	1.12	0.71	0.97	0.62	0.63	1.42	0.59	0.86	1.08	1.06	0.42	0.61	0.76	0.75	1.45	1.82	1.79	1.26	1.23	0.98	0.91	0.97
	3579			isoursodeoxycholate	LC/MS neg	57577	C17662	HMDB0000686	127601		0.82	1.13						1.06	1.05	1.06	1.07	0.55	0.99	1	1.01	0.52	1.01	1.02	0.52	1.01	0.52	0.51	0.86	0.9	0.96	0.95	0.93	1.05	1.12	1.1	1.08	1.07	1.06	1.04	0.99	0.97	0.98	1.16	0.94
	3584			glycoursodeoxycholate	LC/MS neg	39379		HMDB0000708	12310288		1.19	1						1.54	0.98	1.16	2.97	1.06	0.64	0.75	1.93	0.69	1.18	3.02	1.07	2.57	0.91	0.36	1.04	0.54	1.16	2.7	0.89	0.52	1.11	2.59	0.86	2.16	5.03	1.67	2.33	0.77	0.33	1.19	0.8
	3587			glycoursodeoxycholic acid sulfate (1)	LC/MS neg	63731					0.73	1.28						1.07	0.99	0.99	0.93	0.88	0.92	0.93	0.87	0.82	1.01	0.94	0.89	0.94	0.89	0.95	1.02	0.96	0.95	0.97	1.05	0.95	0.94	0.96	1.03	0.99	1.01	1.09	1.02	1.1	1.08	1.26	1.19
	3588			tauroursodeoxycholate	LC/MS neg	39378		HMDB0000874	9848818		1.14	0.95						1.35	1.47	1.64	5.07	1.27	1.1	1.22	3.77	0.94	1.11	3.44	0.86	3.1	0.77	0.25	1.09	0.83	1.6	4.37	1.04	0.76	1.47	4	0.95	1.92	5.25	1.25	2.73	0.65	0.24	1.13	0.92
	3595			hyocholate (gamma-muricholate)	LC/MS neg	34093	C17649	HMDB0000760	92805		1.36	0.95						1.67	0.76	0.82	0.68	1.15	0.46	0.49	0.41	0.69	1.08	0.89	1.51	0.83	1.4	1.69	1.01	0.55	0.52	0.44	1.17	0.54	0.52	0.43	1.16	0.95	0.79	2.14	0.84	2.26	2.7	1.23	0.74
	3596			glycohyocholate	LC/MS neg	42574		HMDB0240607	71361462		1.03	0.87						1.08	0.6	1.03	1.65	1.13	0.56	0.95	1.52	1.04	1.71	2.73	1.87	1.59	1.09	0.69	1.22	0.44	1.04	1.62	1.31	0.36	0.85	1.32	1.07	2.37	3.69	2.98	1.56	1.26	0.81	0.85	0.96
	3605			glycocholenate sulfate*	LC/MS neg	32599					1.04	1.12						1.05	1.58	1.37	1.26	0.96	1.5	1.3	1.2	0.91	0.87	0.8	0.61	0.92	0.7	0.76	1.08	1.65	1.53	1.42	1.07	1.53	1.42	1.32	0.99	0.93	0.86	0.65	0.93	0.7	0.75	1.04	1.07
	3606			taurocholenate sulfate*	LC/MS neg	32807					0.99	1.04						0.85	1.56	1.75	1.78	1.03	1.84	2.07	2.1	1.22	1.12	1.14	0.66	1.02	0.59	0.58	1.06	1.95	2.19	2.23	1.12	1.84	2.07	2.1	1.06	1.12	1.14	0.57	1.01	0.51	0.5	0.87	1.09
	3607			7-ketodeoxycholate	LC/MS neg	31904		HMDB0000391	188292		1.17	1.31						0.92	0.38	0.39	0.27	0.5	0.41	0.43	0.3	0.54	1.04	0.72	1.32	0.7	1.27	1.82	1.47	0.54	0.54	0.62	3.19	0.37	0.36	0.42	2.17	0.99	1.14	5.86	1.16	5.94	5.12	0.62	0.98
	3609			3beta-hydroxy-5-cholenoate	LC/MS neg	43507		HMDB0000308	92997		0.89	1.02						0.96	0.98	0.93	0.93	0.9	1.02	0.97	0.97	0.94	0.95	0.95	0.92	0.99	0.97	0.97	1.06	1.12	1.24	1.07	1.06	1.06	1.17	1.01	1	1.11	0.95	0.95	0.86	0.86	0.99	0.88	0.98
	3610			glycodeoxycholate 3-sulfate	LC/MS neg	52975		HMDB0341325	101602538		0.75	1.09						1.14	0.89	0.83	1	0.99	0.78	0.72	0.87	0.86	0.93	1.12	1.11	1.21	1.19	0.99	1.05	0.9	0.81	1	1.02	0.86	0.77	0.96	0.97	0.9	1.11	1.12	1.24	1.25	1.01	1.11	1.02
	3611			taurochenodeoxycholic acid 3-sulfate	LC/MS neg	62890		HMDB0002486	52931550		1.4	1.12						0.94	1.08	1.53	1.14	1.13	1.15	1.62	1.21	1.2	1.42	1.06	1.05	0.75	0.74	0.99	1.06	1.13	1.69	1.25	0.99	1.07	1.59	1.18	0.93	1.49	1.11	0.87	0.74	0.58	0.79	1.07	1.2
	3615			glycodeoxycholate glucuronide (1)	LC/MS polar	52982					0.7	1.15						1.02	0.76	0.8	1.33	0.87	0.74	0.78	1.3	0.85	1.06	1.75	1.14	1.66	1.08	0.65	1	0.85	0.85	1.28	0.85	0.86	0.85	1.28	0.85	0.99	1.5	0.99	1.51	1	0.66	1.14	1.11
	3622			isoallolithocholic acid	LC/MS neg	65706					0.9	0.85						1.08	0.87	1.23	1.24	0.96	0.81	1.14	1.15	0.89	1.41	1.42	1.1	1.01	0.78	0.78	1.01	0.83	1.1	0.96	0.91	0.82	1.08	0.95	0.9	1.32	1.16	1.09	0.88	0.83	0.94	0.93	0.87
	4321	Nucleotide	Purine Metabolism, (Hypo)Xanthine/Inosine containing	inosine 5'-monophosphate (IMP)	LC/MS pos early	2133	C00130	HMDB0000175	8582		0.89	1.09						1.08	1.66	1.14	0.95	0.94	1.53	1.05	0.88	0.86	0.68	0.57	0.56	0.84	0.82	0.98	0.75	1.36	1.13	1.01	0.83	1.83	1.51	1.35	1.12	0.83	0.74	0.61	0.89	0.74	0.83	1.22	0.84
	4322			inosine	LC/MS neg	1123	C00294	HMDB0000195	6021		0.86	1.08						0.92	2.34	1.36	1.02	0.9	2.53	1.47	1.1	0.97	0.58	0.43	0.38	0.75	0.66	0.88	0.88	2.47	1.4	1.14	0.89	2.82	1.6	1.3	1.02	0.57	0.46	0.36	0.81	0.64	0.78	1.04	0.99
	4323			hypoxanthine	LC/MS neg	3127	C00262	HMDB0000157	790;135398638		0.91	1.11						1.08	5.54	2.16	0.95	0.94	5.13	2	0.88	0.87	0.39	0.17	0.17	0.44	0.43	0.99	0.77	4.82	1.74	0.84	0.85	6.24	2.26	1.09	1.1	0.36	0.18	0.18	0.48	0.49	1.01	1.29	0.92
	4324			xanthine	LC/MS polar	3147	C00385	HMDB0000292	1188		0.87	1.05						0.86	2.57	1.76	1.01	0.95	3.01	2.06	1.18	1.11	0.68	0.39	0.37	0.57	0.54	0.94	0.91	2.6	1.92	1.12	1.01	2.87	2.12	1.23	1.11	0.74	0.43	0.39	0.58	0.53	0.9	1	1.06
	4326			xanthosine	LC/MS neg	15136	C01762	HMDB0000299	64959		0.86	1.12						0.78	3.18	2.4	1.16	0.73	4.1	3.09	1.5	0.94	0.75	0.37	0.23	0.49	0.3	0.63	0.73	3.52	2.47	1.4	0.73	4.82	3.39	1.92	1.01	0.7	0.4	0.21	0.57	0.3	0.52	1.05	0.99
	4329			N1-methylinosine	LC/MS pos early	48351		HMDB0002721	650095		0.94	1.04						0.95	1.34	1.2	1.04	1.04	1.41	1.26	1.1	1.1	0.89	0.78	0.78	0.87	0.87	1	1.05	1.36	1.26	1.13	1.06	1.29	1.2	1.08	1.01	0.93	0.83	0.78	0.89	0.84	0.94	0.99	1.1
	4334			urate	LC/MS neg	1604	C00366	HMDB0000289	1175		0.99	0.99						0.97	1.02	1.04	1.05	1	1.05	1.07	1.08	1.03	1.02	1.03	0.98	1.01	0.96	0.95	0.98	1.05	1.09	1.1	1.05	1.07	1.11	1.12	1.07	1.04	1.05	1	1	0.96	0.96	0.96	0.97
	4336			allantoin	LC/MS polar	1107	C02350 C02348 C01551	HMDB0000462	204;439714;439713		0.94	0.98						0.97	1.06	0.99	1.03	1.01	1.1	1.02	1.07	1.05	0.93	0.97	0.95	1.05	1.03	0.98	1.01	1.09	1.08	1.1	1.07	1.08	1.07	1.09	1.06	0.99	1.01	0.99	1.02	1	0.98	0.93	0.97
	4341		Purine Metabolism, Adenine containing	adenosine 5'-diphosphate (ADP)	LC/MS pos early	3108	C00008	HMDB0001341	6022		0.76	1.13						1.12	2.63	1.09	0.97	0.84	2.36	0.97	0.87	0.75	0.41	0.37	0.32	0.89	0.77	0.87	0.56	1.58	1.26	1.08	1.05	2.81	2.25	1.92	1.87	0.8	0.68	0.67	0.86	0.83	0.97	1.32	0.66
	4342			adenosine 5'-monophosphate (AMP)	LC/MS pos early	32342	C00020	HMDB0000045	6083		0.83	1.06						1.08	2.04	1.18	1.02	0.94	1.89	1.1	0.94	0.87	0.58	0.5	0.46	0.86	0.79	0.92	0.68	1.52	1.06	1.09	0.82	2.23	1.55	1.6	1.21	0.7	0.72	0.54	1.03	0.78	0.75	1.25	0.79
	4345			adenosine 3',5'-cyclic monophosphate (cAMP)	LC/MS neg	2831	C00575	HMDB0000058	6076		0.93	0.98						1.06	2.41	1.28	0.94	0.92	2.27	1.21	0.89	0.87	0.53	0.39	0.38	0.73	0.72	0.98	0.96	2.16	1.12	0.89	0.94	2.26	1.18	0.93	0.98	0.52	0.41	0.43	0.79	0.83	1.05	1.06	0.95
	4349			adenosine	LC/MS neg	555	C00212	HMDB0000050	60961		0.85	1.01						1.02	1.2	1.09	0.97	0.96	1.18	1.07	0.95	0.94	0.91	0.81	0.8	0.89	0.88	0.99	0.88	1.06	0.97	1.02	0.9	1.21	1.11	1.16	1.02	0.91	0.96	0.84	1.05	0.92	0.88	1.08	0.93
	4350			adenine	LC/MS pos early	554	C00147	HMDB0000034	190		0.94	1.02						1.15	1.38	1.29	1.22	1.03	1.21	1.13	1.06	0.9	0.94	0.88	0.75	0.94	0.8	0.85	0.85	1.17	1.17	1.01	1.01	1.38	1.37	1.18	1.19	1	0.86	0.86	0.86	0.87	1.01	1.16	0.86
	4356			N1-methyladenosine	LC/MS pos early	15650	C02494	HMDB0003331	27476		0.95	1						1.02	1.14	1.09	1.06	1.04	1.11	1.07	1.04	1.02	0.96	0.93	0.92	0.97	0.95	0.98	0.95	1.06	1.06	0.99	1.02	1.11	1.11	1.04	1.07	1	0.93	0.96	0.93	0.96	1.03	1.04	0.97
	4357			N6-methyladenosine	LC/MS neg	37114		HMDB0004044	102175		0.79	1.06						0.98	0.97	1.06	0.98	1.1	0.99	1.08	1	1.13	1.09	1.01	1.13	0.93	1.04	1.12	0.96	1.08	1.04	0.97	0.99	1.12	1.08	1.01	1.03	0.97	0.9	0.92	0.93	0.95	1.02	1.07	1.05
	4367			N6-carbamoylthreonyladenosine	LC/MS neg	35157		HMDB0041623	161466		1.02	1.04						0.94	1.13	1.15	0.99	1.02	1.2	1.23	1.05	1.09	1.02	0.87	0.9	0.86	0.89	1.03	0.97	1.24	1.23	1.1	1.06	1.27	1.26	1.14	1.09	0.99	0.89	0.85	0.9	0.86	0.96	0.98	1.02
	4385		Purine Metabolism, Guanine containing	guanosine	LC/MS neg	1573	C00387	HMDB0000133	6802		0.8	1.07						1.09	1.91	1.28	0.95	0.95	1.76	1.18	0.88	0.88	0.67	0.5	0.5	0.74	0.74	1	0.71	1.45	1.08	1.11	0.96	2.04	1.51	1.56	1.35	0.74	0.77	0.66	1.04	0.89	0.86	1.22	0.8
	4389			7-methylguanine	LC/MS pos early	35114	C02242	HMDB0000897	135398679		1	0.99						0.95	1.09	1	0.98	0.95	1.14	1.05	1.03	1	0.92	0.9	0.87	0.98	0.95	0.97	0.94	1.08	1.01	0.96	0.92	1.15	1.08	1.02	0.99	0.94	0.89	0.86	0.95	0.91	0.97	1	0.98
	4395			N2,N2-dimethylguanosine	LC/MS pos early	35137		HMDB0004824	135501639		0.93	1.02						0.98	1.4	1.15	0.96	0.99	1.43	1.17	0.98	1.02	0.82	0.68	0.71	0.84	0.87	1.04	1.01	1.41	1.19	1	1.01	1.39	1.17	0.99	0.99	0.84	0.71	0.71	0.84	0.85	1	0.99	1.03
	4409		Pyrimidine Metabolism, Orotate containing	dihydroorotate	LC/MS polar	601	C00337	HMDB0000528 HMDB0003349	648		1.14	1						0.98	1.02	0.92	1.01	1	1.05	0.94	1.04	1.02	0.89	0.99	0.98	1.1	1.09	0.99	1.12	1.15	1.06	1.03	1.08	1.02	0.94	0.92	0.96	0.92	0.89	0.93	0.97	1.02	1.04	0.92	1.06
	4410			orotate	LC/MS polar	1505	C00295	HMDB0000226	967		0.58	1.67						0.78	1.15	0.95	0.99	0.82	1.46	1.21	1.26	1.04	0.82	0.86	0.71	1.04	0.86	0.83	0.29	0.33	0.29	0.31	0.48	1.14	1.01	1.08	1.67	0.89	0.94	1.46	1.06	1.65	1.55	3.52	1.29
	4412			orotidine	LC/MS polar	35172		HMDB0000788	92751		0.85	1.02						0.95	1.17	1.46	1.25	0.98	1.24	1.55	1.32	1.03	1.25	1.07	0.83	0.85	0.67	0.78	0.94	1.11	1.5	1.28	1.02	1.18	1.6	1.36	1.08	1.35	1.15	0.92	0.85	0.68	0.8	1.01	1.01
	4422		Pyrimidine Metabolism, Uracil containing	uridine	LC/MS neg	606	C00299	HMDB0000296	6029		0.97	1.03						1.04	1.18	1.16	0.98	1.04	1.13	1.12	0.94	1	0.98	0.83	0.88	0.84	0.9	1.06	1	1.13	1.08	0.9	0.95	1.14	1.09	0.9	0.95	0.96	0.8	0.84	0.83	0.87	1.05	1.09	1.04
	4423			uracil	LC/MS polar	605	C00106	HMDB0000300	1174		1	1.04						0.92	1.48	1.26	0.9	1.1	1.6	1.36	0.97	1.19	0.85	0.61	0.75	0.71	0.87	1.22	1.04	1.26	1.07	0.93	0.99	1.22	1.03	0.9	0.95	0.85	0.74	0.78	0.87	0.92	1.06	1.11	1.24
	4424			pseudouridine	LC/MS neg	33442	C02067	HMDB0000767	15047		0.95	1.01						0.98	1.03	1.06	1.02	1.02	1.06	1.08	1.04	1.04	1.02	0.99	0.98	0.97	0.96	0.99	0.98	1.06	1.08	1.05	1.03	1.08	1.1	1.06	1.05	1.02	0.99	0.97	0.96	0.95	0.99	1	1
	4425			5,6-dihydrouridine	LC/MS neg	61833		HMDB0000497	94312		0.95	1.02						0.95	0.98	1.01	0.97	0.99	1.03	1.06	1.02	1.04	1.03	0.99	1.01	0.96	0.98	1.02	1.02	1.07	1.1	1.08	1.08	1.05	1.08	1.06	1.06	1.03	1.01	1	0.98	0.98	1	0.95	1.02
	4426			2'-O-methyluridine	LC/MS neg	57655		HMDB0240328	102212		0.92	1.01						0.95	1.32	0.92	0.79	0.9	1.39	0.97	0.83	0.95	0.7	0.6	0.68	0.86	0.98	1.14	0.99	1.35	0.94	0.85	0.96	1.36	0.95	0.86	0.97	0.7	0.63	0.71	0.9	1.01	1.12	0.97	1.01
	4427			5-methyluridine (ribothymidine)	LC/MS neg	35136		HMDB0000884	445408		1.01	1						1.05	1.04	1.04	1.01	1.06	0.99	0.99	0.96	1.01	1	0.97	1.02	0.96	1.01	1.05	1	1.02	1.02	1	1.04	1.03	1.02	1	1.05	1	0.97	1.02	0.98	1.02	1.05	1.01	0.96
	4434			5,6-dihydrouracil	LC/MS neg	1559	C00429	HMDB0000076	649		0.87	1.1						1.08	2.1	1.16	0.76	0.99	1.94	1.07	0.71	0.92	0.55	0.36	0.47	0.66	0.86	1.3	1.29	2.13	1.47	1.04	1.29	1.65	1.14	0.81	1	0.69	0.49	0.61	0.71	0.88	1.24	0.95	1.14
	4438			2'-deoxyuridine	LC/MS neg	1412	C00526	HMDB0000012	13712		1.04	0.97						1.05	1.36	1.44	1.42	1.34	1.3	1.37	1.35	1.27	1.06	1.04	0.98	0.98	0.93	0.94	0.91	1.19	0.99	1.02	1.09	1.31	1.09	1.12	1.19	0.83	0.86	0.91	1.02	1.09	1.07	1.19	1.03
	4441			3-ureidopropionate	LC/MS pos early	3155	C02642	HMDB0000026	111		0.88	1.05						0.95	1.36	1.28	1.25	1.04	1.43	1.34	1.31	1.09	0.94	0.92	0.76	0.98	0.81	0.83	1.01	1.46	1.32	1.33	1.04	1.45	1.31	1.32	1.03	0.9	0.91	0.71	1.01	0.79	0.78	1.01	1.06
	4442			beta-alanine	LC/MS pos early	55	C00099	HMDB0000056	239		0.93	0.99						1.07	1.15	0.95	0.88	0.98	1.08	0.89	0.83	0.92	0.83	0.77	0.85	0.93	1.03	1.11	0.97	1.14	0.96	0.91	0.97	1.17	0.99	0.94	1	0.85	0.8	0.85	0.95	1.01	1.06	1	0.91
	4444			N-acetyl-beta-alanine	LC/MS neg	37432	C01073	HMDB0061880	76406		0.98	1.05						1.08	1.18	0.97	0.98	1.06	1.09	0.9	0.91	0.98	0.82	0.83	0.9	1.01	1.09	1.08	1.02	1.17	1	1	1.17	1.14	0.98	0.98	1.14	0.85	0.85	1	1	1.17	1.17	1.03	0.98
	4447			3-(3-amino-3-carboxypropyl)uridine*	LC/MS neg	62924		HMDB0242130	171198		0.97	1.04						0.97	1.17	1.13	1.06	1.03	1.21	1.17	1.1	1.06	0.97	0.91	0.88	0.94	0.91	0.97	0.99	1.24	1.27	1.12	1.05	1.26	1.29	1.14	1.06	1.03	0.91	0.84	0.88	0.82	0.93	0.99	1.01
	4454		Pyrimidine Metabolism, Cytidine containing	cytidine	LC/MS neg	514	C00475	HMDB0000089	6175		0.95	1.11						0.89	0.64	0.68	0.61	1.37	0.72	0.77	0.69	1.54	1.06	0.95	2.14	0.89	2.01	2.24	0.88	0.67	0.7	0.53	0.61	0.76	0.8	0.61	0.69	1.05	0.79	0.9	0.76	0.86	1.14	1.32	1.3
	4455			cytosine	LC/MS pos early	573	C00380	HMDB0000630	597		1.26	1.01						1.2	1.06	0.8	0.95	1.11	0.88	0.67	0.79	0.92	0.76	0.9	1.05	1.18	1.38	1.16	1.42	1.15	0.94	1.3	1.17	0.81	0.66	0.92	0.82	0.82	1.13	1.02	1.38	1.24	0.9	0.89	1.05
	4457			3-methylcytidine	LC/MS pos early	35132		HMDB0240577	14237477		0.93	1.02						1.01	1.07	1.11	1.09	1	1.06	1.1	1.08	0.99	1.04	1.02	0.93	0.98	0.9	0.92	0.98	1.11	1.15	1.09	1.03	1.13	1.17	1.11	1.04	1.04	0.98	0.92	0.95	0.89	0.94	1	0.97
	4459			N4-acetylcytidine	LC/MS pos early	35130		HMDB0005923	107461		0.99	1.04						0.97	1.15	1.14	1.13	0.99	1.19	1.18	1.17	1.02	0.99	0.98	0.86	0.99	0.87	0.87	0.92	1.03	1.14	1.07	1.09	1.13	1.25	1.17	1.19	1.11	1.04	1.05	0.94	0.95	1.02	1.06	1.01
	4467			2'-O-methylcytidine	LC/MS pos early	57554		HMDB0242132	150971		0.92	0.99						0.92	1.33	0.94	0.79	1	1.43	1.02	0.86	1.08	0.71	0.6	0.75	0.84	1.06	1.26	1.01	1.41	0.99	0.89	1	1.4	0.98	0.88	1	0.71	0.63	0.71	0.9	1.01	1.13	0.94	1.03
	4483		Pyrimidine Metabolism, Thymine containing	5,6-dihydrothymine	LC/MS neg	1418	C00906	HMDB0000079	93556		0.86	1.11						1.04	1.59	1.01	0.59	0.84	1.54	0.97	0.57	0.81	0.63	0.37	0.53	0.58	0.83	1.43	1.08	1.66	1.03	0.71	0.88	1.53	0.95	0.65	0.81	0.62	0.43	0.53	0.69	0.85	1.23	1.05	1.1
	4486			3-aminoisobutyrate	LC/MS pos early	1566	C05145	HMDB0002166	64956		1.1	1.01						0.94	1.02	1.1	0.92	1	1.08	1.17	0.98	1.06	1.08	0.9	0.98	0.84	0.91	1.09	0.98	1.08	1.06	0.89	1.03	1.09	1.08	0.91	1.05	0.99	0.83	0.96	0.84	0.97	1.15	0.99	1.04
	4503	Cofactors and Vitamins	Nicotinate and Nicotinamide Metabolism	quinolinate	LC/MS pos early	1899	C03722	HMDB0000232	1066		0.91	1.04						0.94	1.02	1	1.01	0.99	1.08	1.06	1.07	1.05	0.98	1	0.97	1.01	0.99	0.98	0.95	1.04	1.08	1.08	1.02	1.1	1.14	1.15	1.08	1.03	1.04	0.98	1	0.94	0.94	1	1.01
	4507			nicotinamide	LC/MS pos early	594	C00153	HMDB0001406	936		0.85	1.04						1.06	1.84	1.19	0.97	0.92	1.73	1.12	0.91	0.87	0.65	0.53	0.5	0.81	0.78	0.95	0.66	1.28	1.01	0.98	0.87	1.95	1.54	1.49	1.33	0.79	0.76	0.68	0.97	0.86	0.89	1.25	0.78
	4510			nicotinamide riboside	LC/MS pos early	33013	C03150	HMDB0000855	439924		0.89	1.11						1.24	1.35	1.35	1.01	0.91	1.09	1.09	0.81	0.73	1	0.75	0.67	0.75	0.67	0.9	1.11	1.22	1.15	0.94	1.04	1.1	1.04	0.85	0.94	0.95	0.77	0.85	0.82	0.9	1.1	1.18	1.05
	4511			nicotinamide adenine dinucleotide (NAD+)	LC/MS neg	5278	C00003		5892		1.1	1.05						1.07	1.35	1.1	0.98	0.82	1.27	1.03	0.92	0.76	0.81	0.72	0.6	0.89	0.74	0.83	0.81	1.18	1.05	1.01	0.76	1.46	1.31	1.26	0.94	0.89	0.86	0.64	0.96	0.72	0.75	1.14	0.86
	4519			1-methylnicotinamide	LC/MS pos early	27665	C02918	HMDB0000699	457		1.14	1.03						0.87	0.87	0.96	1.2	0.96	1.01	1.11	1.39	1.11	1.1	1.38	1.1	1.25	1	0.8	1.08	0.97	1.06	1.34	1.07	0.9	0.98	1.24	0.98	1.09	1.38	1.09	1.26	1	0.79	0.93	1.16
	4525			trigonelline (N'-methylnicotinate)	LC/MS pos early	32401	C01004	HMDB0000875	5570		1.27	1.48						0.96	0.75	0.65	0.56	0.68	0.78	0.67	0.58	0.71	0.86	0.75	0.91	0.87	1.06	1.22	1.55	1.41	1.21	1.04	1.17	0.91	0.78	0.67	0.75	0.86	0.74	0.83	0.86	0.97	1.13	0.92	1.49
	4527			N1-methyl-2-pyridone-5-carboxamide	LC/MS neg	40469	C05842	HMDB0004193	69698		0.98	1.03						1.01	1.09	1.12	1.24	1.13	1.08	1.11	1.23	1.12	1.03	1.14	1.04	1.11	1.01	0.91	1.09	1.18	1.22	1.36	1.19	1.08	1.12	1.25	1.09	1.04	1.16	1.01	1.12	0.97	0.87	0.97	1.05
	4528			N1-methyl-4-pyridone-3-carboxamide	LC/MS pos early	57584	C05843	HMDB0004194	440810		0.96	1.02						1.03	1.01	1.05	1.22	1.24	0.98	1.02	1.18	1.2	1.04	1.2	1.22	1.16	1.17	1.01	1.25	1.23	1.06	1.55	1.29	0.99	0.85	1.24	1.04	0.86	1.26	1.05	1.47	1.22	0.83	0.9	1.09
	4535		Riboflavin Metabolism	riboflavin (vitamin B2)	LC/MS neg	1827	C00255	HMDB0000244	493570		0.73	0.94						1.04	1.85	1.66	2.38	1.31	1.78	1.6	2.29	1.26	0.9	1.29	0.71	1.43	0.79	0.55	1.09	1.72	1.52	2.16	1.35	1.57	1.39	1.98	1.23	0.89	1.26	0.79	1.42	0.89	0.62	0.99	1.04
	4536			flavin adenine dinucleotide (FAD)	LC/MS neg	2134	C00016	HMDB0001248	643975		0.91	1.04						1.07	1.43	1.09	0.98	0.99	1.33	1.01	0.92	0.92	0.76	0.69	0.7	0.9	0.91	1.01	1.01	1.3	1.11	1.04	1.01	1.29	1.1	1.03	1.01	0.85	0.8	0.78	0.94	0.92	0.98	1.06	0.99
	4539		Pantothenate and CoA Metabolism	pantoate	LC/MS neg	63061	C00522	HMDB0240389	5289105		0.68	0.87						0.82	0.88	0.74	1.35	1.21	1.08	0.91	1.66	1.48	0.84	1.54	1.37	1.82	1.62	0.89	0.74	0.86	0.78	1.54	1.07	1.16	1.05	2.09	1.44	0.9	1.79	1.24	1.99	1.38	0.69	0.87	0.79
	4540			pantothenate	LC/MS neg	1508	C00864	HMDB0000210	6613		0.9	0.99						1.04	1.47	1.21	1.35	1.1	1.41	1.16	1.3	1.06	0.82	0.92	0.75	1.12	0.91	0.82	0.88	1.3	1.04	1.14	0.97	1.48	1.18	1.3	1.11	0.8	0.88	0.75	1.09	0.93	0.85	1.12	0.95
	4551		Ascorbate and Aldarate Metabolism	ascorbate (vitamin C)	LC/MS pos early	32354	C00072 D00018	HMDB0000044	54670067		1.15	1.04						1.02	1.12	1.17	1.76	1.37	1.1	1.15	1.72	1.34	1.05	1.57	1.22	1.5	1.17	0.78	0.77	1	0.94	1.37	1.17	1.29	1.21	1.78	1.51	0.94	1.38	1.17	1.47	1.24	0.85	1.24	0.94
	4552			ascorbic acid 2-sulfate	LC/MS polar	63590		HMDB0060649	54676864		0.85	1.04						1.03	1.32	1.18	1.17	1.09	1.28	1.15	1.14	1.06	0.9	0.89	0.83	0.99	0.92	0.93	0.89	1.28	1.16	1.16	1.06	1.44	1.31	1.31	1.19	0.91	0.91	0.83	1	0.91	0.91	1.08	0.93
	4553			ascorbic acid 3-sulfate*	LC/MS polar	63687		HMDB0240641	11425365		0.89	0.96						1.08	1.3	1.1	2.27	1.21	1.21	1.02	2.1	1.12	0.84	1.74	0.93	2.06	1.1	0.53	0.95	1.2	1.09	2.18	1.14	1.26	1.14	2.28	1.2	0.91	1.82	0.95	2	1.05	0.52	1.01	0.89
	4556			2-O-methylascorbic acid	LC/MS neg	63990					0.79	1.05						1.01	1.3	1.24	1.13	1.06	1.29	1.23	1.12	1.05	0.96	0.87	0.82	0.91	0.85	0.94	1.04	1.4	1.34	1.23	1.19	1.34	1.29	1.18	1.14	0.96	0.88	0.85	0.92	0.89	0.97	0.99	1.02
	4557			threonate	LC/MS polar	27738	C01620	HMDB0000943 HMDB0062620	5460407;151152		0.84	0.98						1.06	1.14	1.15	1.49	1.26	1.08	1.09	1.41	1.19	1.01	1.3	1.11	1.29	1.09	0.85	0.92	1.01	1.07	1.3	1.13	1.09	1.16	1.41	1.22	1.06	1.29	1.11	1.21	1.05	0.87	1.08	0.95
	4560			oxalate (ethanedioate)	LC/MS neg	20694	C00209	HMDB0002329	971		0.81	0.96						1.07	1.03	1.07	1.28	1.19	0.96	1	1.2	1.12	1.04	1.25	1.16	1.2	1.11	0.93	0.95	0.95	1.03	1.16	1.07	1	1.09	1.22	1.13	1.08	1.22	1.13	1.12	1.04	0.93	1.04	0.92
	4561			gulonate*	LC/MS polar	46957	C00800	HMDB0003290	152304		1.08	0.98						1.01	1.24	1.1	0.99	0.93	1.22	1.09	0.98	0.92	0.89	0.8	0.75	0.9	0.84	0.94	1.09	1.28	1.18	1.04	0.94	1.18	1.09	0.95	0.87	0.92	0.81	0.74	0.88	0.8	0.91	0.94	1.01
	4563		Tocopherol Metabolism	alpha-CMBHC glucuronide	LC/MS neg	63926					1	0.94						1.45	1.35	1.61	2.04	1.45	0.93	1.11	1.41	1	1.19	1.52	1.08	1.27	0.9	0.71	0.87	0.94	1.14	1.35	1.14	1.07	1.3	1.55	1.31	1.21	1.44	1.22	1.19	1	0.84	1.29	0.78
	4564			alpha-tocopherol	LC/MS pos late	1561	C02477	HMDB0001893	86472		0.98	1						1.03	1.13	1.09	0.99	1.08	1.1	1.06	0.97	1.06	0.96	0.88	0.96	0.91	1	1.09	0.97	1.09	1.05	0.97	1.04	1.13	1.09	1.01	1.08	0.96	0.89	0.96	0.93	1	1.07	1.03	0.97
	4568			delta-tocopherol	LC/MS pos late	33418	C14151	HMDB0002902	92094		0.89	1.07						1.14	0.94	0.86	0.74	0.87	0.83	0.76	0.65	0.76	0.91	0.78	0.92	0.86	1.01	1.17	0.77	0.7	0.59	0.6	0.67	0.91	0.77	0.79	0.88	0.85	0.87	0.96	1.02	1.14	1.11	1.36	0.92
	4572			gamma-CEHC	LC/MS neg	44876		HMDB0001931	133098		0.95	1.08						1.24	1.05	1.01	1.13	1.12	0.85	0.82	0.91	0.91	0.96	1.07	1.06	1.11	1.11	0.99	0.93	0.84	0.8	0.91	1.05	0.9	0.86	0.97	1.12	0.95	1.08	1.25	1.14	1.31	1.15	1.28	0.96
	4573			gamma-CEHC glucuronide*	LC/MS neg	42381		HMDB0242175	121596235		0.84	1.14						1.19	1.27	1.08	1.17	1.11	1.07	0.91	0.99	0.93	0.85	0.93	0.88	1.09	1.03	0.95	0.93	1.17	0.91	0.98	1.05	1.26	0.97	1.04	1.12	0.77	0.83	0.89	1.08	1.16	1.07	1.29	1.01
	4575			alpha-CEHC sulfate	LC/MS neg	47666		HMDB0341286			0.76	0.95						1.68	1.81	1.28	1.4	2.14	1.07	0.76	0.83	1.27	0.71	0.78	1.18	1.1	1.67	1.53	0.68	0.92	0.65	0.68	1.68	1.37	0.96	1.01	2.48	0.7	0.74	1.82	1.06	2.6	2.46	1.58	0.63
	4578			alpha-CEHC	LC/MS neg	48188		HMDB0001518	9943542		1.12	1.01						1.17	1	0.87	1.01	1.43	0.86	0.74	0.86	1.22	0.86	1.01	1.43	1.17	1.65	1.42	0.83	0.76	0.63	0.63	1.37	0.91	0.75	0.75	1.65	0.82	0.83	1.8	1	2.19	2.18	1.25	0.89
	4580			delta-CEHC	LC/MS neg	62287		HMDB0242106	35027084		0.96	1.13						1.17	0.98	0.97	1.11	0.92	0.84	0.83	0.94	0.79	0.99	1.13	0.94	1.14	0.95	0.83	0.96	0.9	0.89	0.95	0.96	0.93	0.92	0.99	0.99	0.99	1.07	1.07	1.08	1.08	1	1.23	1.01
	4581			delta-CEHC glucuronide	LC/MS neg	62286					0.86	1.23						1.09	1.12	1.12	1.21	0.77	1.02	1.02	1.11	0.7	1	1.09	0.69	1.09	0.69	0.63	0.82	0.89	0.87	0.92	0.81	1.08	1.05	1.11	0.98	0.98	1.03	0.91	1.06	0.93	0.88	1.46	1.1
	4586			gamma-tocopherol/beta-tocopherol	LC/MS pos late	52473	C14152 C02483	HMDB0006335 HMDB0001492			0.97	1.06						0.87	0.8	0.79	0.75	0.78	0.92	0.91	0.86	0.89	0.99	0.93	0.97	0.95	0.98	1.04	1.06	1.01	0.97	0.93	0.94	0.95	0.92	0.88	0.89	0.97	0.92	0.93	0.95	0.96	1.01	0.9	1.09
	4611		Hemoglobin and Porphyrin Metabolism	heme	LC/MS pos late	41754	C00032	HMDB0003178	26945		0.94	1.11						1.05	0.89	0.78	0.87	1.04	0.85	0.74	0.82	0.98	0.87	0.97	1.16	1.12	1.34	1.2	1.22	0.85	0.86	0.88	0.92	0.7	0.71	0.73	0.76	1.01	1.04	1.08	1.03	1.07	1.04	1.09	1.26
	4612			bilirubin (Z,Z)	LC/MS pos late	43807	C00486	HMDB0000054	5280352		0.91	0.94						0.92	1.2	1.18	1.13	0.99	1.3	1.29	1.23	1.08	0.99	0.94	0.83	0.96	0.84	0.87	0.99	1.27	1.28	1.22	1.13	1.28	1.29	1.23	1.13	1.01	0.96	0.88	0.95	0.88	0.92	0.88	0.95
	4613			bilirubin (E,E)*	LC/MS pos late	32586		HMDB0240584	129320511		1.1	0.92						0.87	1.73	1.42	1.07	0.91	1.99	1.64	1.23	1.05	0.82	0.62	0.53	0.75	0.64	0.85	0.87	1.74	1.45	1.17	1.01	2	1.67	1.35	1.16	0.83	0.68	0.58	0.81	0.7	0.86	0.89	0.89
	4614			bilirubin (E,Z or Z,E)*	LC/MS pos late	47886	C00486	HMDB0000488	5799469		0.98	0.98						0.96	1.27	1.26	1.22	0.99	1.32	1.32	1.27	1.03	1	0.96	0.78	0.97	0.78	0.81	0.95	1.31	1.32	1.32	1.09	1.37	1.39	1.38	1.14	1.01	1.01	0.83	1	0.82	0.83	0.94	0.93
	4615			biliverdin	LC/MS pos late	2137	C00500	HMDB0001008	5280353		0.91	0.95						0.9	1.47	1.28	0.95	0.87	1.63	1.42	1.05	0.97	0.87	0.65	0.59	0.74	0.68	0.92	0.98	1.56	1.38	1.09	1.02	1.59	1.41	1.11	1.03	0.89	0.7	0.65	0.79	0.73	0.93	0.88	0.96
	4616			I-urobilinogen	LC/MS neg	32426	C05789	HMDB0001898	9548718		0.91	1.07						0.58	1.3	1.74	3.27	0.52	2.25	3.01	5.64	0.89	1.34	2.51	0.4	1.87	0.3	0.16	1.01	1.7	3.32	6.27	0.98	1.69	3.29	6.21	0.97	1.95	3.68	0.57	1.89	0.29	0.16	0.63	1.1
	4618			L-urobilin	LC/MS pos late	40173	C05793	HMDB0240259	5280818		0.76	1.15						0.84	3.57	3.42	2.23	0.85	4.24	4.06	2.65	1	0.96	0.62	0.24	0.65	0.25	0.38	0.88	6.47	5.69	3.83	0.75	7.32	6.44	4.33	0.85	0.88	0.59	0.12	0.67	0.13	0.2	0.74	0.77
	4632		Vitamin A Metabolism	4-oxo-retinoic acid	LC/MS pos late	39760		HMDB0006285	6437063		0.94	0.92						1.03	1.07	1.14	1.11	1.04	1.04	1.1	1.08	1.01	1.06	1.03	0.97	0.98	0.91	0.93	0.95	1.03	1.04	1.06	1.05	1.08	1.09	1.11	1.1	1.01	1.03	1.02	1.02	1.01	0.99	0.96	0.89
	4633			retinol (vitamin A)	LC/MS pos late	1806	C00473	HMDB0000305	445354		1	1.06						1.03	1.05	1	1	1.03	1.02	0.96	0.97	1	0.95	0.95	0.98	1	1.04	1.04	1.08	1.13	1.08	1.09	1.12	1.05	1	1.01	1.04	0.95	0.96	0.99	1.01	1.04	1.03	1	1.03
	4635			carotene diol (1)	LC/MS pos late	57635					0.89	0.95						1.07	1.07	1.03	0.98	1.05	1	0.96	0.92	0.98	0.96	0.92	0.98	0.96	1.02	1.07	0.95	1.01	0.93	0.9	0.94	1.07	0.97	0.95	0.99	0.91	0.89	0.93	0.97	1.01	1.04	1.03	0.92
	4636			carotene diol (2)	LC/MS pos late	57636					0.9	0.96						1.07	1.11	1.06	1.05	1.05	1.04	0.99	0.98	0.98	0.95	0.94	0.94	0.99	0.99	1	0.95	1.01	0.97	0.97	0.97	1.07	1.03	1.02	1.03	0.96	0.96	0.96	1	1	1	1.04	0.92
	4637			carotene diol (3)	LC/MS pos late	57637					0.86	0.96						1.04	1.04	1	1	1	1	0.96	0.96	0.96	0.96	0.96	0.96	1	1	1	0.91	0.92	0.88	0.92	0.89	1.01	0.97	1.01	0.98	0.96	1	0.97	1.04	1.01	0.97	1.07	0.93
	4639			beta-cryptoxanthin	LC/MS pos late	57591	C08591	HMDB0033844	5281235		0.89	0.98						1.04	1.15	1.11	1	1.01	1.11	1.06	0.96	0.97	0.96	0.87	0.87	0.91	0.91	1	0.87	1	0.95	0.88	0.91	1.15	1.09	1.01	1.04	0.95	0.88	0.91	0.92	0.95	1.03	1.1	0.93
	4641			retinal	LC/MS pos late	40807	C00376	HMDB0001358	638015		0.92	1						0.87	1.44	1.01	0.78	0.88	1.66	1.16	0.9	1.01	0.7	0.54	0.61	0.77	0.87	1.13	1.09	1.8	1.2	1.03	0.98	1.65	1.1	0.94	0.9	0.67	0.57	0.54	0.85	0.81	0.95	0.84	1.05
	4655		Vitamin B6 Metabolism	pyridoxate	LC/MS neg	31555	C00847	HMDB0000017	6723		1	0.92						1.1	1.29	0.91	1.17	1.24	1.17	0.83	1.06	1.13	0.7	0.9	0.96	1.28	1.36	1.06	0.92	1.18	0.78	1	1.18	1.28	0.85	1.09	1.29	0.67	0.85	1.01	1.28	1.51	1.18	1.01	0.85
	4666	Xenobiotics	Benzoate Metabolism	hippurate	LC/MS neg	15753	C01586	HMDB0000714	464		1.17	0.85						1.03	1.26	0.74	0.65	1.05	1.23	0.73	0.64	1.02	0.59	0.52	0.83	0.88	1.4	1.6	1.11	1.23	0.7	0.63	0.9	1.1	0.63	0.56	0.81	0.57	0.51	0.73	0.9	1.29	1.43	0.88	0.95
	4670			2-hydroxyhippurate (salicylurate)	LC/MS neg	18281	C07588	HMDB0000840	10253		4.17	3.32						0.62	0.82	0.38	0.38	0.37	1.3	0.6	0.61	0.59	0.46	0.46	0.45	1.01	0.98	0.97	1.03	1.13	0.51	0.54	19.83	1.09	0.5	0.52	19.21	0.46	0.48	17.61	1.05	38.65	36.85	0.49	0.81
	4672			3-hydroxyhippurate	LC/MS neg	39600		HMDB0006116	450268		0.74	0.71						1.18	1.64	0.71	0.79	0.89	1.39	0.6	0.66	0.76	0.43	0.48	0.54	1.11	1.26	1.14	0.95	1.25	0.55	0.56	0.71	1.31	0.58	0.59	0.74	0.44	0.45	0.57	1.02	1.28	1.26	0.88	0.71
	4673			3-hydroxyhippurate sulfate	LC/MS neg	62530			186339		0.52	0.77						0.98	1.19	0.57	0.56	0.64	1.22	0.59	0.58	0.66	0.48	0.47	0.54	0.98	1.12	1.14	1.08	1.26	0.5	0.47	0.74	1.17	0.47	0.43	0.69	0.4	0.37	0.59	0.93	1.48	1.6	0.75	0.83
	4674			4-hydroxyhippurate	LC/MS neg	35527		HMDB0013678	151012		1.11	0.69						1.14	1.28	0.64	0.78	0.93	1.12	0.56	0.68	0.81	0.5	0.61	0.73	1.22	1.46	1.19	0.76	0.76	0.43	0.58	0.92	1	0.57	0.77	1.22	0.57	0.77	1.21	1.35	2.13	1.58	0.9	0.6
	4681			benzoate	LC/MS neg	15778	C00180	HMDB0001870	243		1.01	0.99						0.94	1.56	0.86	0.78	1.08	1.66	0.92	0.84	1.16	0.55	0.5	0.7	0.91	1.26	1.38	1	1.36	0.76	0.7	0.9	1.35	0.75	0.69	0.9	0.56	0.51	0.66	0.92	1.19	1.29	1.08	1.15
	4703			catechol sulfate	LC/MS neg	35320		HMDB0059724	3083879		1.37	0.93						0.87	0.73	0.69	0.78	0.98	0.83	0.79	0.89	1.12	0.95	1.07	1.35	1.13	1.42	1.26	1.06	0.83	0.75	0.83	1.21	0.78	0.71	0.78	1.14	0.91	1	1.45	1.1	1.6	1.46	0.82	1
	4705			4-methylguaiacol sulfate	LC/MS neg	48418		HMDB0304925			0.89	1.16						1.06	0.86	0.7	0.64	1.11	0.81	0.66	0.6	1.04	0.82	0.74	1.29	0.91	1.59	1.74	1.17	0.95	0.71	0.7	1.65	0.81	0.6	0.6	1.41	0.75	0.74	1.74	0.99	2.33	2.35	1.01	1.12
	4706			guaiacol sulfate	LC/MS neg	46111		HMDB0060013	22473		1.29	0.96						0.8	0.84	0.74	0.72	0.97	1.06	0.93	0.9	1.22	0.88	0.85	1.16	0.97	1.32	1.35	1.09	1.07	0.89	0.81	1.31	0.98	0.81	0.74	1.2	0.83	0.76	1.23	0.91	1.48	1.62	0.79	1.09
	4707			3-methyl catechol sulfate (1)	LC/MS neg	46165		HMDB0240662 HMDB0240663	118431379		1.05	0.69						0.47	0.36	0.35	0.35	0.65	0.77	0.74	0.76	1.39	0.97	0.99	1.81	1.02	1.86	1.82	0.75	0.59	0.51	0.51	0.75	0.78	0.68	0.68	1	0.88	0.87	1.29	1	1.47	1.47	0.53	0.85
	4709			4-ethylcatechol sulfate	LC/MS neg	63072					2.06	0.89						0.69	0.55	0.78	0.94	1.32	0.79	1.12	1.35	1.92	1.42	1.71	2.42	1.21	1.71	1.42	1.46	0.97	1.16	1.22	1.77	0.67	0.8	0.83	1.21	1.2	1.25	1.82	1.05	1.52	1.45	0.62	1.31
	4710			4-methylcatechol sulfate	LC/MS neg	46146		HMDB0240459	54104170		0.96	0.95						1.27	1.2	1.13	1.1	1.29	0.94	0.89	0.87	1.01	0.94	0.92	1.07	0.98	1.14	1.17	1.1	1.02	0.89	0.92	1.48	0.93	0.81	0.84	1.35	0.87	0.9	1.45	1.04	1.67	1.61	1.03	0.9
	4711			4-allylcatechol sulfate	LC/MS neg	63597		HMDB0304934			0.8	0.84						0.99	0.79	0.61	0.55	1.38	0.79	0.62	0.55	1.4	0.78	0.7	1.76	0.9	2.25	2.52	1.1	0.76	0.59	0.48	0.92	0.69	0.54	0.44	0.84	0.78	0.64	1.21	0.81	1.55	1.9	0.92	1.02
	4722			4-acetylphenol sulfate	LC/MS neg	44620			4684006		0.82	0.8						0.73	0.61	1.04	1.26	1.21	0.83	1.41	1.72	1.65	1.7	2.08	1.98	1.22	1.16	0.95	0.97	0.7	0.65	1.15	1.21	0.73	0.67	1.18	1.25	0.92	1.63	1.72	1.77	1.87	1.05	0.83	1.1
	4728			4-ethylphenylsulfate	LC/MS neg	36099	C13637	HMDB0062551	20822574		1.72	0.64						0.89	0.84	0.77	0.74	1.1	0.94	0.86	0.84	1.24	0.92	0.89	1.31	0.97	1.43	1.48	0.59	0.55	0.49	0.45	0.86	0.93	0.83	0.77	1.47	0.88	0.82	1.57	0.93	1.78	1.91	0.87	0.58
	4730			4-vinylphenol sulfate	LC/MS neg	36098	C05627	HMDB0062775	6426766		0.75	0.92						1.57	1.36	1.1	1	1.38	0.87	0.7	0.64	0.88	0.81	0.73	1.02	0.91	1.26	1.38	0.92	0.81	0.68	0.6	0.99	0.87	0.73	0.65	1.08	0.84	0.75	1.24	0.89	1.47	1.65	1.37	0.8
	4735			4-vinylcatechol sulfate	LC/MS neg	64579					1.52	0.75						1.23	0.8	0.67	0.66	1.78	0.65	0.54	0.54	1.45	0.83	0.83	2.23	0.99	2.67	2.69	1.18	0.76	0.62	0.56	1.34	0.65	0.53	0.48	1.14	0.82	0.74	1.76	0.9	2.16	2.4	0.84	0.8
	4746			3-methoxycatechol sulfate (1)	LC/MS neg	48763			129892430		0.94	0.53						1.03	0.87	0.64	0.66	0.8	0.85	0.62	0.64	0.78	0.73	0.76	0.92	1.03	1.25	1.21	1.18	1.08	0.81	1.03	1.79	0.91	0.68	0.87	1.51	0.75	0.96	1.66	1.27	2.21	1.73	0.39	0.45
	4747			3-methoxycatechol sulfate (2)	LC/MS neg	48752					1.27	0.9						0.8	0.56	0.45	0.4	0.83	0.7	0.56	0.5	1.04	0.8	0.72	1.48	0.89	1.84	2.07	1.13	0.88	0.7	0.74	1.28	0.78	0.62	0.66	1.13	0.79	0.84	1.46	1.06	1.83	1.73	0.64	0.9
	4749			methyl-4-hydroxybenzoate sulfate	LC/MS neg	48429		HMDB0168668			0.73	1.06						2.79	2.22	1.86	1.71	2.34	0.8	0.66	0.61	0.84	0.83	0.77	1.05	0.92	1.26	1.37	2.6	2.3	1.88	1.56	0.86	0.89	0.72	0.6	0.33	0.82	0.68	0.38	0.83	0.46	0.55	1.24	1.15
	4757			p-cresol sulfate	LC/MS neg	36103		HMDB0011635	4615423		0.92	1.07						1.14	1.03	0.97	1	1.2	0.9	0.85	0.88	1.05	0.94	0.97	1.16	1.04	1.24	1.2	0.98	0.96	0.93	0.99	1.06	0.98	0.95	1.01	1.08	0.97	1.03	1.1	1.06	1.13	1.07	1.15	0.99
	4764			o-cresol sulfate	LC/MS neg	36845		HMDB0240655	11615528		1	0.43						0.34	0.24	0.21	0.22	0.3	0.71	0.62	0.65	0.88	0.88	0.91	1.24	1.04	1.42	1.36	0.76	0.53	0.51	0.44	0.82	0.7	0.67	0.58	1.08	0.96	0.83	1.54	0.87	1.61	1.85	0.24	0.55
	4773			3-(3-hydroxyphenyl)propionate sulfate	LC/MS neg	45415		HMDB0094710	187488		0.52	0.94						1.1	1.68	1.03	0.91	0.87	1.52	0.93	0.82	0.79	0.61	0.54	0.52	0.88	0.84	0.96	1.41	1.99	1.22	0.99	1.24	1.41	0.87	0.71	0.88	0.61	0.5	0.62	0.82	1.02	1.25	0.79	1
	4776			3-(3-hydroxyphenyl)propionate	LC/MS neg	35635	C11457	HMDB0000375	91		0.65	0.83						1.12	1.08	0.91	1.16	0.96	0.97	0.82	1.03	0.86	0.84	1.07	0.89	1.27	1.05	0.83	1.31	1.24	0.97	1.07	0.91	0.95	0.74	0.82	0.7	0.78	0.86	0.73	1.1	0.94	0.85	0.8	0.94
	4778			3-(4-hydroxyphenyl)propionate	LC/MS neg	39587	C01744	HMDB0002199	10394		1.11	0.72						1.54	1.3	1.04	1.19	1.16	0.84	0.68	0.77	0.75	0.8	0.91	0.89	1.14	1.11	0.98	0.83	0.65	0.52	0.6	1.06	0.78	0.62	0.72	1.27	0.79	0.92	1.62	1.17	2.06	1.76	1.11	0.6
	4779			3-phenylpropionate (hydrocinnamate)	LC/MS neg	15749	C05629	HMDB0000764	107		1.31	1.06						1.14	0.4	0.71	1.14	1.03	0.35	0.62	0.99	0.9	1.79	2.88	2.6	1.61	1.45	0.9	1.02	0.36	0.64	0.94	0.83	0.35	0.63	0.93	0.82	1.79	2.64	2.33	1.47	1.3	0.88	1.19	1.06
	4789			2-methoxyhydroquinone sulfate (1)	LC/MS neg	64049		HMDB0304923			1.19	0.83						1.03	0.56	0.3	0.38	0.76	0.54	0.29	0.36	0.73	0.54	0.67	1.36	1.24	2.5	2.01	0.94	0.62	0.35	0.38	0.77	0.66	0.37	0.41	0.82	0.56	0.62	1.24	1.1	2.2	2	0.83	0.75
	4790			2-methoxyhydroquinone sulfate (2)	LC/MS neg	64050		HMDB0304923			1.21	0.84						1.09	0.67	0.33	0.62	0.99	0.61	0.31	0.57	0.91	0.5	0.93	1.48	1.85	2.97	1.6	1.02	0.62	0.36	0.66	0.9	0.61	0.35	0.65	0.88	0.58	1.05	1.43	1.82	2.49	1.36	0.86	0.81
	4795		Xanthine Metabolism	caffeine	LC/MS pos early	569	C07481	HMDB0001847	2519		3.2	1.2						0.8	0.65	0.73	1.05	1.3	0.81	0.92	1.32	1.63	1.13	1.62	2	1.44	1.78	1.24	1.71	1.37	1.28	1.53	1.24	0.8	0.75	0.89	0.72	0.93	1.11	0.9	1.19	0.97	0.81	0.82	1.75
	4796			paraxanthine	LC/MS neg	18254	C13747	HMDB0001860	4687		1.86	1.2						0.72	0.59	0.54	0.54	0.59	0.82	0.75	0.75	0.83	0.91	0.91	1	0.99	1.1	1.11	1.21	1.04	0.93	0.9	0.84	0.86	0.77	0.74	0.69	0.89	0.86	0.81	0.97	0.9	0.94	0.81	1.36
	4797			theobromine	LC/MS pos early	18392	C07480	HMDB0002825	5429		1.24	1						1.08	0.88	0.92	2.52	1.56	0.81	0.85	2.33	1.44	1.04	2.87	1.77	2.75	1.7	0.62	1.14	1	0.95	2.58	1.66	0.88	0.83	2.27	1.46	0.95	2.58	1.66	2.72	1.75	0.64	0.96	1
	4798			theophylline	LC/MS neg	18394	C07130	HMDB0001889	2153		1.8	1.15						0.84	0.75	0.69	0.68	0.65	0.89	0.82	0.81	0.77	0.93	0.91	0.87	0.98	0.94	0.96	1.15	1.06	1.01	0.97	0.79	0.92	0.88	0.85	0.69	0.95	0.92	0.75	0.96	0.78	0.81	0.89	1.21
	4799			1-methylurate	LC/MS pos early	34395	C16359	HMDB0003099	69726		1.07	1.16						0.81	0.83	0.6	0.51	0.53	1.03	0.74	0.64	0.65	0.72	0.62	0.63	0.85	0.88	1.03	1.17	1.25	0.87	0.79	0.77	1.07	0.74	0.68	0.66	0.69	0.63	0.62	0.91	0.89	0.98	0.85	1.23
	4800			7-methylurate	LC/MS pos early	39598	C16355	HMDB0011107	69160		0.72	1.09						1.08	1.23	0.96	1.32	1.15	1.14	0.89	1.22	1.06	0.78	1.07	0.93	1.37	1.19	0.87	0.86	0.89	0.78	0.95	0.94	1.04	0.91	1.11	1.09	0.88	1.07	1.05	1.22	1.2	0.99	1.36	1.08
	4801			1,3-dimethylurate	LC/MS neg	32391		HMDB0001857	70346		1.54	1.2						0.87	0.73	0.61	0.49	0.66	0.84	0.7	0.56	0.75	0.84	0.67	0.9	0.8	1.07	1.34	1.14	0.99	0.79	0.68	0.77	0.88	0.7	0.6	0.68	0.8	0.68	0.78	0.85	0.97	1.14	0.97	1.27
	4802			1,7-dimethylurate	LC/MS neg	34400	C16356	HMDB0011103	91611		1.44	1.19						0.76	0.78	0.51	0.46	0.6	1.02	0.67	0.6	0.79	0.66	0.59	0.77	0.89	1.17	1.31	1.23	1.34	0.91	0.78	0.84	1.09	0.74	0.64	0.69	0.68	0.58	0.63	0.86	0.92	1.08	0.8	1.29
	4803			3,7-dimethylurate	LC/MS neg	34399	C16360	HMDB0001982	83126		1.21	1.05						1.18	1	0.76	1.73	1.69	0.85	0.65	1.47	1.44	0.76	1.72	1.69	2.26	2.21	0.98	1.12	1.06	0.74	1.64	1.66	0.95	0.67	1.47	1.49	0.7	1.55	1.56	2.21	2.24	1.01	1.07	1.01
	4804			1,3,7-trimethylurate	LC/MS neg	34404	C16361	HMDB0002123	79437		2.15	1.24						0.8	0.83	0.56	0.76	1.19	1.05	0.7	0.95	1.5	0.67	0.9	1.43	1.36	2.14	1.58	1.56	1.48	0.91	1.07	1.12	0.95	0.59	0.69	0.72	0.62	0.72	0.75	1.17	1.23	1.04	0.89	1.74
	4805			1-methylxanthine	LC/MS neg	34389	C16358	HMDB0010738	80220		1.13	1.16						0.87	0.79	0.62	0.57	0.6	0.91	0.72	0.65	0.69	0.79	0.71	0.75	0.91	0.96	1.05	1.09	1.04	0.86	0.76	0.79	0.95	0.79	0.7	0.72	0.83	0.73	0.76	0.88	0.91	1.03	0.93	1.17
	4806			3-methylxanthine	LC/MS neg	32445	C16357	HMDB0001886	70639		0.87	1.05						0.97	1.03	0.9	1.11	1.46	1.07	0.94	1.15	1.51	0.88	1.08	1.42	1.23	1.62	1.31	1.11	1.16	1.05	1.27	1.6	1.04	0.94	1.14	1.44	0.9	1.09	1.38	1.21	1.53	1.27	0.94	1.09
	4807			7-methylxanthine	LC/MS pos early	34390	C16353	HMDB0001991	68374		0.92	1						1.22	1.19	1.09	1.59	1.97	0.98	0.89	1.3	1.61	0.91	1.33	1.65	1.46	1.82	1.24	1.18	1.27	1.09	1.61	1.74	1.08	0.93	1.37	1.48	0.86	1.27	1.37	1.48	1.6	1.08	1.02	0.98
	4808			5-acetylamino-6-amino-3-methyluracil	LC/MS polar	34424	C16366	HMDB0004400	88299		1.38	1.16						0.84	0.82	0.68	0.6	0.62	0.98	0.8	0.71	0.74	0.82	0.73	0.76	0.89	0.92	1.04	1.09	1.06	0.95	0.86	0.75	0.97	0.87	0.79	0.69	0.9	0.81	0.71	0.91	0.79	0.87	0.92	1.2
	4809			5-acetylamino-6-formylamino-3-methyluracil	LC/MS polar	34401	C16365	HMDB0011105	108214		2.84	1.22						0.8	0.67	0.51	0.47	0.61	0.83	0.64	0.59	0.76	0.77	0.71	0.92	0.93	1.19	1.29	1.1	0.97	0.95	0.67	0.63	0.88	0.86	0.61	0.58	0.97	0.69	0.65	0.71	0.67	0.94	0.93	1.27
	4835		Food Component/Plant	maltol sulfate	LC/MS neg	48696					1.34	0.73						4.95	1.05	1.65	8.99	5.67	0.21	0.33	1.82	1.15	1.57	8.57	5.4	5.46	3.44	0.63	2.64	1.36	1.4	11.24	5.21	0.52	0.53	4.26	1.98	1.03	8.28	3.84	8.02	3.72	0.46	0.75	0.4
	4842			2-piperidinone	LC/MS pos early	43400		HMDB0011749	12665		2.09	0.81						1.22	1.37	1.49	1.57	1.1	1.13	1.23	1.29	0.9	1.09	1.14	0.8	1.05	0.73	0.7	0.82	0.93	1	1.07	1.05	1.14	1.22	1.31	1.28	1.07	1.16	1.13	1.08	1.05	0.98	1.07	0.72
	4888			sucralose	LC/MS neg	36649	C12285	HMDB0031554	71485		0.75	1.25						0.94	0.99	0.83	0.66	0.64	1.04	0.88	0.7	0.68	0.85	0.67	0.65	0.79	0.77	0.97	1.72	2.05	1.64	1.37	1.25	1.19	0.95	0.8	0.73	0.8	0.67	0.61	0.84	0.76	0.91	0.7	1.28
	4922			ginkgolic acid C15:1	LC/MS polar	64200	C10794	HMDB0033897	5281858		1.19	0.7						8.33	4.73	3.44	2.86	3.65	0.57	0.41	0.34	0.44	0.73	0.6	0.77	0.83	1.06	1.28	0.37	0.23	0.19	0.16	0.07	0.63	0.52	0.44	0.2	0.82	0.69	0.32	0.84	0.39	0.46	8.34	0.37
	4925			ginkgolic acid C17:1	LC/MS polar	64206		HMDB38522	5469634		1.35	3.46						1.6	1.31	1.11	1.06	1.38	0.82	0.69	0.66	0.86	0.85	0.81	1.05	0.96	1.24	1.3	6.55	3.89	2.57	1.77	0.64	0.59	0.39	0.27	0.1	0.66	0.46	0.16	0.69	0.25	0.36	1.57	6.45
	4953			levulinate (4-oxovalerate)	LC/MS pos early	22177		HMDB0000720	11579		0.93	0.94						0.83	0.85	1.16	1.14	2.06	1.02	1.39	1.38	2.47	1.36	1.35	2.42	0.99	1.77	1.8	1.1	1.05	0.98	1.15	1.11	0.96	0.9	1.05	1.01	0.93	1.09	1.05	1.17	1.13	0.96	1.04	1.36
	4955			levulinoylcarnitine	LC/MS pos early	63359		HMDB0241664			0.81	0.64						0.83	0.89	0.8	0.89	3.2	1.07	0.95	1.07	3.83	0.9	1	3.59	1.12	4.02	3.59	0.75	0.75	0.7	0.64	0.85	1	0.93	0.86	1.13	0.93	0.85	1.13	0.92	1.22	1.33	1.04	0.93
	4969			1,6-anhydroglucose	LC/MS polar	21049		HMDB0000640	2724705		1.13	1.18						1.53	1.37	1.11	5.74	1.41	0.89	0.72	3.75	0.92	0.81	4.2	1.03	5.18	1.27	0.25	0.55	0.47	0.42	2.31	0.73	0.85	0.76	4.21	1.32	0.9	4.94	1.55	5.5	1.73	0.31	2.62	0.94
	4978			2,3-dihydroxyisovalerate	LC/MS polar	38276	C04039	HMDB0012141	677		0.97	0.59						0.81	0.63	0.51	0.49	0.68	0.77	0.62	0.6	0.83	0.81	0.78	1.08	0.96	1.34	1.4	0.59	0.48	0.4	0.49	1.04	0.81	0.67	0.82	1.76	0.83	1.01	2.17	1.22	2.61	2.14	0.61	0.44
	4979			2,3-dihydroxypyridine	LC/MS pos early	21132		HMDB0245397	28115		1.63	0.94						0.85	0.72	0.88	1.63	1.77	0.85	1.03	1.92	2.08	1.21	2.25	2.44	1.86	2.02	1.09	1.24	0.97	1.07	1.5	1.6	0.78	0.87	1.21	1.29	1.1	1.54	1.65	1.4	1.49	1.07	0.87	1.27
	4986			2-isopropylmalate	LC/MS polar	15667	C02504	HMDB0000402	77		0.79	0.78						2.25	1.76	1.15	5.24	2.52	0.78	0.51	2.33	1.12	0.66	2.98	1.43	4.54	2.19	0.48	1.07	0.84	0.71	4.63	1.57	0.78	0.66	4.32	1.46	0.85	5.51	1.87	6.52	2.21	0.34	1.11	0.53
	4987			2-oxindole-3-acetate	LC/MS neg	40479		HMDB0035514	3080590		1.13	1.03						0.89	1.63	0.87	0.92	0.85	1.82	0.98	1.03	0.95	0.54	0.57	0.52	1.06	0.97	0.92	0.75	1.45	0.86	0.97	0.79	1.94	1.16	1.29	1.05	0.6	0.67	0.54	1.12	0.91	0.81	1.09	0.92
	4991			3-formylindole	LC/MS pos early	62863	C08493	HMDB0029737	10256		0.86	1.02						1.02	1.1	1.1	1.11	0.91	1.09	1.09	1.1	0.9	1	1.01	0.83	1.01	0.83	0.82	1.18	1.27	1.29	1.24	1	1.08	1.1	1.05	0.85	1.02	0.97	0.79	0.96	0.78	0.81	0.92	1.06
	4999			3-hydroxyindolin-2-one sulfate	LC/MS neg	48419		HMDB0304928			1.07	1.07						1.19	1.78	1.13	0.99	1.09	1.49	0.95	0.83	0.91	0.63	0.56	0.61	0.88	0.97	1.1	0.98	1.42	0.95	0.81	0.97	1.45	0.96	0.82	0.98	0.66	0.57	0.68	0.85	1.02	1.2	1.25	1.03
	5005			betonicine	LC/MS pos early	38100	C08269	HMDB0029412	164642		0.58	1.39						2.02	2.17	1.83	1.46	1.79	1.07	0.9	0.72	0.88	0.84	0.67	0.82	0.8	0.98	1.22	0.94	1.02	0.93	0.74	0.52	1.09	0.99	0.79	0.56	0.91	0.72	0.51	0.79	0.56	0.71	2.76	1.28
	5011			gluconate	LC/MS polar	587	C00257	HMDB0000625	3085666;10690		0.9	0.94						0.99	1.24	1.04	1.22	1.04	1.25	1.05	1.24	1.05	0.84	0.99	0.84	1.18	1	0.85	0.96	1.15	1.04	1.19	1.04	1.2	1.09	1.24	1.08	0.91	1.04	0.91	1.14	1	0.87	0.96	0.93
	5018			4-acetylcatechol sulfate (1)	LC/MS neg	62798					1.26	0.99						1.11	0.65	0.54	2.24	1.65	0.59	0.49	2.01	1.48	0.83	3.42	2.51	4.11	3.02	0.74	1.2	0.72	0.53	2.19	1.25	0.6	0.44	1.82	1.04	0.73	3.03	1.73	4.17	2.38	0.57	1.03	1.11
	5022			alliin	LC/MS pos early	41494	C08265	HMDB0301759	87310		1.57	0.78						1.28	1.16	1.15	0.96	1.59	0.91	0.9	0.75	1.24	0.99	0.83	1.37	0.84	1.38	1.65	1.25	1.15	1.1	0.93	1.65	0.92	0.88	0.75	1.33	0.96	0.81	1.44	0.85	1.5	1.77	0.78	0.76
	5023			N-acetylalliin	LC/MS neg	45404		HMDB0242184			1.14	0.79						1.24	1.43	1.15	1.16	1.58	1.15	0.93	0.93	1.27	0.8	0.81	1.1	1	1.37	1.36	1.63	1.77	1.54	1.46	1.58	1.09	0.95	0.9	0.97	0.87	0.82	0.89	0.95	1.02	1.08	0.66	0.87
	5034			beta-guanidinopropanoate	LC/MS pos early	35101	C03065	HMDB0013222	67701		0.84	1.05						0.89	1.07	0.94	0.97	0.72	1.2	1.06	1.09	0.81	0.88	0.91	0.68	1.03	0.76	0.74	1.05	1.77	1.38	1.45	1.01	1.69	1.32	1.39	0.97	0.78	0.82	0.57	1.05	0.73	0.7	0.77	0.91
	5040			dihydrocaffeate sulfate (2)	LC/MS polar	62524					1.29	0.88						0.86	0.79	0.48	0.38	0.63	0.92	0.56	0.44	0.73	0.6	0.48	0.79	0.79	1.31	1.64	1.44	1.24	0.63	0.54	1.01	0.86	0.44	0.37	0.7	0.51	0.43	0.82	0.85	1.6	1.88	0.62	1.04
	5059			cinnamoylglycine	LC/MS neg	38637		HMDB0011621	709625		0.92	0.82						0.96	2.86	1.86	0.49	0.88	2.96	1.93	0.51	0.91	0.65	0.17	0.31	0.26	0.47	1.78	0.9	2.11	1.23	0.43	0.73	2.35	1.36	0.47	0.81	0.58	0.2	0.35	0.35	0.59	1.71	1.03	0.96
	5080			genistein sulfate*	LC/MS neg	62061					0.82	1.06						0.43	0.35	0.3	13.87	0.69	0.82	0.7	32.53	1.63	0.86	39.66	1.98	46.31	2.32	0.05	1.29	1.21	0.98	30.04	1.63	0.94	0.76	23.32	1.27	0.81	24.81	1.35	30.6	1.66	0.05	0.49	1.47
	5085			dihydroferulate	LC/MS neg	40481		HMDB0062121	14340		0.97	0.83						0.83	0.62	0.45	0.44	0.58	0.75	0.54	0.53	0.7	0.72	0.71	0.93	0.98	1.29	1.32	1.21	0.84	0.65	0.86	1.15	0.69	0.54	0.71	0.96	0.78	1.03	1.38	1.32	1.78	1.34	0.57	0.83
	5099			ergothioneine	LC/MS pos early	37459	C05570	HMDB0003045	5351619		1.34	0.82						1	1.12	1.01	1.05	1.05	1.11	1	1.05	1.05	0.9	0.94	0.94	1.04	1.04	1	0.76	1.12	0.9	0.87	0.76	1.48	1.19	1.15	1	0.8	0.77	0.68	0.96	0.84	0.87	0.94	0.71
	5101			erythritol	LC/MS polar	20699	C00503	HMDB0002994	222285		1.35	1.48						2.15	2.05	2.13	2.42	1.89	0.95	0.99	1.13	0.88	1.04	1.18	0.92	1.14	0.89	0.78	1.31	1.15	1.13	1.14	0.58	0.88	0.86	0.87	0.44	0.98	0.99	0.5	1.01	0.51	0.5	2.74	1.67
	5103			3-ethylcatechol sulfate (1)	LC/MS neg	62796					0.74	0.73						0.29	0.31	0.28	0.26	0.29	1.09	0.97	0.91	1.01	0.89	0.84	0.93	0.94	1.04	1.11	0.68	0.64	0.56	0.49	0.57	0.94	0.82	0.71	0.83	0.86	0.75	0.88	0.87	1.02	1.17	0.45	1.07
	5107			ferulic acid 4-sulfate	LC/MS neg	47114		HMDB0029200	6305574		2.15	0.97						0.68	0.41	0.64	0.95	1.66	0.6	0.94	1.39	2.43	1.55	2.29	4.02	1.48	2.59	1.75	1.39	0.75	0.78	1.66	3.08	0.54	0.56	1.19	2.21	1.03	2.2	4.08	2.13	3.95	1.85	0.6	1.22
	5111			quinate	LC/MS polar	18335	C00296	HMDB0003072	6508		0.53	1.46						0.67	0.83	0.7	0.55	0.24	1.24	1.03	0.82	0.36	0.84	0.66	0.29	0.79	0.35	0.44	1.47	2.04	1.87	1.3	0.62	1.39	1.27	0.88	0.42	0.92	0.64	0.3	0.69	0.33	0.48	0.7	1.53
	5134			glycyrrhetinate	LC/MS pos late	39789	C02283	HMDB0011628	6857363		4.12	0.55						0.1	0.1	0.1	0.1	0.11	1.01	1.04	1.01	1.17	1.03	0.99	1.16	0.97	1.13	1.16	0.14	0.17	0.19	0.16	0.16	1.21	1.37	1.12	1.12	1.13	0.92	0.92	0.82	0.82	1	0.46	0.66
	5137			histidine betaine (hercynine)*	LC/MS pos early	62278		HMDB0029422	3083620		0.97	0.83						1.5	1.19	1.4	1.19	1.22	0.79	0.94	0.79	0.81	1.18	1	1.03	0.84	0.87	1.03	0.75	0.61	0.67	0.59	0.68	0.81	0.9	0.79	0.91	1.11	0.97	1.12	0.88	1.02	1.16	1.44	0.72
	5139			homostachydrine*	LC/MS pos early	33009	C08283	HMDB0033433	441447		1.19	1.39						0.97	1.06	0.95	0.95	0.99	1.09	0.98	0.97	1.01	0.9	0.89	0.93	0.99	1.04	1.04	1.18	1.44	1.34	1.3	1.24	1.22	1.13	1.1	1.05	0.93	0.9	0.86	0.97	0.93	0.96	1.1	1.34
	5144			indolin-2-one	LC/MS pos early	43374	C12312	HMDB0061918	321710		1.13	1.01						1.16	1.18	1.34	1.47	1.07	1.02	1.16	1.27	0.92	1.14	1.24	0.9	1.1	0.8	0.73	1.07	1.04	1.22	1.36	0.9	0.97	1.14	1.27	0.85	1.18	1.31	0.87	1.11	0.74	0.66	1.11	1.02
	5165			mannonate*	LC/MS polar	62864		HMDB0242119	3246006		0.89	0.93						0.95	1.18	1.02	0.94	0.99	1.25	1.08	1	1.05	0.86	0.8	0.84	0.93	0.98	1.05	0.91	1.13	1.03	0.91	0.96	1.24	1.14	1	1.06	0.92	0.81	0.85	0.88	0.93	1.06	0.96	0.92
	5169			menthol glucuronide	LC/MS neg	64873		HMDB0254445			1.41	0.5						1.48	0.75	1.7	0.6	3.29	0.51	1.14	0.4	2.22	2.26	0.8	4.39	0.35	1.94	5.52	1.39	0.78	0.58	0.35	0.97	0.56	0.41	0.25	0.69	0.74	0.45	1.24	0.61	1.68	2.75	0.88	0.82
	5170			methyl indole-3-acetate	LC/MS pos early	1584		HMDB0029738	74706		0.86	1.02						0.99	1.43	1.19	1.06	1.11	1.44	1.2	1.07	1.12	0.84	0.74	0.78	0.89	0.93	1.05	0.72	1.29	0.98	1.01	0.91	1.79	1.36	1.4	1.26	0.76	0.78	0.71	1.03	0.93	0.9	1.17	0.85
	5174			N-(2-furoyl)glycine	LC/MS neg	31536		HMDB0000439	21863		3.7	0.92						0.92	0.76	1.27	3.26	6.83	0.83	1.39	3.56	7.46	1.67	4.28	8.96	2.57	5.37	2.09	2.73	1.09	1.2	2.37	5.69	0.4	0.44	0.87	2.08	1.1	2.17	5.22	1.97	4.75	2.41	0.91	2.73
	5179			naringenin 7-glucuronide	LC/MS neg	54924		HMDB0029209			1.66	0.53						0.3	0.27	0.19	0.19	0.15	0.88	0.64	0.63	0.49	0.73	0.72	0.55	0.98	0.76	0.77	0.97	0.92	0.87	0.76	0.69	0.95	0.9	0.78	0.71	0.94	0.82	0.75	0.87	0.8	0.91	0.21	0.68
	5206			phytanate	LC/MS neg	598	C01607	HMDB0000801	26840		1.08	0.94						0.73	1.71	2.42	1.54	0.95	2.33	3.31	2.11	1.3	1.42	0.9	0.56	0.64	0.39	0.62	1.29	3.49	3.59	1.91	1.37	2.71	2.79	1.48	1.06	1.03	0.55	0.39	0.53	0.38	0.72	0.62	1.09
	5212			piperine	LC/MS pos late	33935	C03882	HMDB0029377	638024		0.92	1.07						0.53	0.2	0.29	0.44	0.57	0.38	0.54	0.83	1.08	1.41	2.16	2.81	1.54	1.99	1.3	1.25	0.55	0.68	1.16	0.87	0.44	0.54	0.93	0.7	1.24	2.13	1.6	1.72	1.29	0.75	0.59	1.39
	5216			glucuronide of piperine metabolite C17H21NO3 (4)*	LC/MS neg	62291					0.69	1.24						0.77	0.66	0.61	0.58	0.68	0.85	0.79	0.76	0.88	0.93	0.89	1.04	0.96	1.12	1.17	1.09	0.92	0.94	0.95	1.07	0.85	0.86	0.87	0.99	1.02	1.03	1.16	1.01	1.14	1.13	0.89	1.25
	5217			glucuronide of piperine metabolite C17H21NO3 (5)*	LC/MS neg	62292					0.67	1.08						0.55	0.45	0.47	0.45	0.58	0.83	0.86	0.82	1.06	1.04	0.99	1.28	0.95	1.23	1.3	0.8	0.97	0.88	0.79	0.71	1.21	1.1	0.98	0.89	0.91	0.81	0.73	0.89	0.81	0.9	0.74	1.08
	5224			sulfate of piperine metabolite C16H19NO3 (2)*	LC/MS neg	62295					0.79	0.92						0.65	0.47	0.33	0.44	0.76	0.72	0.51	0.67	1.17	0.7	0.92	1.61	1.31	2.29	1.75	1.05	0.75	0.56	0.73	0.87	0.71	0.53	0.69	0.83	0.75	0.97	1.16	1.3	1.56	1.19	0.68	1.09
	5225			sulfate of piperine metabolite C16H19NO3 (3)*	LC/MS neg	62296					0.78	0.92						0.63	0.49	0.35	0.42	0.72	0.78	0.55	0.66	1.15	0.71	0.85	1.49	1.21	2.1	1.74	1	0.76	0.58	0.75	0.81	0.77	0.58	0.75	0.82	0.76	0.98	1.06	1.29	1.4	1.09	0.68	1.07
	5230			sulfate of piperine metabolite C18H21NO3 (1)*	LC/MS neg	62297					0.83	0.87						0.8	0.81	0.76	0.8	0.92	1.02	0.96	1	1.16	0.94	0.98	1.14	1.04	1.21	1.16	0.8	0.87	0.75	0.82	0.83	1.09	0.94	1.02	1.04	0.86	0.94	0.95	1.09	1.11	1.01	0.87	0.87
	5232			sulfate of piperine metabolite C18H21NO3 (3)*	LC/MS neg	62299					0.84	0.87						0.82	0.87	0.75	0.76	0.87	1.06	0.93	0.93	1.07	0.87	0.88	1	1.01	1.15	1.14	0.83	0.87	0.77	0.83	0.78	1.05	0.93	1	0.94	0.89	0.96	0.9	1.08	1.01	0.94	0.87	0.89
	5248			saccharin	LC/MS neg	21151	C12283	HMDB0029723	5143		3.87	1.43						1.03	1.12	0.66	0.53	0.39	1.09	0.65	0.52	0.38	0.59	0.47	0.34	0.8	0.58	0.73	4.36	6.04	3.38	2.86	6.97	1.39	0.78	0.66	1.6	0.56	0.47	1.15	0.84	2.06	2.44	0.28	1.17
	5250			acesulfame	LC/MS neg	48569		HMDB0033585	36573		1.62	0.93						1.96	1.28	0.91	0.67	5.68	0.65	0.46	0.34	2.9	0.71	0.53	4.45	0.74	6.27	8.43	1.18	0.92	0.6	0.44	0.85	0.79	0.51	0.37	0.72	0.65	0.47	0.92	0.73	1.42	1.94	2.14	1.29
	5251			S-allylcysteine	LC/MS pos early	43239		HMDB0034323	98280		1.32	0.71						1.32	0.98	0.8	0.68	1.28	0.74	0.61	0.51	0.97	0.82	0.69	1.31	0.85	1.59	1.89	1.36	1.07	0.91	0.79	1.28	0.79	0.67	0.58	0.94	0.85	0.74	1.2	0.86	1.4	1.62	0.67	0.69
	5270			stachydrine	LC/MS pos early	34384	C10172	HMDB0004827	115244		0.7	1.64						1.11	1.21	1.1	1.03	0.94	1.09	0.99	0.93	0.84	0.91	0.85	0.78	0.93	0.85	0.91	1.12	1.31	1.25	1.19	1.16	1.17	1.12	1.07	1.04	0.96	0.91	0.88	0.95	0.92	0.97	1.49	1.5
	5271			3-hydroxystachydrine*	LC/MS pos early	62062	C10151	HMDB0341257	46173781		1.27	0.95						0.63	0.55	0.5	0.46	0.42	0.88	0.79	0.73	0.66	0.89	0.84	0.75	0.93	0.84	0.9	0.2	0.22	0.22	0.2	0.26	1.15	1.12	1.05	1.32	0.98	0.91	1.15	0.93	1.17	1.26	1.61	0.5
	5282			N-acetyltheanine	LC/MS pos early	62711					0.7	0.87						0.92	3.98	3.9	2.02	1.16	4.32	4.23	2.2	1.26	0.98	0.51	0.29	0.52	0.3	0.58	1.04	4.3	4.6	2.17	1.83	4.12	4.41	2.08	1.75	1.07	0.51	0.43	0.47	0.4	0.84	0.76	0.86
	5284			thymol sulfate	LC/MS neg	36095	C09908	HMDB0062720	12456386		0.62	0.66						1.32	1.13	1.18	1.06	1.2	0.85	0.9	0.8	0.91	1.05	0.94	1.06	0.9	1.01	1.13	2.15	1.65	1.56	1.42	2.01	0.77	0.72	0.66	0.93	0.94	0.86	1.22	0.91	1.29	1.42	0.46	0.75
	5295			4-allylphenol sulfate	LC/MS neg	37181		HMDB0170765	66633409		0.83	0.96						1	0.98	0.96	0.87	0.79	0.98	0.96	0.88	0.8	0.98	0.89	0.81	0.91	0.83	0.91	0.56	0.56	0.53	0.5	0.43	1.01	0.95	0.89	0.77	0.94	0.88	0.76	0.94	0.8	0.86	1.51	0.84
	5297			methyl glucopyranoside (alpha + beta)	LC/MS neg	46144		HMDB0029965	445238;3036743;2108		0.88	1.07						1.04	1.03	1	0.9	0.94	0.99	0.96	0.87	0.9	0.97	0.88	0.91	0.9	0.94	1.04	1.07	1.05	1.06	0.98	0.96	0.98	0.99	0.91	0.9	1	0.93	0.92	0.92	0.91	0.99	1.03	1.07
	5323			4-vinylguaiacol sulfate	LC/MS neg	48442			53803570		2.12	1.15						1.37	0.51	1.11	1.36	3.19	0.38	0.81	0.99	2.33	2.16	2.64	6.21	1.22	2.87	2.35	1.41	0.38	0.63	1.41	2.58	0.27	0.45	1	1.82	1.66	3.71	6.79	2.23	4.08	1.83	1.33	1.37
	5324			pyrraline	LC/MS neg	48428	C21013	HMDB0033143	14274616		1.36	1.05						1.2	0.95	0.89	1.32	1.42	0.79	0.74	1.1	1.18	0.94	1.39	1.49	1.48	1.59	1.08	1.28	0.98	0.88	1.36	1.44	0.77	0.69	1.06	1.12	0.89	1.38	1.46	1.55	1.64	1.06	1.03	1.1
	5326			umbelliferone sulfate	LC/MS neg	48674		HMDB0240565	129659		7.25	0.82						1.63	0.81	0.83	0.64	11.98	0.49	0.51	0.4	7.36	1.03	0.8	14.87	0.77	14.38	18.57	0.81	0.85	1.07	1.11	11.91	1.04	1.32	1.37	14.68	1.26	1.31	14.06	1.04	11.14	10.71	0.83	0.41
	5327			daidzein sulfate (2)	LC/MS neg	48728			12114465		1.06	1.02						0.3	0.23	0.18	6.5	0.37	0.77	0.61	21.85	1.24	0.8	28.54	1.61	35.69	2.02	0.06	1.09	1	0.72	17.24	0.98	0.92	0.65	15.75	0.89	0.71	17.17	0.97	24.07	1.37	0.06	0.4	1.46
	5329			eugenol sulfate	LC/MS neg	48715			180632		0.26	0.23						4.37	2.73	1.5	0.94	0.85	0.62	0.34	0.22	0.2	0.55	0.34	0.31	0.63	0.57	0.91	1.14	0.61	0.53	0.41	0.55	0.54	0.47	0.36	0.48	0.87	0.66	0.9	0.76	1.04	1.36	0.62	0.16
	5336			2-keto-3-deoxy-gluconate	LC/MS polar	48141	C00204	HMDB0001353	161227		0.9	1.05						0.91	1.02	0.96	1.02	0.95	1.13	1.06	1.12	1.05	0.94	0.99	0.93	1.06	0.99	0.94	1.16	1.29	1.32	1.3	1.2	1.11	1.13	1.12	1.03	1.02	1.01	0.93	0.99	0.91	0.92	0.85	1.09
	5338			isoeugenol sulfate	LC/MS neg	48997			122198202		0.25	0.25						0.74	0.41	0.3	0.28	0.22	0.56	0.41	0.37	0.29	0.73	0.67	0.52	0.92	0.71	0.78	1.01	0.76	0.67	0.66	0.77	0.75	0.66	0.65	0.76	0.88	0.87	1.02	0.99	1.16	1.18	0.15	0.21
	5358			trans-3,4-methyleneheptanoate	LC/MS neg	53026					0.82	1.16						1.21	2.71	2.54	1.59	1.14	2.24	2.1	1.31	0.95	0.94	0.59	0.42	0.62	0.45	0.72	0.93	2.7	2.6	1.65	1.19	2.91	2.8	1.77	1.28	0.96	0.61	0.44	0.63	0.46	0.72	1.18	0.91
	5366			furaneol sulfate	LC/MS neg	54795			59815364		1	0.54						2.63	1.09	0.79	0.73	1.54	0.41	0.3	0.28	0.59	0.73	0.67	1.42	0.92	1.95	2.11	1.74	1.38	0.9	0.97	1.81	0.79	0.52	0.56	1.04	0.65	0.71	1.31	1.08	2.01	1.85	0.54	0.35
	5409			(2,4 or 2,5)-dimethylphenol sulfate	LC/MS neg	62533					0.48	0.67						0.5	0.43	0.36	0.33	0.38	0.87	0.71	0.67	0.76	0.82	0.77	0.87	0.94	1.06	1.14	0.78	0.68	0.53	0.49	0.69	0.87	0.67	0.63	0.88	0.77	0.73	1.02	0.94	1.31	1.4	0.48	0.75
	5410			caffeic acid sulfate	LC/MS polar	53254		HMDB0041708	21668705		2.42	0.78						0.8	0.36	0.55	0.76	1.9	0.46	0.69	0.95	2.39	1.51	2.08	5.25	1.38	3.48	2.52	1.18	0.56	0.47	0.58	2.57	0.48	0.4	0.49	2.17	0.84	1.03	4.56	1.23	5.43	4.43	0.66	0.98
	5413			tartronate (hydroxymalonate)	LC/MS neg	20693	C02287	HMDB0035227	45		0.63	0.92						1.31	1.09	0.91	1.72	1.3	0.84	0.7	1.32	1	0.83	1.58	1.19	1.89	1.43	0.75	0.99	0.83	0.99	1.51	1.12	0.84	0.99	1.52	1.13	1.19	1.82	1.35	1.53	1.14	0.74	1.05	0.79
	5417			(S)-a-amino-omega-caprolactam	LC/MS pos early	63339	C02837		439823;440599		0.95	1.01						0.91	1.08	0.94	0.96	0.97	1.19	1.03	1.05	1.07	0.87	0.89	0.9	1.02	1.04	1.02	1.04	1.2	1.02	1.1	1.05	1.15	0.98	1.07	1.01	0.85	0.92	0.88	1.08	1.03	0.95	0.92	1.05
	5421			3-indoleglyoxylic acid	LC/MS neg	63583		HMDB0242143	73863		1.05	1.12						0.92	0.66	0.83	1.27	0.92	0.72	0.9	1.38	1	1.25	1.92	1.39	1.53	1.11	0.73	1.13	0.66	0.89	1.27	0.8	0.58	0.79	1.13	0.71	1.36	1.94	1.22	1.43	0.9	0.63	1.09	1.33
	5423			methyl vanillate sulfate	LC/MS neg	63857					0.57	0.78						2.12	1.18	0.84	0.93	1.37	0.56	0.4	0.44	0.64	0.71	0.79	1.16	1.11	1.62	1.46	0.64	0.33	0.28	0.44	0.75	0.51	0.44	0.69	1.16	0.87	1.36	2.29	1.57	2.65	1.68	1.69	0.51
	5425			vanilloylglycine	LC/MS neg	63853		HMDB0060026	3083688		1.6	0.56						1.33	0.87	0.78	12.93	4.39	0.66	0.59	9.71	3.3	0.9	14.8	5.02	16.49	5.6	0.34	1.12	0.46	0.26	8.35	1.92	0.41	0.23	7.45	1.72	0.57	18.32	4.22	32.14	7.4	0.23	0.91	0.76
	5431			ethyl beta-glucopyranoside	LC/MS neg	64131		HMDB0029968	121667		1.24	0.74						0.89	0.84	0.76	0.81	0.83	0.94	0.85	0.9	0.93	0.91	0.96	0.99	1.06	1.09	1.03	0.65	0.64	0.62	0.71	0.82	0.97	0.95	1.08	1.25	0.98	1.11	1.29	1.13	1.31	1.16	0.86	0.63
	5456			2-acetamidophenol sulfate	LC/MS neg	48580		HMDB0240381	181671		3.27	0.79						0.67	0.54	0.38	0.34	0.75	0.8	0.56	0.5	1.12	0.7	0.62	1.39	0.89	1.98	2.24	0.64	0.5	0.34	0.35	1.05	0.77	0.53	0.55	1.63	0.68	0.71	2.11	1.04	3.1	2.98	0.75	0.72
	5457			2-aminophenol sulfate	LC/MS neg	43266		HMDB0061116	181670		1.69	0.9						0.79	0.67	0.56	0.5	0.66	0.85	0.72	0.64	0.84	0.84	0.75	0.98	0.89	1.17	1.31	0.92	0.8	0.67	0.59	1.19	0.87	0.72	0.64	1.29	0.83	0.74	1.48	0.89	1.78	2.01	0.73	0.85
	5535		Bacterial/Fungal	1H-indole-7-acetic acid	LC/MS neg	57783			18356439		1.02	1.07						0.78	0.67	0.81	0.93	0.85	0.86	1.03	1.19	1.08	1.19	1.38	1.26	1.15	1.05	0.91	1.03	0.91	1.03	1.12	1.09	0.89	1	1.09	1.06	1.13	1.23	1.19	1.09	1.06	0.97	0.88	1.15
	5536			N-methylpipecolate	LC/MS pos early	47101		HMDB0242107	11286529		0.96	1.25						0.88	1.04	0.96	0.88	1.08	1.18	1.09	1	1.22	0.92	0.84	1.04	0.92	1.13	1.23	1.41	1.57	1.47	1.53	1.47	1.12	1.04	1.08	1.05	0.93	0.97	0.94	1.04	1	0.96	0.86	1.37
	5588		Drug - Analgesics, Anesthetics	4-acetamidophenol	LC/MS neg	12032	C06804	HMDB0001859	1983		0.32	1.1						1.13	0.79	0.59	0.43	0.62	0.7	0.52	0.38	0.55	0.75	0.55	0.79	0.73	1.06	1.44	3.33	2.45	2.13	1.65	0.87	0.74	0.64	0.5	0.26	0.87	0.67	0.35	0.78	0.41	0.53	0.44	1.3
	5590			3-(N-acetyl-cystein-S-yl) acetaminophen	LC/MS neg	45721		HMDB0242140	83967		0.22	0.5						5.23	7.59	3.16	2.08	2.97	1.45	0.6	0.4	0.57	0.42	0.27	0.39	0.66	0.94	1.43	4.33	8.29	3.12	2.31	1.82	1.91	0.72	0.53	0.42	0.38	0.28	0.22	0.74	0.58	0.79	0.53	0.44
	5591			4-acetaminophen sulfate	LC/MS neg	37475	C06804	HMDB0059911	83939		1.7	1.27						0.06	0.05	0.04	0.03	0.03	0.82	0.65	0.56	0.56	0.79	0.68	0.68	0.87	0.86	1	0.12	0.11	0.08	0.07	1.09	0.97	0.72	0.61	9.27	0.74	0.63	9.61	0.85	12.93	15.17	0.62	1.25
	5592			4-acetamidophenylglucuronide	LC/MS neg	15736		HMDB0010316	83944;4022661		2.35	1.46						0.11	0.1	0.08	0.06	0.03	0.87	0.71	0.53	0.26	0.82	0.61	0.3	0.75	0.37	0.49	0.23	0.25	0.18	0.14	3.45	1.09	0.82	0.64	15.3	0.75	0.59	13.99	0.78	18.68	23.86	0.39	0.76
	5593			2-hydroxyacetaminophen sulfate*	LC/MS neg	33173		HMDB0062547	86290013		0.66	1.07						0.47	0.36	0.26	0.25	0.29	0.76	0.56	0.53	0.61	0.73	0.7	0.8	0.95	1.09	1.15	0.86	0.71	0.57	0.57	0.9	0.82	0.66	0.66	1.04	0.81	0.8	1.27	0.99	1.57	1.58	0.61	1.12
	5594			2-methoxyacetaminophen sulfate*	LC/MS neg	47031		HMDB0062550	86290014		0.53	1.25						0.51	0.43	0.35	0.31	0.45	0.84	0.68	0.6	0.88	0.81	0.72	1.05	0.89	1.3	1.46	0.48	0.54	0.44	0.36	0.44	1.12	0.9	0.75	0.92	0.8	0.66	0.82	0.83	1.02	1.23	1.16	1.1
	5595			2-methoxyacetaminophen glucuronide*	LC/MS neg	33161		HMDB0240215	121596203		0.43	0.71						3.19	2.52	2.11	1.82	1.85	0.79	0.66	0.57	0.58	0.84	0.72	0.73	0.86	0.88	1.02	3.2	3.12	2.71	2.29	1.12	0.97	0.85	0.72	0.35	0.87	0.73	0.36	0.85	0.41	0.49	0.66	0.66
	5596			3-(cystein-S-yl)acetaminophen*	LC/MS pos early	34365		HMDB0240217	171264		0.95	0.99						1.02	1.08	0.99	0.94	0.95	1.06	0.98	0.92	0.93	0.92	0.87	0.88	0.94	0.95	1.01	1.02	1.04	0.99	0.97	1.06	1.02	0.98	0.95	1.04	0.96	0.93	1.03	0.97	1.07	1.1	0.98	0.98
	5600			3-(methylthio)acetaminophen sulfate*	LC/MS neg	62567					0.46	2.13						0.08	0.09	0.07	0.07	0.09	1.08	0.86	0.78	1.04	0.8	0.72	0.97	0.9	1.21	1.34	0.32	0.58	0.44	0.35	0.15	1.81	1.37	1.08	0.46	0.76	0.59	0.25	0.78	0.34	0.43	1.05	4.01
	5604			naproxen	LC/MS neg	12122	C01517	HMDB0001923	156391		0.95	0.95						1.09	1.08	1.07	1.05	1	0.99	0.98	0.97	0.92	0.99	0.98	0.93	0.99	0.94	0.95	1	1	1	1	1	1	1	1	1	1	1	1	1	1	1	1	0.92
	5606			desmethylnaproxen	LC/MS neg	46331		HMDB0013989	162920		0.95	0.95						1.07	1.09	1.09	1.09	1	1.02	1.02	1.02	0.94	1	1	0.92	1	0.92	0.92	1	1	1	1	1	1	1	1	1	1	1	1	1	1	1	1	0.94
	5607			desmethylnaproxen sulfate	LC/MS neg	46106		HMDB0242129	184679		0.97	0.97						1.03	1.05	1.05	1.05	1	1.02	1.02	1.02	0.97	1.01	1	0.96	0.99	0.95	0.96	1	1	1	1	1	1	1	1	1	1	1	1	1	1	1	1	0.97
	5608			ibuprofen	LC/MS neg	17799	C01588	HMDB0001925	3672		2.17	1.92						1.01	3.69	3.26	2.05	1.06	3.67	3.24	2.04	1.05	0.88	0.56	0.29	0.63	0.32	0.51	0.05	0.23	0.2	0.12	0.07	4.4	3.83	2.3	1.38	0.87	0.52	0.31	0.6	0.36	0.6	13.75	0.72
	5609			2-hydroxyibuprofen	LC/MS neg	43330		HMDB0060920	10443535		7.49	4.98						1.26	1.61	1.73	1.7	1.11	1.28	1.38	1.35	0.88	1.08	1.06	0.69	0.98	0.64	0.65	0.02	0.03	0.04	0.04	0.03	1.47	1.66	1.63	1.3	1.12	1.1	0.88	0.98	0.79	0.8	36.19	0.64
	5611			carboxyibuprofen	LC/MS neg	43333		HMDB0060564	10444113		4.49	3.23						1.07	2.9	4.46	4.04	0.86	2.71	4.16	3.77	0.8	1.54	1.39	0.3	0.91	0.19	0.21	0.02	0.08	0.13	0.11	0.03	3.35	5.67	4.88	1.44	1.69	1.46	0.43	0.86	0.25	0.3	33.64	0.72
	5613			ibuprofen acyl glucuronide	LC/MS neg	38366		HMDB0010343	163959		2.34	2.2						1.13	1.82	1.1	1.29	1.07	1.6	0.97	1.13	0.95	0.61	0.71	0.59	1.17	0.98	0.84	0.1	0.13	0.1	0.1	0.1	1.29	1.07	0.98	1.01	0.83	0.76	0.78	0.92	0.95	1.04	10.7	0.92
	5618			salicyluric glucuronide*	LC/MS neg	33384		HMDB0240252	121596205		1.11	1.11						1	1	1	1	1	1	1	1	1	1	1	1	1	1	1	1.2	1.12	1.08	1	1.24	0.94	0.9	0.84	1.04	0.96	0.89	1.11	0.93	1.15	1.24	1	1.2
	5692		Drug - Antibiotic	ofloxacin	LC/MS neg	21320	D00453 DG00616 C07321	HMDB0015296	4583		0.99	1.01						1	1	1	1	1	1	1	1	1	1	1	1	1	1	1	1.02	1.02	1.01	1	1.03	1	0.99	0.98	1.01	0.99	0.98	1.01	0.99	1.02	1.03	1	1.02
	5869		Drug - Cardiovascular	4-hydroxycoumarin	LC/MS neg	37445	C20414		54682930		2.24	0.81						1.04	1.23	1.11	0.88	1.08	1.18	1.07	0.85	1.04	0.91	0.72	0.88	0.79	0.97	1.23	1.38	1.66	1.28	1.04	1.24	1.2	0.93	0.75	0.89	0.77	0.63	0.74	0.81	0.96	1.18	0.67	0.9
	5920			tadalafil	LC/MS neg	52950		HMDB0014958	110635		1.69	0.61						1	1	2.39	2.59	2.07	1	2.39	2.59	2.07	2.39	2.59	2.07	1.09	0.87	0.8	1.02	1.05	1.03	1.01	1	1.03	1.01	0.99	0.98	0.98	0.97	0.95	0.99	0.97	0.99	1	1.02
	6075		Drug - Psychoactive	hydroxybupropion	LC/MS neg	32882		HMDB0012235	446		0.9	1.01						0.98	0.97	0.97	0.95	0.92	0.99	1	0.98	0.94	1	0.98	0.95	0.98	0.95	0.96	1	1	0.99	0.98	0.94	1	0.99	0.98	0.94	0.99	0.98	0.94	0.98	0.95	0.96	0.99	1.01
	6083			citalopram N-oxide*	LC/MS pos late	62476	C16607	HMDB0060654	10068142		1.03	1.01						1.01	0.98	0.98	0.98	0.99	0.98	0.97	0.97	0.98	1	1	1.01	1	1.01	1.01	0.98	0.97	0.97	0.96	0.98	0.99	0.99	0.98	1	0.99	0.99	1.01	0.99	1.01	1.02	1.02	1
	6084			citalopram propionate*	LC/MS neg	62479	C16610	HMDB0060463	10403174		1.03	1.01						0.98	1	0.98	0.97	0.99	1.02	0.99	0.99	1	0.98	0.97	0.99	1	1.01	1.01	1.01	1.01	0.99	0.98	1.01	1.01	0.98	0.97	1	0.97	0.97	1	0.99	1.02	1.03	1	1.02
	6085			desmethylcitalopram*	LC/MS pos late	62477	C16608	HMDB0014021	162180		1.02	1.01						1	1.01	1	1	1	1	1	1	0.99	1	1	0.99	1	0.99	0.99	1	1.01	1	1	0.99	1	1	1	0.99	1	1	0.99	1	0.99	0.99	1.01	1.01
	6086			didesmethylcitalopram*	LC/MS pos late	62478	C16609	HMDB0060472	162976		1.01	1						1.01	1.01	1	1	1	1	0.99	1	0.99	0.99	1	0.99	1	1	1	1	1.01	1	1.01	1	1.01	1	1.01	1	0.99	1	0.99	1.01	1	0.99	1	1
	6091			citalopram/escitalopram	LC/MS pos late	40459	D07913	HMDB0005028	146570		1.02	1.01						0.99	1	0.99	0.99	0.99	1	1	1	1	1	1	0.99	1	1	1	1	1	0.99	0.99	0.99	1	0.99	0.99	0.99	1	0.99	0.99	1	0.99	0.99	1.01	1.02
	6148		Drug - Respiratory	cetirizine	LC/MS pos late	54745	C07778	HMDB0005032	2678		1.04	1						1.01	1.01	1	1	1	1	0.99	0.98	0.99	0.99	0.98	0.99	0.99	1	1	0.99	0.99	0.98	0.97	0.98	1	1	0.98	0.99	1	0.98	1	0.98	1	1.01	1.02	0.99
	6149			De(carboxymethoxy) cetirizine acetic acid	LC/MS pos late	64199					1.06	0.98						0.98	0.96	1	0.99	0.99	0.98	1.01	1.01	1	1.03	1.03	1.02	1	0.99	0.99	0.95	0.93	0.95	0.95	0.95	0.99	1.01	1	1	1.02	1.02	1.02	1	1	1	1.01	0.98
	6151			doxylamine	LC/MS pos early	43024	D07878	HMDB0001936	3162		1	1						1	1	1	1	1	1	1	1	1	1	1	1	1	1	1	1	1	1	1	1	1	1	1	1	1	1	1	1	1	1	1	1
	6157			montelukast	LC/MS pos late	64124	C07482	HMDB0014614	5281040		1.06	0.99						1.04	0.99	0.98	0.96	0.98	0.96	0.94	0.92	0.94	0.99	0.97	0.99	0.98	1	1.02	1.07	1.02	1	0.99	1.01	0.95	0.94	0.92	0.94	0.99	0.97	0.99	0.99	1	1.02	0.97	1
	6173		Drug - Topical Agents	salicylate	LC/MS polar	1515	C00805	HMDB0001895	338		4.89	3.79						0.69	0.56	0.53	0.51	0.57	0.8	0.77	0.73	0.82	0.96	0.91	1.02	0.95	1.06	1.12	0.94	0.64	0.65	0.65	18.96	0.69	0.69	0.69	20.23	1.01	1	29.5	1	29.25	29.36	0.64	0.87
	6175			2,6-dihydroxybenzoic acid	LC/MS neg	63042		HMDB0013676	9338		1.17	1.07						0.86	0.92	0.82	0.77	0.75	1.06	0.95	0.89	0.87	0.9	0.84	0.82	0.93	0.91	0.97	1	1.05	0.98	0.91	1	1.05	0.98	0.91	1	0.93	0.87	0.95	0.93	1.02	1.1	0.92	1.06
	6179			hydroquinone sulfate	LC/MS neg	35322	C00530	HMDB0240263	161220		0.8	1.19						1.35	1.08	0.69	0.71	0.92	0.8	0.51	0.53	0.68	0.64	0.66	0.85	1.04	1.33	1.28	1.17	0.96	0.62	0.58	1.82	0.82	0.53	0.5	1.55	0.65	0.61	1.89	0.94	2.93	3.11	1.11	0.97
	6301		Chemical	sulfate*	LC/MS neg	46960	C00059	HMDB0001448	5152822		0.95	1.01						1.04	1.21	1.3	1.28	1.02	1.17	1.25	1.23	0.98	1.08	1.06	0.84	0.98	0.78	0.79	1.04	1.24	1.38	1.32	1.07	1.19	1.33	1.27	1.02	1.11	1.06	0.86	0.96	0.77	0.81	0.98	0.98
	6304			O-sulfo-tyrosine	LC/MS neg	45413		HMDB0155722	514186		0.94	1						0.95	1.22	1.04	0.83	0.98	1.28	1.09	0.87	1.03	0.85	0.68	0.8	0.8	0.95	1.18	0.96	1.24	1.07	0.86	1.02	1.29	1.11	0.89	1.06	0.86	0.69	0.82	0.81	0.95	1.18	0.98	0.99
	6322			3-acetylphenol sulfate	LC/MS neg	48693		HMDB0304930			1.14	0.93						1.02	0.62	0.58	2.83	1.36	0.61	0.56	2.76	1.33	0.92	4.53	2.18	4.9	2.36	0.48	1.25	0.87	0.69	3.5	1.28	0.69	0.55	2.79	1.02	0.8	4.03	1.47	5.06	1.85	0.37	0.81	0.98
	6365			dexpanthenol	LC/MS pos early	38314	D03726	HMDB0004231	4678		1.06	1.09						1	0.93	1.06	0.98	1.12	0.93	1.06	0.98	1.12	1.14	1.06	1.21	0.93	1.06	1.14	1.09	1.05	0.9	1.05	1.09	0.97	0.83	0.96	1	0.86	1	1.04	1.16	1.21	1.04	1.08	1.17
	6367			dimethyl sulfone	LC/MS pos early	43424	C11142	HMDB0004983	6213		1.27	0.56						0.56	0.5	0.52	0.51	0.53	0.89	0.94	0.92	0.95	1.06	1.03	1.07	0.98	1.01	1.03	0.68	0.6	0.56	0.54	0.52	0.88	0.82	0.8	0.77	0.93	0.9	0.87	0.97	0.94	0.96	0.52	0.64
	6369			ectoine	LC/MS pos early	35651	C06231	HMDB0240650	126041		1.52	1.22						1.23	1.12	1.12	0.93	1.27	0.91	0.91	0.76	1.03	1	0.83	1.14	0.83	1.14	1.36	0.96	0.9	0.74	0.7	0.78	0.94	0.77	0.73	0.81	0.82	0.78	0.86	0.95	1.05	1.11	1.6	1.25
	6370			EDTA	LC/MS neg	22163	C00284	HMDB0015109	6049		0.98	1.01						1.02	1.06	1.03	0.99	1.01	1.03	1.01	0.97	0.99	0.97	0.94	0.96	0.97	0.98	1.02	0.98	1	1	0.98	0.97	1.02	1.01	1	0.99	0.99	0.98	0.97	0.99	0.98	0.99	1.04	0.99
	6379			iminodiacetate (IDA)	LC/MS pos early	21025	C19911	HMDB0011753	8897		1.01	1						0.97	1.02	1.03	1.01	0.99	1.05	1.06	1.05	1.03	1.01	0.99	0.98	0.98	0.97	0.98	1.02	1.01	1.01	1	1	0.99	0.99	0.98	0.98	1	0.99	0.99	0.99	0.99	0.99	1	1.05
	6390			2-naphthol sulfate	LC/MS neg	62520		HMDB0242152	74428		0.77	0.93						0.97	1	0.96	0.96	1.01	1.03	0.99	0.99	1.04	0.96	0.96	1.01	1	1.05	1.05	1.04	1.11	1.07	1.1	1.11	1.07	1.03	1.05	1.06	0.96	0.98	1	1.02	1.04	1.01	0.85	0.92
	6392			2,4-di-tert-butylphenol	LC/MS neg	64328		HMDB0013816			1.12	1						1.03	1.53	1.34	0.96	1.01	1.48	1.29	0.93	0.98	0.87	0.63	0.66	0.72	0.76	1.05	0.95	1.47	1.37	0.96	1.03	1.55	1.44	1.01	1.09	0.93	0.65	0.7	0.7	0.76	1.08	1.02	0.93
	6404			benzoylcarnitine*	LC/MS pos early	43265		HMDB0240664			1.01	1.08						1.02	1.28	1.14	0.94	0.78	1.26	1.11	0.93	0.77	0.88	0.74	0.61	0.83	0.69	0.83	1.12	1.64	1.54	1.3	0.95	1.46	1.37	1.16	0.85	0.94	0.79	0.58	0.84	0.62	0.73	0.88	0.97
	6405			perfluorooctanesulfonate (PFOS)	LC/MS polar	57564	C18142		74483		0.63	1.02						1.03	1.01	1.05	1.09	0.96	0.98	1.02	1.06	0.94	1.04	1.07	0.95	1.03	0.92	0.89	1.05	1.02	1.06	1.2	1.04	0.97	1	1.14	0.99	1.03	1.18	1.02	1.14	0.99	0.87	0.98	1
	6428			4-hydroxychlorothalonil	LC/MS neg	48441		HMDB0240624	34217		0.99	1.02						1	1.26	1.16	1	0.99	1.26	1.16	1	0.99	0.92	0.79	0.79	0.86	0.86	1	0.98	1.25	1.12	0.99	1	1.28	1.15	1.02	1.02	0.9	0.79	0.8	0.88	0.89	1	1.03	1
	6433			1,2,3-benzenetriol sulfate (2)	LC/MS neg	48762		HMDB0060018 HMDB0060016	54110629;92013662		1.09	0.51						1.48	1.18	0.95	1.83	1.27	0.8	0.64	1.23	0.86	0.81	1.55	1.08	1.92	1.34	0.7	1.13	0.86	0.73	2.84	2.22	0.76	0.64	2.5	1.95	0.84	3.29	2.57	3.9	3.05	0.78	0.45	0.34
	6435			2-methoxyresorcinol sulfate	LC/MS neg	48445		HMDB0240694			1.29	0.62						1.45	1.22	1	2.58	2.03	0.84	0.69	1.78	1.4	0.83	2.12	1.67	2.57	2.02	0.79	1.21	0.95	0.81	3.65	2.48	0.79	0.67	3.01	2.04	0.85	3.82	2.6	4.5	3.06	0.68	0.57	0.48
	6436			3-hydroxypyridine sulfate	LC/MS neg	48448		HMDB0240652			1.88	0.97						0.89	0.64	1.36	2.18	2.63	0.72	1.54	2.46	2.97	2.12	3.39	4.1	1.6	1.93	1.21	1.87	1.02	1.28	2.07	2.1	0.55	0.68	1.11	1.12	1.25	2.02	2.05	1.62	1.64	1.01	0.9	1.9
	6445			ethylparaben sulfate	LC/MS neg	48463		HMDB0240706	22908099		0.36	1.11						0.94	0.69	0.78	1.11	0.72	0.74	0.83	1.19	0.77	1.13	1.61	1.04	1.43	0.93	0.65	0.34	0.27	0.35	0.44	0.4	0.8	1.05	1.31	1.19	1.31	1.64	1.5	1.25	1.14	0.91	2.08	0.75
	6449			6-hydroxyindole sulfate	LC/MS neg	48698		HMDB0240651	122198196		1.07	1.03						1.18	1.05	1.03	1.1	1.01	0.89	0.87	0.93	0.85	0.99	1.05	0.96	1.06	0.98	0.92	0.99	0.92	0.93	1.03	0.9	0.93	0.94	1.04	0.9	1.01	1.12	0.97	1.11	0.96	0.87	1.13	0.95
	6453			thioproline	LC/MS pos early	53231		HMDB0062164	93176		0.64	0.99						1.03	1.14	1.04	0.94	0.99	1.1	1.01	0.91	0.96	0.92	0.83	0.87	0.9	0.95	1.06	1.02	1.25	1.24	1.05	1.12	1.22	1.21	1.03	1.1	0.99	0.84	0.9	0.85	0.91	1.07	0.91	0.9
	6455			perfluorooctanoate (PFOA)	LC/MS neg	62071		HMDB59587	9554		0.8	1						0.99	1.11	1.06	1.03	0.99	1.13	1.08	1.05	1	0.95	0.93	0.89	0.97	0.93	0.96	0.99	1.1	1.07	1.06	0.98	1.11	1.08	1.07	0.99	0.98	0.97	0.89	0.99	0.92	0.92	1	1
	6456			3-S-cysteinyl-2-methylpropanoate*	LC/MS pos early	62310		HMDB0030411			0.61	1.08						1.57	1.54	1.99	2.38	1.13	0.98	1.27	1.52	0.72	1.29	1.55	0.74	1.2	0.57	0.48	1.02	1.29	2.2	2.94	2.14	1.27	2.16	2.89	2.1	1.71	2.28	1.66	1.34	0.97	0.73	0.98	0.64
	6466			5-hydroxy-2-methylpyridine sulfate	LC/MS neg	63230					2.52	0.61						1.23	0.72	2.52	4.84	13.87	0.59	2.05	3.94	11.3	3.48	6.68	19.16	1.92	5.5	2.87	3.1	1.04	1.74	4.23	6.16	0.34	0.56	1.36	1.98	1.67	4.06	5.92	2.43	3.54	1.46	0.86	2.18
	6468			3-hydroxy-2-methylpyridine sulfate	LC/MS neg	63227					5.54	0.71						1.02	0.69	4.01	7.92	11.35	0.68	3.93	7.77	11.13	5.8	11.48	16.44	1.98	2.83	1.43	5.96	1.39	3.64	8.53	10.79	0.23	0.61	1.43	1.81	2.62	6.15	7.77	2.34	2.96	1.26	0.59	3.46
	6470			(2-butoxyethoxy)acetic acid	LC/MS pos early	63380			106312		1.08	0.96						0.89	1.19	1.22	0.94	1.07	1.34	1.37	1.06	1.21	1.03	0.79	0.9	0.77	0.88	1.14	1.08	1.47	1.47	1.22	1.2	1.36	1.36	1.14	1.12	1	0.84	0.82	0.83	0.82	0.98	0.82	0.99
	6473			3,5-dichloro-2,6-dihydroxybenzoic acid	LC/MS polar	63589		HMDB0242164	24721632		0.86	1.03						1.06	1.25	1.14	0.98	0.97	1.18	1.08	0.93	0.91	0.91	0.79	0.77	0.86	0.85	0.98	1.02	1.22	1.09	1.02	1.01	1.2	1.07	1	0.99	0.89	0.84	0.82	0.94	0.92	0.98	1.03	1
	6474			3-bromo-5-chloro-2,6-dihydroxybenzoic acid*	LC/MS neg	63681		HMDB0242162	134581543		0.71	1						0.97	1.28	1.16	1	0.96	1.32	1.19	1.03	0.99	0.9	0.78	0.75	0.87	0.83	0.96	0.94	1.24	1.11	0.99	0.98	1.31	1.17	1.05	1.04	0.89	0.8	0.79	0.89	0.88	0.99	1.02	0.99
	6480			4-chlorobenzoic acid	LC/MS neg	63988	C02370	HMDB0246393	6318		0.99	1						1.02	0.98	0.99	1	1.01	0.96	0.97	0.98	0.99	1.01	1.02	1.03	1.01	1.01	1.01	0.98	0.97	0.98	1	1	0.99	1	1.02	1.01	1.01	1.03	1.03	1.02	1.02	0.99	1	0.97
	6562			perfluorohexanesulfonate (PFHxS)	LC/MS neg	64623					0.98	0.99						0.97	1.14	1.09	1.02	0.97	1.17	1.12	1.05	1	0.96	0.9	0.86	0.93	0.89	0.96	0.97	1.13	1.08	1.03	0.99	1.17	1.12	1.07	1.02	0.96	0.92	0.88	0.95	0.91	0.96	0.99	0.98
	6563			perfluorononanoic acid (PFNA)	LC/MS neg	66032					0.66	1						1.02	1.19	1.19	1.12	1.04	1.16	1.17	1.1	1.01	1.01	0.94	0.87	0.94	0.87	0.93	0.99	1.1	1.05	1.08	0.96	1.12	1.07	1.1	0.98	0.96	0.98	0.87	1.03	0.91	0.89	1.06	1.02
	6679	Partially Characterized Molecules	Partially Characterized Molecules	glucuronide of C10H18O2 (1)*	LC/MS neg	61881					3.89	2.08						1.17	0.89	1.47	2.22	1.22	0.76	1.26	1.91	1.04	1.66	2.5	1.37	1.51	0.83	0.55	0.58	0.6	0.55	0.92	0.91	1.04	0.95	1.6	1.59	0.92	1.55	1.53	1.69	1.67	0.99	3.63	1.8
	6685			glucuronide of C10H18O2 (7)*	LC/MS neg	61887					6.05	2.16						1.94	0.84	3.19	4.53	1.48	0.43	1.64	2.33	0.76	3.78	5.37	1.75	1.42	0.46	0.33	1.61	0.45	0.96	1.64	1.86	0.28	0.6	1.02	1.16	2.12	3.63	4.12	1.71	1.94	1.13	3.73	3.09
	6686			glucuronide of C10H18O2 (8)*	LC/MS neg	61888					4.59	1.76						2.01	0.86	2.23	3.36	1.36	0.43	1.11	1.67	0.68	2.61	3.93	1.59	1.5	0.61	0.4	1.38	0.42	0.91	1.43	1.77	0.31	0.66	1.04	1.29	2.16	3.39	4.19	1.57	1.94	1.24	2.76	1.89
	6697			glucuronide of C12H22O4 (1)*	LC/MS neg	61874					1.39	0.91						1.18	0.79	0.74	2.78	2.12	0.67	0.62	2.35	1.8	0.94	3.53	2.7	3.77	2.89	0.76	1.78	1.06	0.99	4.07	2.35	0.6	0.56	2.29	1.32	0.93	3.84	2.22	4.11	2.38	0.58	0.7	1.05
	6702			glucuronide of C14H26O4 (1)*	LC/MS neg	61876					1.6	0.86						1.47	1.09	1.21	3.04	2.45	0.74	0.82	2.07	1.67	1.1	2.78	2.24	2.52	2.03	0.81	1.28	0.95	1.05	3.03	2	0.74	0.82	2.36	1.56	1.11	3.19	2.1	2.88	1.9	0.66	0.95	0.83
	6707			glutamine conjugate of C6H10O2 (1)*	LC/MS neg	63657					0.82	1.43						1.15	1.9	2.18	1.6	1.24	1.66	1.9	1.4	1.09	1.14	0.84	0.65	0.74	0.57	0.78	1.56	2.67	3.04	2.31	2.22	1.71	1.94	1.48	1.42	1.14	0.86	0.83	0.76	0.73	0.96	1.01	1.38
	6708			glutamine conjugate of C6H10O2 (2)*	LC/MS neg	63660					0.99	1.51						1.18	3.34	4.34	2.24	1.33	2.84	3.69	1.9	1.13	1.3	0.67	0.4	0.52	0.31	0.59	1.64	4.55	6.77	3.68	3.14	2.77	4.12	2.24	1.91	1.49	0.81	0.69	0.54	0.46	0.85	0.98	1.36
	6709			glutamine conjugate of C7H12O2*	LC/MS neg	63658					1.01	1.53						1.15	3.6	4.21	1.9	1.48	3.14	3.67	1.65	1.29	1.17	0.53	0.41	0.45	0.35	0.78	1.96	5.64	7.27	3.61	3.46	2.87	3.7	1.84	1.76	1.29	0.64	0.61	0.5	0.48	0.96	0.89	1.52
	6725			glycine conjugate of C10H12O2*	LC/MS neg	62145					1.04	1.01						0.73	1.22	1.05	0.91	0.88	1.67	1.44	1.25	1.21	0.86	0.75	0.72	0.87	0.84	0.97	0.61	0.85	0.65	0.62	0.86	1.4	1.06	1.01	1.42	0.76	0.72	1.01	0.95	1.33	1.4	1.27	1.06
	6726			glycine conjugate of C10H14O2 (1)*	LC/MS neg	62146					1.06	0.94						0.75	1.53	1.53	1.29	0.98	2.03	2.04	1.72	1.3	1	0.85	0.64	0.84	0.64	0.76	0.86	1.53	1.24	1.13	1.26	1.79	1.44	1.32	1.47	0.81	0.74	0.82	0.92	1.02	1.12	0.95	1.08
	6730			metabolonic lactone sulfate	LC/MS neg	63153					1.09	1.02						1	1.17	1.09	1.01	1	1.16	1.08	1.01	0.99	0.93	0.86	0.85	0.93	0.92	0.99	1.02	1.19	1.1	1.05	1.04	1.17	1.09	1.03	1.03	0.93	0.88	0.88	0.95	0.95	1	1	1.01
	6731			pentose acid*	LC/MS polar	63264					0.81	0.73						1.12	0.96	0.77	0.61	1.1	0.86	0.69	0.55	0.99	0.8	0.64	1.15	0.8	1.43	1.79	0.87	0.79	0.68	0.62	1	0.91	0.78	0.71	1.15	0.86	0.79	1.27	0.91	1.48	1.62	0.82	0.64
	6738			branched-chain, straight-chain, or cyclopropyl 10:1 fatty acid (1)*	LC/MS neg	63615					1.22	1.05						1.05	3.28	1.86	0.78	0.96	3.12	1.77	0.74	0.92	0.57	0.24	0.29	0.42	0.52	1.24	1.04	3.38	1.74	0.91	1.01	3.24	1.67	0.87	0.96	0.51	0.27	0.3	0.52	0.58	1.11	1.04	1.03
	6741			branched-chain, straight-chain, or cyclopropyl 12:1 fatty acid*	LC/MS neg	63683					0.91	0.88						1.23	8	4.41	0.9	0.99	6.48	3.57	0.73	0.8	0.55	0.11	0.12	0.21	0.22	1.09	0.92	6.08	3.2	0.68	1.06	6.59	3.47	0.74	1.14	0.53	0.11	0.17	0.21	0.33	1.55	1.12	0.84
	6743			GlcNAc sulfate conjugate of C21H34O2 steroid**	LC/MS neg	63699					0.73	1.1						0.92	1.57	1.57	1.63	1.13	1.7	1.7	1.76	1.23	1	1.04	0.72	1.04	0.72	0.7	1.01	1.52	1.42	1.48	1.1	1.5	1.4	1.46	1.08	0.94	0.97	0.72	1.04	0.77	0.74	1.14	1.25
	6751			bilirubin degradation product, C16H18N2O5 (1)**	LC/MS neg	64403					1.02	0.97						0.87	1.19	1.2	1.52	1.59	1.36	1.37	1.75	1.83	1.01	1.28	1.34	1.28	1.33	1.05	0.87	0.8	0.7	0.8	0.66	0.92	0.81	0.92	0.76	0.87	1	0.82	1.15	0.94	0.82	1.48	1.47
	6752			bilirubin degradation product, C16H18N2O5 (2)**	LC/MS neg	64404					0.87	0.93						0.9	1.33	1.22	1.44	1.32	1.49	1.36	1.61	1.48	0.92	1.08	0.99	1.18	1.08	0.92	0.91	1.01	0.88	0.94	0.81	1.1	0.97	1.03	0.89	0.88	0.94	0.81	1.07	0.92	0.86	1.2	1.23
	6753			bilirubin degradation product, C17H18N2O4 (1)**	LC/MS neg	64409					0.89	0.93						0.92	1.21	1.2	1.05	0.97	1.32	1.31	1.14	1.05	0.99	0.87	0.8	0.88	0.81	0.92	0.97	1.28	1.23	1.08	1.06	1.33	1.27	1.12	1.09	0.96	0.84	0.82	0.88	0.86	0.98	0.9	0.94
	6754			bilirubin degradation product, C17H18N2O4 (2)**	LC/MS neg	64407					0.91	0.94						0.94	1.11	1.16	0.98	0.97	1.18	1.23	1.05	1.03	1.04	0.89	0.87	0.85	0.84	0.99	0.98	1.23	1.22	1.04	1.08	1.26	1.25	1.06	1.11	0.99	0.84	0.87	0.85	0.89	1.04	0.88	0.92
	6755			bilirubin degradation product, C17H18N2O4 (3)**	LC/MS neg	64408					0.9	0.94						0.91	1.18	1.17	1	0.95	1.29	1.28	1.09	1.04	0.99	0.84	0.8	0.85	0.81	0.95	0.99	1.27	1.23	1.05	1.05	1.29	1.25	1.06	1.07	0.97	0.82	0.83	0.85	0.86	1.01	0.89	0.96
	6756			bilirubin degradation product, C17H20N2O5 (1)**	LC/MS neg	64405					0.63	0.93						0.89	0.97	1.09	1.09	0.97	1.09	1.23	1.23	1.09	1.12	1.13	1	1	0.89	0.89	0.97	1.08	1.17	1.03	1.05	1.11	1.2	1.06	1.08	1.08	0.96	0.97	0.88	0.9	1.02	0.89	0.97
	6757			bilirubin degradation product, C17H20N2O5 (2)**	LC/MS neg	64406					0.63	0.94						0.91	0.97	1.1	1.08	0.95	1.07	1.21	1.2	1.05	1.14	1.12	0.99	0.98	0.87	0.88	0.99	1.11	1.18	1.04	1.05	1.12	1.19	1.05	1.07	1.07	0.94	0.95	0.88	0.89	1.02	0.88	0.97
	6758			bilirubin degradation product, C16H18N2O5 (3)**	LC/MS neg	64414					0.96	0.96						0.88	1.28	1.29	1.55	1.52	1.46	1.47	1.76	1.72	1.01	1.2	1.18	1.2	1.17	0.98	0.91	0.98	0.84	0.95	0.72	1.08	0.92	1.04	0.79	0.85	0.96	0.73	1.14	0.86	0.76	1.34	1.39
	6759			bilirubin degradation product, C16H18N2O5 (4)**	LC/MS neg	64415					0.93	0.94						0.84	1.23	1.17	1.41	1.41	1.47	1.39	1.68	1.68	0.95	1.14	1.14	1.21	1.2	1	0.93	0.89	0.79	0.9	0.74	0.96	0.85	0.97	0.79	0.89	1.01	0.83	1.14	0.93	0.82	1.26	1.4
		N/A	N/A	X-07765	LC/MS neg	46590					0.92	1.12						1.09	1.03	1	0.95	0.73	0.95	0.92	0.87	0.67	0.97	0.92	0.71	0.94	0.73	0.77	0.96	0.94	0.88	0.85	0.76	0.98	0.92	0.88	0.8	0.94	0.9	0.81	0.96	0.87	0.9	1.21	1.06
				X-10458	LC/MS neg	47478					0.77	1.05						1.08	0.96	0.86	0.95	0.98	0.88	0.8	0.87	0.91	0.9	0.99	1.03	1.1	1.14	1.04	1.08	1	0.8	0.83	1.02	0.92	0.74	0.77	0.94	0.8	0.84	1.02	1.04	1.27	1.22	1.07	1.07
				X-11299	LC/MS neg	46592					0.78	0.83						1.14	1.16	1.14	1.15	1.1	1.02	1	1.01	0.96	0.99	0.99	0.95	1	0.96	0.96	1.03	1.05	1.02	1.04	1.03	1.02	0.99	1.01	1	0.97	0.99	0.98	1.02	1.01	0.99	0.9	0.82
				X-11308	LC/MS neg	46390					0.87	1.01						1.01	1.14	1.1	1.03	0.98	1.12	1.09	1.02	0.97	0.97	0.91	0.86	0.94	0.89	0.95	0.98	1.1	1.08	1.04	1	1.12	1.1	1.06	1.02	0.98	0.95	0.91	0.96	0.92	0.96	1.03	0.99
				X-11315	LC/MS neg	49592					1.05	1.04						1.04	1.04	1.01	1.06	1.06	1	0.97	1.02	1.02	0.98	1.02	1.02	1.05	1.04	1	0.91	0.93	0.94	0.96	0.96	1.02	1.03	1.06	1.05	1.01	1.04	1.03	1.02	1.02	0.99	1.14	0.99
				X-11372	LC/MS neg	46594					0.92	0.97						1.03	1.37	1.2	1.01	0.92	1.34	1.17	0.98	0.9	0.88	0.74	0.67	0.84	0.77	0.91	0.93	1.31	1.17	0.99	0.99	1.4	1.25	1.06	1.06	0.89	0.76	0.75	0.85	0.84	0.99	0.99	0.9
				X-11378	LC/MS neg	46595					0.88	1.03						1	1.21	1.1	1.1	1.03	1.21	1.11	1.1	1.03	0.91	0.91	0.85	1	0.93	0.94	0.93	1.08	1.08	1.03	0.97	1.17	1.16	1.11	1.05	0.99	0.95	0.9	0.95	0.9	0.95	1.09	1.01
				X-11381	LC/MS neg	46347					0.95	0.67						1.01	1.12	1.02	0.98	1.04	1.11	1.01	0.96	1.03	0.91	0.87	0.93	0.95	1.01	1.06	0.59	0.78	0.68	0.65	0.57	1.33	1.16	1.1	0.96	0.88	0.83	0.72	0.95	0.83	0.87	0.96	0.56
				X-11444	LC/MS neg	46460					0.85	0.95						0.96	1.51	1.69	1.71	1.03	1.56	1.75	1.78	1.06	1.12	1.14	0.68	1.01	0.61	0.6	0.91	1.49	1.69	1.75	1.01	1.64	1.87	1.93	1.11	1.14	1.18	0.68	1.03	0.6	0.58	0.96	0.9
				X-11470	LC/MS neg	46601					0.77	1						1.01	1.11	1.36	1.3	1.08	1.1	1.35	1.29	1.07	1.23	1.17	0.97	0.96	0.79	0.83	0.94	1.21	1.54	1.45	1.05	1.29	1.63	1.54	1.11	1.27	1.19	0.86	0.94	0.68	0.72	0.96	0.89
				X-11478	LC/MS neg	46602					0.82	1.56						0.87	1.06	1.21	1.28	1.08	1.22	1.39	1.46	1.24	1.14	1.2	1.02	1.05	0.89	0.85	1.36	1.59	1.86	1.89	1.78	1.18	1.37	1.4	1.32	1.16	1.19	1.12	1.02	0.96	0.94	1.07	1.67
				X-11483	LC/MS neg	47650					0.9	0.91						1.18	1.24	1.2	1.18	1.14	1.05	1.02	1.01	0.97	0.97	0.95	0.92	0.98	0.95	0.97	1.04	1.14	1.09	1.06	1.03	1.09	1.04	1.02	0.98	0.95	0.93	0.9	0.98	0.95	0.96	0.99	0.88
				X-11632	LC/MS neg	47493					0.91	1.02						1.04	1.07	0.95	0.8	0.93	1.02	0.91	0.77	0.89	0.89	0.75	0.87	0.85	0.98	1.16	1.01	1.06	1.04	0.89	0.94	1.05	1.03	0.89	0.93	0.98	0.85	0.89	0.86	0.9	1.05	1	0.97
				X-11787	LC/MS pos early	33132					0.93	1.05						0.9	0.84	0.86	1.04	1.01	0.94	0.96	1.16	1.13	1.02	1.24	1.2	1.21	1.17	0.97	1.09	0.93	0.93	1.07	1.03	0.85	0.85	0.98	0.94	1	1.14	1.11	1.15	1.11	0.97	0.98	1.2
				X-11795	LC/MS pos early	33140					1.3	1.05						1	0.94	0.9	0.9	0.96	0.94	0.9	0.9	0.96	0.96	0.96	1.03	1	1.07	1.07	0.87	0.88	0.84	0.84	0.89	1.02	0.97	0.96	1.03	0.96	0.95	1.01	0.99	1.06	1.07	1.13	0.98
				X-11843	LC/MS neg	46466					0.78	1.04						1.01	0.62	0.74	0.94	1.31	0.61	0.73	0.93	1.3	1.2	1.52	2.12	1.27	1.77	1.4	0.89	0.69	0.72	0.96	0.99	0.78	0.81	1.08	1.11	1.04	1.38	1.43	1.33	1.37	1.03	1.11	0.98
				X-11847	LC/MS neg	46488					0.97	1.37						0.83	0.8	0.91	0.75	0.85	0.96	1.1	0.91	1.02	1.14	0.94	1.06	0.82	0.93	1.13	1.32	1.4	1.34	1.36	1.1	1.06	1.01	1.03	0.83	0.96	0.97	0.79	1.02	0.83	0.81	0.94	1.49
				X-11849	LC/MS neg	46607					1.02	1.28						0.78	0.85	0.84	0.78	0.76	1.1	1.08	1	0.98	0.98	0.91	0.89	0.93	0.91	0.98	1.15	1.27	1.27	1.21	1.16	1.1	1.1	1.05	1	1	0.95	0.91	0.95	0.91	0.96	0.91	1.34
				X-11850	LC/MS neg	46507					1.05	0.75						1.06	0.97	0.93	0.95	0.97	0.92	0.88	0.9	0.92	0.95	0.97	1	1.02	1.04	1.02	0.78	0.76	0.71	0.76	0.88	0.97	0.91	0.97	1.12	0.94	1	1.16	1.07	1.24	1.16	0.9	0.67
				X-11852	LC/MS neg	46521					1.37	2.02						0.19	0.16	0.14	0.14	0.48	0.83	0.75	0.71	2.46	0.9	0.86	2.98	0.95	3.29	3.46	1.03	0.97	0.83	0.75	1.08	0.94	0.81	0.72	1.05	0.86	0.77	1.12	0.9	1.3	1.45	0.75	4.03
				X-11858	LC/MS neg	47654					0.59	1.41						0.63	0.61	0.48	0.39	0.67	0.97	0.76	0.63	1.07	0.79	0.65	1.1	0.82	1.4	1.7	0.28	0.29	0.24	0.21	0.32	1.01	0.84	0.73	1.12	0.83	0.72	1.11	0.87	1.33	1.54	2.29	1.04
				X-11861	LC/MS neg	47655					1.28	0.93						0.98	2.14	1.45	1.13	1.31	2.19	1.48	1.16	1.34	0.68	0.53	0.61	0.78	0.9	1.15	0.78	1.79	1.25	0.8	1	2.28	1.6	1.03	1.28	0.7	0.45	0.56	0.64	0.8	1.25	1.13	0.9
				X-11880	LC/MS neg	46608					1.02	0.99						1.09	1.36	1.19	1.09	0.98	1.25	1.1	1	0.91	0.87	0.8	0.72	0.91	0.83	0.9	0.94	1.25	1.09	1	0.98	1.32	1.15	1.06	1.04	0.87	0.8	0.78	0.92	0.9	0.98	1.06	0.92
				X-11979	LC/MS neg	47508					0.96	1.24						0.85	1.72	1.31	1.31	0.89	2.03	1.54	1.54	1.05	0.76	0.76	0.52	1	0.68	0.68	1.23	2.58	1.99	2	1.27	2.1	1.62	1.63	1.04	0.77	0.77	0.49	1.01	0.64	0.64	0.87	1.26
				X-12007	LC/MS neg	46610					0.96	0.75						1.28	0.78	0.51	0.5	1.3	0.61	0.4	0.39	1.02	0.66	0.64	1.67	0.97	2.55	2.62	1.63	0.94	0.68	0.71	1.46	0.58	0.42	0.43	0.9	0.72	0.75	1.55	1.04	2.14	2.06	0.62	0.8
				X-12013	LC/MS neg	46611					0.73	0.8						1.1	1.29	0.88	0.91	1.11	1.18	0.81	0.83	1.01	0.69	0.7	0.86	1.03	1.26	1.22	0.94	1.14	0.81	0.79	0.93	1.21	0.86	0.85	0.99	0.71	0.7	0.81	0.98	1.15	1.17	0.9	0.77
				X-12026	LC/MS neg	47905					0.92	1.09						0.95	1.16	1.05	0.85	0.96	1.23	1.11	0.9	1.01	0.91	0.73	0.82	0.81	0.91	1.12	1.03	1.31	1.16	0.98	1.07	1.28	1.13	0.96	1.04	0.88	0.75	0.82	0.85	0.92	1.09	1	1.08
				X-12100	LC/MS pos early	47687					0.88	1.05						0.98	1.2	1.14	1.08	1.01	1.22	1.17	1.11	1.03	0.95	0.9	0.84	0.95	0.88	0.93	1.02	1.27	1.22	1.15	1.04	1.25	1.2	1.13	1.03	0.96	0.9	0.82	0.94	0.86	0.91	1.01	1.05
				X-12101	LC/MS pos early	47642					0.78	1.61						1.16	1.53	1.91	2.24	1.28	1.32	1.65	1.93	1.1	1.25	1.46	0.83	1.17	0.67	0.57	1.68	2.46	3.44	4.07	2.4	1.46	2.05	2.42	1.43	1.4	1.65	0.98	1.18	0.7	0.59	0.98	1.41
				X-12104	LC/MS pos early	46932					0.92	1.02						1.07	1.24	1.54	1.38	1.27	1.16	1.44	1.29	1.19	1.24	1.12	1.02	0.9	0.83	0.92	0.99	1.28	1.47	1.42	1.12	1.29	1.48	1.43	1.13	1.15	1.11	0.88	0.96	0.76	0.79	1.04	0.97
				X-12112	LC/MS pos early	47690					0.97	1.16						1.01	1.08	1.06	1.06	1.13	1.07	1.05	1.05	1.12	0.98	0.99	1.05	1.01	1.07	1.06	1.2	1.32	1.36	1.34	1.41	1.1	1.13	1.12	1.18	1.03	1.02	1.07	0.99	1.04	1.05	0.97	1.14
				X-12117	LC/MS pos early	47695					0.84	1.2						0.95	1.33	1.33	0.97	0.98	1.4	1.41	1.02	1.04	1	0.73	0.74	0.73	0.74	1.01	1.44	2.13	2.03	2.15	1.52	1.47	1.41	1.49	1.05	0.95	1.01	0.72	1.06	0.75	0.71	0.77	1.17
				X-12126	LC/MS neg	46966					0.89	1.08						0.89	1.02	0.88	0.86	0.79	1.14	0.98	0.96	0.89	0.86	0.84	0.78	0.98	0.9	0.92	1.19	1.29	1.17	1.13	0.95	1.08	0.98	0.95	0.8	0.91	0.88	0.74	0.97	0.82	0.84	0.87	1.16
				X-12127	LC/MS pos early	47702					0.55	1.78						0.78	1.18	1.02	0.79	1.12	1.51	1.3	1.01	1.43	0.86	0.67	0.95	0.78	1.1	1.41	0.86	1.35	1.07	0.97	0.71	1.58	1.25	1.13	0.83	0.8	0.72	0.53	0.9	0.66	0.74	1.75	1.92
				X-12193	LC/MS neg	46985					1.04	1						0.85	1.4	1.15	2.39	1.17	1.64	1.35	2.8	1.37	0.82	1.71	0.83	2.08	1.02	0.49	0.94	1.37	1.19	2.37	1.24	1.45	1.26	2.51	1.31	0.87	1.73	0.9	1.99	1.04	0.52	0.98	1.08
				X-12216	LC/MS neg	46613					0.69	1.15						1	1.1	0.96	0.87	1.05	1.1	0.96	0.87	1.05	0.87	0.79	0.95	0.91	1.1	1.21	1.39	1.53	1.23	1.08	1.11	1.1	0.89	0.78	0.8	0.81	0.71	0.73	0.87	0.91	1.03	0.93	1.3
				X-12221	LC/MS neg	47911					0.86	0.75						1.19	0.8	0.59	6.84	2.16	0.68	0.5	5.77	1.82	0.73	8.5	2.68	11.62	3.67	0.32	1.6	1.15	0.92	14.22	1.79	0.72	0.58	8.91	1.12	0.8	12.32	1.55	15.42	1.94	0.13	0.45	0.61
				X-12283	LC/MS pos early	47708					1.01	0.93						1.16	3.34	2.13	1.03	1.03	2.88	1.83	0.89	0.89	0.64	0.31	0.31	0.48	0.49	1	1.13	3.4	1.95	0.99	1.07	3.02	1.73	0.88	0.95	0.57	0.29	0.31	0.51	0.55	1.08	0.94	0.92
				X-12306	LC/MS neg	47917					1.33	0.81						1.13	0.92	0.95	1	1.14	0.82	0.84	0.88	1.01	1.03	1.08	1.24	1.06	1.21	1.14	1.1	0.77	0.65	0.58	1.12	0.7	0.59	0.53	1.02	0.84	0.76	1.46	0.9	1.73	1.92	0.95	0.92
				X-12410	LC/MS neg	47921					0.68	0.85						1.49	2.22	1.29	1.51	0.87	1.49	0.86	1.01	0.59	0.58	0.68	0.39	1.17	0.68	0.58	1.06	1.35	0.99	1.21	1.05	1.27	0.94	1.14	0.99	0.73	0.9	0.78	1.22	1.06	0.87	1.07	0.76
				X-12411	LC/MS neg	46616					0.9	1.13						0.97	1.03	0.8	0.66	1.02	1.07	0.82	0.69	1.05	0.77	0.64	0.99	0.83	1.28	1.53	1.18	1.32	1.07	0.84	1.14	1.12	0.91	0.71	0.97	0.81	0.63	0.86	0.78	1.06	1.36	0.94	1.15
				X-12456	LC/MS neg	47639					1.21	1.11						1.19	1.33	1.24	1.21	1.03	1.12	1.04	1.02	0.87	0.93	0.91	0.77	0.98	0.83	0.85	0.98	1.17	1.15	1.14	1.07	1.2	1.18	1.17	1.1	0.99	0.97	0.91	0.99	0.93	0.94	1.19	0.98
				X-12462	LC/MS pos early	46620					1.11	0.98						0.83	0.86	0.75	0.71	0.78	1.05	0.91	0.86	0.95	0.87	0.82	0.91	0.95	1.05	1.11	1.02	1.15	1	0.86	0.9	1.13	0.98	0.85	0.89	0.86	0.75	0.78	0.87	0.9	1.04	0.82	1.01
				X-12543	LC/MS neg	47922					0.88	0.9						1.07	1.37	1.1	1	0.98	1.28	1.03	0.94	0.91	0.8	0.73	0.71	0.91	0.89	0.97	1.02	1.16	1.01	0.91	0.92	1.14	0.99	0.89	0.91	0.87	0.78	0.8	0.9	0.92	1.02	0.98	0.93
				X-12544	LC/MS neg	46510					0.95	1.06						0.94	0.96	1.03	1.01	0.85	1.02	1.1	1.08	0.9	1.07	1.05	0.88	0.98	0.82	0.84	1.2	1.21	1.21	1.18	1.06	1	1	0.98	0.88	1	0.97	0.87	0.98	0.88	0.9	0.9	1.15
				X-12680	LC/MS pos early	47437					0.85	0.85						1.17	0.99	0.73	0.79	1.11	0.84	0.63	0.68	0.95	0.74	0.8	1.13	1.08	1.51	1.4	0.89	0.79	0.62	0.69	0.97	0.89	0.7	0.78	1.09	0.79	0.87	1.23	1.11	1.56	1.41	1	0.76
				X-12701	LC/MS neg	46962					0.88	0.71						1.24	0.77	0.45	0.33	1	0.62	0.36	0.27	0.81	0.58	0.43	1.31	0.75	2.25	3	1.59	1.07	0.64	0.54	1.38	0.68	0.4	0.34	0.87	0.6	0.5	1.29	0.85	2.16	2.55	0.54	0.69
				X-12707	LC/MS neg	47929					0.97	0.93						1.02	2.36	1.59	1.44	1.09	2.33	1.56	1.41	1.07	0.67	0.61	0.46	0.9	0.69	0.76	0.89	2.19	1.54	1.31	0.98	2.46	1.73	1.47	1.1	0.7	0.6	0.45	0.85	0.64	0.75	1	0.88
				X-12713	LC/MS neg	47932					0.8	1.08						0.98	2.4	2.07	1.91	1.02	2.45	2.11	1.94	1.04	0.86	0.79	0.43	0.92	0.49	0.54	1.04	2.68	2.36	2.03	1.08	2.58	2.27	1.95	1.04	0.88	0.76	0.4	0.86	0.46	0.53	1	1.06
				X-12714	LC/MS neg	46318					0.85	0.56						2.32	1.29	1.02	0.91	1.59	0.56	0.44	0.39	0.68	0.79	0.7	1.23	0.89	1.56	1.75	1.25	1.13	0.86	0.91	1.38	0.91	0.69	0.73	1.1	0.76	0.8	1.22	1.05	1.59	1.52	0.7	0.38
				X-12718	LC/MS neg	46973					1	1.02						0.99	1.61	1.09	0.91	0.95	1.64	1.11	0.92	0.96	0.68	0.56	0.59	0.83	0.87	1.05	0.97	1.73	0.99	0.88	0.96	1.79	1.03	0.91	0.99	0.57	0.51	0.55	0.89	0.96	1.08	1.02	1
				X-12726	LC/MS neg	47936					1.16	0.98						0.95	0.89	0.77	1.06	0.88	0.94	0.81	1.11	0.92	0.86	1.19	0.98	1.38	1.14	0.83	1.2	1.11	0.89	1.29	1.14	0.93	0.75	1.08	0.95	0.81	1.17	1.03	1.45	1.28	0.88	0.82	1.03
				X-12729	LC/MS neg	46623					1.16	0.92						1	0.78	0.75	0.88	1.01	0.78	0.75	0.87	1.01	0.96	1.12	1.29	1.17	1.35	1.15	0.95	0.88	0.82	0.92	1.03	0.92	0.86	0.97	1.07	0.94	1.05	1.17	1.12	1.25	1.11	0.89	0.85
				X-12730	LC/MS neg	47937					3.63	0.84						1.7	0.8	3.69	9.16	7.96	0.47	2.17	5.38	4.68	4.63	11.48	9.98	2.48	2.16	0.87	3.37	0.82	2.62	5.61	5.8	0.24	0.78	1.66	1.72	3.2	6.87	7.1	2.14	2.22	1.03	1.06	2.1
				X-12731	LC/MS neg	47938					0.97	0.78						1.09	0.94	0.65	0.51	1.45	0.86	0.59	0.47	1.32	0.69	0.55	1.54	0.79	2.24	2.83	0.9	0.85	0.65	0.6	1.18	0.95	0.73	0.67	1.31	0.77	0.71	1.39	0.92	1.8	1.95	0.85	0.7
				X-12738	LC/MS neg	47940					3.03	0.75						0.6	0.33	0.82	1.15	2.57	0.55	1.37	1.93	4.31	2.51	3.54	7.89	1.41	3.14	2.23	1.66	0.58	1.21	1.3	2.94	0.35	0.73	0.78	1.77	2.09	2.23	5.06	1.07	2.43	2.27	0.56	1.55
				X-12740	LC/MS neg	46627					0.88	0.81						1.1	0.75	0.54	0.4	0.95	0.68	0.49	0.37	0.87	0.73	0.54	1.28	0.74	1.76	2.37	1.12	0.9	0.64	0.67	1.91	0.8	0.57	0.59	1.7	0.72	0.74	2.13	1.04	2.97	2.87	0.62	0.63
				X-12753	LC/MS pos early	47723					0.46	0.68						2.83	2.49	1.75	1.24	1.53	0.88	0.62	0.44	0.54	0.7	0.5	0.61	0.71	0.87	1.23	0.86	0.8	0.57	0.46	1.54	0.93	0.67	0.54	1.79	0.71	0.57	1.92	0.8	2.7	3.35	1.41	0.43
				X-12798	LC/MS pos early	46624					0.69	0.71						0.98	1.07	1	0.98	0.91	1.09	1.01	1	0.92	0.93	0.92	0.85	0.99	0.91	0.92	0.65	0.85	0.75	0.73	0.51	1.31	1.16	1.13	0.79	0.89	0.86	0.6	0.97	0.68	0.7	0.94	0.62
				X-12812	LC/MS neg	46986					4.46	0.23						0.05	0.04	0.04	0.03	0.07	0.81	0.72	0.6	1.35	0.89	0.74	1.66	0.83	1.87	2.26	0.78	0.62	0.32	0.39	0.66	0.8	0.41	0.5	0.85	0.51	0.63	1.06	1.24	2.08	1.68	0.07	1.08
				X-12816	LC/MS neg	46630					1.44	1.34						0.77	0.84	0.72	0.67	0.15	1.09	0.94	0.87	0.19	0.86	0.8	0.18	0.93	0.21	0.22	1.52	1.74	1.56	1.56	0.43	1.15	1.03	1.03	0.28	0.9	0.9	0.25	1	0.27	0.28	0.71	1.4
				X-12818	LC/MS neg	47943					0.94	0.59						0.7	0.38	0.24	0.27	0.42	0.55	0.34	0.39	0.6	0.62	0.71	1.09	1.15	1.75	1.52	1.22	0.71	0.48	0.5	0.62	0.59	0.39	0.41	0.51	0.67	0.71	0.88	1.06	1.31	1.24	0.39	0.68
				X-12822	LC/MS neg	46997					0.93	0.97						0.9	1	1.21	1.3	0.79	1.11	1.34	1.44	0.88	1.21	1.3	0.79	1.08	0.66	0.61	0.95	1.18	1.45	1.49	0.92	1.24	1.52	1.56	0.96	1.23	1.26	0.78	1.03	0.63	0.61	0.86	0.91
				X-12830	LC/MS neg	47662					1.77	1.05						0.66	0.79	0.95	1.09	0.71	1.21	1.45	1.66	1.09	1.21	1.38	0.9	1.14	0.75	0.65	0.78	0.75	1.07	1.16	0.56	0.97	1.36	1.49	0.72	1.41	1.54	0.74	1.09	0.53	0.48	1.03	1.23
				X-12839	LC/MS neg	47014					1.3	1.08						0.98	5.11	4.9	1.12	1.16	5.2	4.98	1.14	1.18	0.96	0.22	0.23	0.23	0.24	1.03	0.92	4.97	4.88	1.1	1.93	5.39	5.3	1.19	2.09	0.98	0.22	0.39	0.23	0.4	1.75	1.04	0.97
				X-12844	LC/MS neg	46633					1.02	0.96						0.95	1.33	1.38	1.39	1.03	1.4	1.46	1.47	1.08	1.04	1.05	0.78	1.01	0.74	0.74	0.9	1.33	1.4	1.46	1.03	1.47	1.55	1.62	1.14	1.05	1.1	0.78	1.05	0.74	0.7	0.96	0.91
				X-12847	LC/MS neg	46364					1.8	0.99						1.02	0.87	0.8	0.72	1.58	0.85	0.79	0.7	1.55	0.92	0.83	1.82	0.9	1.97	2.2	1.94	1.73	1.43	1.28	2.41	0.89	0.74	0.66	1.24	0.83	0.74	1.39	0.9	1.68	1.88	0.61	1.16
				X-12851	LC/MS neg	46639					0.62	0.92						1.01	0.9	0.95	1	0.82	0.89	0.94	0.98	0.81	1.05	1.1	0.91	1.05	0.87	0.83	1	1.15	1.15	1.09	1.11	1.14	1.15	1.09	1.11	1	0.95	0.97	0.95	0.97	1.02	0.8	0.79
				X-12906	LC/MS neg	47955					0.68	0.94						1.26	1.33	1.16	0.91	1.04	1.06	0.92	0.72	0.82	0.87	0.68	0.78	0.78	0.9	1.14	1.18	1.13	1.14	0.94	1.25	0.96	0.97	0.8	1.06	1.01	0.83	1.1	0.82	1.09	1.33	0.95	0.89
				X-13431	LC/MS pos late	47788					0.93	0.91						1.01	2.18	1.02	0.81	0.93	2.16	1.01	0.8	0.93	0.47	0.37	0.43	0.79	0.92	1.15	0.96	2.21	1.09	0.81	0.89	2.3	1.13	0.84	0.92	0.49	0.37	0.4	0.75	0.82	1.09	0.91	0.86
				X-13507	LC/MS pos early	47439					0.84	0.77						1.01	0.85	0.81	0.93	1.77	0.84	0.81	0.92	1.76	0.96	1.1	2.09	1.15	2.19	1.9	0.84	0.72	0.69	0.81	0.99	0.85	0.82	0.96	1.18	0.97	1.13	1.39	1.17	1.43	1.23	0.97	0.82
				X-13553	LC/MS neg	47959					0.88	1.04						0.92	2.15	1.99	1.75	1.01	2.33	2.16	1.9	1.09	0.93	0.82	0.47	0.88	0.51	0.58	0.95	2.36	2.1	1.91	1.04	2.49	2.21	2.01	1.09	0.89	0.81	0.44	0.91	0.49	0.54	0.98	1.01
				X-13684	LC/MS pos early	47790					0.78	1.06						0.86	3.15	2.56	1.96	0.94	3.66	2.98	2.28	1.09	0.81	0.62	0.3	0.76	0.37	0.48	1.02	3.97	3.21	2.47	1.13	3.88	3.13	2.41	1.1	0.81	0.62	0.28	0.77	0.35	0.46	0.87	1.03
				X-13688	LC/MS neg	47960					1.07	0.97						1.3	1.49	1.13	1.06	1.05	1.14	0.86	0.81	0.8	0.76	0.71	0.7	0.94	0.93	0.99	1.03	1.34	0.99	0.92	1.17	1.3	0.96	0.89	1.13	0.74	0.69	0.87	0.93	1.18	1.27	1.05	0.84
				X-13695	LC/MS neg	47962					1.39	0.75						0.56	0.29	0.26	0.48	0.65	0.51	0.46	0.85	1.17	0.89	1.66	2.27	1.87	2.55	1.37	1	0.53	0.39	0.81	1.14	0.53	0.39	0.82	1.14	0.74	1.54	2.16	2.09	2.92	1.4	0.5	0.89
				X-13728	LC/MS neg	46645					1.19	1						1.18	1.12	1.01	1.22	1.74	0.95	0.86	1.04	1.48	0.9	1.09	1.55	1.21	1.72	1.43	0.99	1.08	0.83	1.17	1.53	1.09	0.83	1.18	1.54	0.76	1.08	1.41	1.42	1.85	1.31	1.1	0.93
				X-13729	LC/MS neg	47971					0.74	1.01						1.18	1.51	1.04	1.02	1.11	1.28	0.89	0.87	0.94	0.69	0.68	0.74	0.98	1.06	1.09	1.04	1.27	0.92	0.91	0.98	1.21	0.88	0.87	0.94	0.72	0.71	0.77	0.99	1.07	1.08	1.13	1
				X-13844	LC/MS neg	47977					1.22	1.36						0.89	0.98	0.61	0.47	0.65	1.1	0.68	0.53	0.74	0.62	0.48	0.67	0.77	1.07	1.4	1.46	1.74	1.02	0.82	1	1.19	0.7	0.56	0.68	0.59	0.47	0.58	0.81	0.98	1.22	0.89	1.46
				X-13866	LC/MS neg	46417					0.65	0.84						1.08	1.85	2.52	2.47	1.53	1.71	2.34	2.29	1.41	1.36	1.34	0.82	0.98	0.6	0.62	0.73	1.42	2.03	2.02	1.84	1.96	2.8	2.78	2.53	1.43	1.42	1.29	0.99	0.9	0.91	0.97	0.65
				X-14056	LC/MS pos early	46632					0.95	1						1.02	1.59	1.01	1.22	1	1.56	1	1.2	0.98	0.64	0.77	0.63	1.2	0.99	0.82	0.96	1.59	1	1.34	0.96	1.65	1.04	1.39	0.99	0.63	0.84	0.6	1.34	0.96	0.72	1	0.95
				X-14082	LC/MS neg	47984					1.58	0.81						1.08	0.91	1	1.17	1.3	0.84	0.93	1.08	1.21	1.1	1.28	1.43	1.16	1.29	1.11	0.94	0.77	0.79	1.25	1.15	0.82	0.85	1.34	1.23	1.03	1.63	1.5	1.58	1.45	0.92	0.88	0.77
				X-14939	LC/MS neg	46657					1.09	1.27						1.06	1.14	1.26	1.26	1.12	1.08	1.18	1.18	1.06	1.1	1.1	0.98	1	0.89	0.89	1.3	1.49	1.57	1.59	1.49	1.15	1.21	1.23	1.15	1.05	1.06	1	1.01	0.95	0.94	1.03	1.26
				X-15220	LC/MS neg	46658					0.88	0.98						1.01	2.47	1.61	0.71	0.88	2.45	1.6	0.71	0.87	0.65	0.29	0.36	0.44	0.55	1.23	1.1	2.66	1.74	0.83	0.92	2.41	1.58	0.76	0.84	0.65	0.31	0.35	0.48	0.53	1.11	0.91	0.99
				X-15461	LC/MS pos early	46283					0.89	0.83						1.06	1.2	1.08	1.12	1.04	1.13	1.02	1.05	0.98	0.9	0.93	0.87	1.04	0.96	0.93	0.85	1.22	1.1	1.07	0.9	1.43	1.29	1.25	1.06	0.9	0.88	0.74	0.97	0.82	0.85	0.88	0.7
				X-15486	LC/MS neg	46266					1	1.13						0.79	1.15	1.29	1.25	0.98	1.45	1.62	1.57	1.24	1.12	1.08	0.86	0.97	0.76	0.79	0.95	1.41	1.38	1.4	1.32	1.48	1.45	1.47	1.38	0.98	1	0.94	1.02	0.95	0.94	0.98	1.17
				X-15503	LC/MS neg	46977					0.83	0.96						1.01	1.41	1.01	1.05	0.98	1.39	0.99	1.04	0.97	0.71	0.74	0.69	1.05	0.98	0.93	1	1.35	0.9	1.06	1.01	1.35	0.89	1.05	1.01	0.66	0.78	0.75	1.18	1.13	0.96	0.98	0.97
				X-15728	LC/MS neg	46666					0.58	0.72						1	1.01	0.96	1.25	0.77	1.01	0.96	1.25	0.77	0.95	1.23	0.76	1.3	0.81	0.62	0.9	0.7	0.59	0.58	0.95	0.78	0.66	0.64	1.05	0.84	0.82	1.35	0.97	1.6	1.65	0.92	0.82
				X-16087	LC/MS neg	47988					1.02	0.99						0.87	1.74	1.54	1.33	0.9	1.98	1.76	1.52	1.02	0.89	0.76	0.52	0.86	0.58	0.67	0.98	1.91	1.84	1.55	1.11	1.94	1.87	1.57	1.12	0.96	0.81	0.58	0.84	0.6	0.72	0.87	0.98
				X-16124	LC/MS neg	46461					0.04	0.65						2.2	1.65	1.53	1.45	0.88	0.75	0.69	0.66	0.4	0.92	0.88	0.53	0.95	0.57	0.6	0.21	0.18	0.16	0.15	0.78	0.88	0.79	0.74	3.78	0.9	0.84	4.28	0.93	4.77	5.11	2.29	0.21
				X-16397	LC/MS pos early	47802					0.85	0.98						0.86	1.44	1.52	1.39	1.17	1.68	1.77	1.63	1.37	1.06	0.97	0.81	0.92	0.77	0.84	0.94	1.53	1.65	1.56	1.19	1.62	1.75	1.65	1.26	1.08	1.02	0.78	0.94	0.72	0.77	0.92	1.01
				X-16580	LC/MS pos early	47804					0.81	0.98						0.98	1.51	1.59	1.48	1.35	1.54	1.63	1.51	1.38	1.05	0.98	0.9	0.93	0.85	0.91	0.97	1.48	1.69	1.57	1.42	1.52	1.74	1.61	1.46	1.15	1.06	0.96	0.93	0.84	0.9	0.95	0.94
				X-16649	LC/MS neg	47992					2.6	0.76						0.83	0.9	0.8	0.73	1.68	1.09	0.96	0.89	2.03	0.89	0.81	1.86	0.92	2.1	2.29	0.61	0.7	0.66	0.19	1.72	1.15	1.09	0.31	2.82	0.94	0.27	2.45	0.29	2.6	8.97	0.92	0.68
				X-16935	LC/MS neg	46681					0.98	1						0.99	1.17	1.07	0.99	0.96	1.17	1.08	0.99	0.97	0.92	0.84	0.82	0.92	0.9	0.98	1	1.21	1.09	1.05	1	1.21	1.09	1.05	1	0.9	0.87	0.82	0.97	0.92	0.95	0.97	0.98
				X-17010	LC/MS neg	47993					1.01	0.99						0.98	1.03	1.11	2.2	1.05	1.05	1.13	2.24	1.07	1.08	2.13	1.02	1.98	0.95	0.48	1.01	1.03	1.09	2.26	0.95	1.02	1.08	2.23	0.94	1.06	2.19	0.92	2.06	0.87	0.42	0.99	1.02
				X-17325	LC/MS neg	46672					1.83	0.58						1.09	1.03	0.56	0.45	1.07	0.94	0.51	0.41	0.98	0.54	0.44	1.04	0.8	1.91	2.38	0.63	0.48	0.22	0.22	0.69	0.76	0.35	0.35	1.09	0.46	0.46	1.43	1	3.15	3.15	0.92	0.54
				X-17328	LC/MS pos late	47818					0.86	0.93						0.59	0.64	0.36	0.27	0.39	1.09	0.61	0.46	0.66	0.56	0.42	0.6	0.75	1.08	1.43	0.16	0.22	0.14	0.12	0.31	1.36	0.88	0.76	1.92	0.65	0.56	1.41	0.87	2.17	2.51	1.55	0.42
				X-17335	LC/MS pos late	47820					0.88	1						0.88	2.75	2.36	1.61	1	3.11	2.67	1.83	1.13	0.86	0.59	0.36	0.68	0.42	0.62	0.97	3.02	2.68	1.81	1.13	3.12	2.76	1.87	1.16	0.89	0.6	0.37	0.68	0.42	0.62	0.91	1
				X-17343	LC/MS neg	47995					1.08	1.09						1.61	1.09	1.06	1.88	2.67	0.68	0.66	1.17	1.66	0.97	1.72	2.44	1.77	2.52	1.42	1.95	1.17	1.42	1.9	1.62	0.6	0.73	0.97	0.83	1.21	1.62	1.38	1.34	1.14	0.85	1.12	1.35
				X-17346	LC/MS neg	47997					1.12	0.84						1.13	1.04	0.83	0.94	0.95	0.92	0.74	0.83	0.84	0.8	0.9	0.92	1.12	1.14	1.02	0.67	0.77	0.64	0.83	1.04	1.15	0.95	1.24	1.56	0.83	1.08	1.35	1.3	1.64	1.26	1	0.59
				X-17348	LC/MS neg	46989					10.5	1.08						1.56	0.7	0.51	0.37	0.8	0.45	0.33	0.24	0.51	0.73	0.53	1.14	0.72	1.57	2.16	4.25	2.93	3.6	4.75	3.49	0.69	0.85	1.12	0.82	1.23	1.62	1.19	1.32	0.97	0.73	0.27	0.72
				X-17351	LC/MS neg	48001					1.05	0.95						1.19	3.03	1.97	1.02	1.02	2.54	1.65	0.86	0.85	0.65	0.34	0.34	0.52	0.52	1	1.12	3.11	1.81	0.97	1.03	2.78	1.62	0.87	0.92	0.58	0.31	0.33	0.54	0.57	1.07	0.97	0.91
				X-17354	LC/MS neg	47009					0.68	1.1						0.63	0.81	0.63	0.61	0.7	1.28	1.01	0.97	1.12	0.79	0.75	0.87	0.96	1.11	1.16	0.53	0.66	0.47	0.41	0.49	1.26	0.88	0.77	0.92	0.7	0.61	0.73	0.88	1.05	1.19	1.36	1.14
				X-17357	LC/MS neg	48009					0.96	0.94						1.03	1.47	1.64	1.72	1.05	1.42	1.59	1.66	1.02	1.11	1.17	0.72	1.05	0.64	0.61	0.8	1.36	1.62	1.65	1.02	1.7	2.02	2.07	1.28	1.19	1.21	0.75	1.02	0.63	0.62	0.99	0.77
				X-17361	LC/MS neg	48013					2.29	0.36						1.12	0.6	2.23	0.85	4.61	0.54	2	0.76	4.12	3.69	1.41	7.63	0.38	2.07	5.41	1.13	0.75	0.73	0.62	0.92	0.66	0.65	0.55	0.81	0.98	0.83	1.23	0.85	1.26	1.48	0.73	0.74
				X-17365	LC/MS neg	46976					0.73	0.77						1.21	1.62	1.05	0.83	0.92	1.34	0.87	0.69	0.76	0.65	0.51	0.57	0.79	0.88	1.11	0.64	0.81	0.59	0.46	1.09	1.28	0.92	0.72	1.71	0.72	0.56	1.34	0.78	1.86	2.38	1.11	0.59
				X-17438	LC/MS neg	46705					0.83	1.02						1.26	2.33	3.16	1.69	1.1	1.85	2.51	1.34	0.87	1.35	0.72	0.47	0.53	0.35	0.65	1.14	2.23	2.99	1.67	0.7	1.96	2.63	1.47	0.62	1.34	0.75	0.31	0.56	0.23	0.42	1.11	1
				X-17653	LC/MS neg	46707					0.83	1						0.87	0.96	0.92	0.9	0.96	1.11	1.06	1.04	1.11	0.95	0.93	1	0.98	1.05	1.07	1.1	1.13	1.01	1.1	0.99	1.03	0.92	1	0.9	0.89	0.97	0.87	1.09	0.98	0.9	0.89	1.13
				X-17655	LC/MS neg	48019					0.4	0.89						0.29	0.3	0.22	0.18	1.04	1.03	0.77	0.61	3.58	0.74	0.59	3.47	0.8	4.67	5.84	0.14	0.14	0.11	0.11	0.23	0.99	0.81	0.79	1.66	0.83	0.8	1.69	0.97	2.04	2.11	1.56	0.74
				X-17676	LC/MS neg	46970					1.07	0.78						1.14	1.54	1.32	1.45	1.21	1.35	1.15	1.27	1.06	0.86	0.94	0.79	1.1	0.92	0.83	1.02	1.09	0.85	1.02	1.04	1.06	0.83	0.99	1.02	0.78	0.94	0.96	1.2	1.23	1.02	0.99	0.89
				X-17682	LC/MS neg	48024					0.74	1.18						0.54	0.78	0.94	1.35	0.75	1.43	1.74	2.5	1.37	1.21	1.75	0.96	1.44	0.79	0.55	1	1.1	1.38	1.71	1.02	1.1	1.38	1.7	1.01	1.25	1.55	0.92	1.24	0.74	0.6	0.88	1.62
				X-17685	LC/MS neg	48025					1.09	0.53						0.88	0.6	0.48	0.59	0.67	0.68	0.54	0.67	0.76	0.8	0.98	1.13	1.23	1.41	1.15	0.93	0.68	0.54	0.84	1.43	0.74	0.59	0.9	1.54	0.8	1.23	2.09	1.54	2.63	1.71	0.41	0.43
				X-17690	LC/MS neg	46710					1.35	1.2						0.9	0.9	0.87	0.81	1.33	1.01	0.97	0.9	1.48	0.96	0.89	1.47	0.93	1.53	1.65	1.91	1.98	1.73	1.55	2.06	1.04	0.9	0.81	1.08	0.87	0.78	1.04	0.89	1.19	1.33	0.68	1.45
				X-18345	LC/MS neg	47342					0.92	0.61						0.35	0.29	0.23	0.24	1.14	0.84	0.67	0.69	3.3	0.8	0.83	3.95	1.04	4.95	4.77	0.77	0.61	0.45	0.48	0.91	0.79	0.58	0.62	1.18	0.73	0.79	1.49	1.08	2.05	1.89	0.47	1.04
				X-18779	LC/MS neg	46687					1.01	1						1.05	1.14	1.07	1.07	1	1.09	1.02	1.02	0.95	0.94	0.94	0.88	0.99	0.93	0.93	1	0.96	1.1	1.02	0.9	0.96	1.1	1.02	0.9	1.14	1.06	0.94	0.93	0.82	0.88	1.05	1.01
				X-18838	LC/MS neg	48046					1.22	1						1.09	0.97	0.99	0.98	1.03	0.88	0.91	0.9	0.94	1.03	1.02	1.07	0.99	1.04	1.05	1.06	1.04	1.04	1.08	1.07	0.98	0.98	1.02	1.02	1	1.04	1.04	1.04	1.03	0.99	0.96	0.93
				X-18886	LC/MS neg	48047					1.2	0.94						0.99	1.2	1.74	1.92	1.06	1.21	1.75	1.94	1.07	1.45	1.6	0.88	1.1	0.61	0.55	0.91	1.22	1.87	1.92	1.22	1.34	2.05	2.11	1.34	1.54	1.58	1	1.03	0.65	0.63	0.91	0.84
				X-18887	LC/MS neg	47301					0.93	1						1	0.97	0.99	0.62	1.01	0.97	0.99	0.62	1.01	1.02	0.64	1.04	0.62	1.02	1.64	1.08	1.09	1.06	0.67	1.08	1.01	0.98	0.62	1	0.97	0.62	0.99	0.63	1.02	1.61	0.93	1.01
				X-18888	LC/MS neg	48048					0.9	0.94						0.95	7.45	8.57	4.18	1.1	7.88	9.05	4.41	1.16	1.15	0.56	0.15	0.49	0.13	0.26	0.86	6.78	7.91	4.23	1.35	7.85	9.16	4.9	1.57	1.17	0.62	0.2	0.53	0.17	0.32	0.99	0.9
				X-18901	LC/MS neg	46690					1.93	1.34						0.92	1.09	1.03	0.98	0.98	1.19	1.12	1.06	1.07	0.95	0.9	0.9	0.95	0.95	1	0.98	1.19	1.12	1.1	1.11	1.22	1.15	1.12	1.13	0.94	0.92	0.93	0.98	0.99	1.01	1.23	1.32
				X-18913	LC/MS neg	46695					1.47	0.9						1.06	1.41	1.36	1.54	1.47	1.33	1.28	1.45	1.39	0.96	1.09	1.04	1.13	1.08	0.96	0.89	1.2	1.12	1.34	1.22	1.34	1.26	1.51	1.37	0.94	1.12	1.02	1.2	1.08	0.91	1.04	0.87
				X-18921	LC/MS neg	47671					0.89	1.1						0.83	2.53	2.39	1.99	0.93	3.06	2.88	2.4	1.12	0.94	0.78	0.37	0.83	0.39	0.47	0.95	2.94	2.73	2.19	1.19	3.11	2.88	2.31	1.25	0.93	0.74	0.4	0.8	0.44	0.54	0.97	1.11
				X-18922	LC/MS neg	46700					1.14	0.98						0.94	1.04	0.97	1	0.98	1.11	1.03	1.06	1.04	0.93	0.96	0.94	1.03	1.01	0.98	0.98	1.07	1.05	1.06	1.08	1.09	1.07	1.08	1.1	0.98	0.99	1.01	1.01	1.03	1.02	0.93	0.97
				X-18935	LC/MS neg	48049					0.76	1.13						1.06	1	0.86	0.73	0.97	0.94	0.81	0.69	0.92	0.86	0.73	0.97	0.85	1.13	1.33	1.5	1.54	1.18	0.99	1.09	1.03	0.79	0.66	0.73	0.77	0.64	0.71	0.83	0.92	1.1	0.87	1.23
				X-19141	LC/MS neg	46701					1.06	1.03						1.09	1.06	0.99	0.99	0.97	0.97	0.91	0.91	0.89	0.94	0.93	0.92	1	0.98	0.99	1.03	1.03	0.96	0.95	0.9	0.99	0.93	0.92	0.87	0.94	0.92	0.88	0.99	0.94	0.95	1.07	1.02
				X-19299	LC/MS neg	47673					0.92	0.85						0.45	0.46	0.41	3.44	0.87	1.01	0.91	7.61	1.92	0.9	7.55	1.91	8.4	2.12	0.25	0.48	0.53	0.47	5.39	0.89	1.09	0.98	11.12	1.84	0.9	10.22	1.69	11.36	1.88	0.17	0.64	0.69
				X-19438	LC/MS neg	46261					1.12	1						0.95	1.85	1	2.18	1.31	1.95	1.06	2.29	1.38	0.54	1.18	0.71	2.17	1.3	0.6	0.96	2.26	0.91	2.12	1.36	2.35	0.95	2.21	1.41	0.4	0.94	0.6	2.33	1.49	0.64	0.96	0.97
				X-21258	LC/MS neg	46259					1.73	0.77						0.27	0.29	0.28	0.27	0.26	1.06	1.01	0.97	0.93	0.95	0.92	0.88	0.96	0.92	0.96	0.31	0.34	0.32	0.31	0.3	1.09	1.02	0.98	0.96	0.93	0.9	0.88	0.96	0.95	0.98	0.71	0.81
				X-21285	LC/MS neg	46294					0.76	1						1.01	1.52	1.34	1.26	1.05	1.51	1.33	1.26	1.04	0.88	0.83	0.69	0.94	0.78	0.83	0.89	1.32	1.2	1.11	0.95	1.48	1.34	1.24	1.06	0.91	0.84	0.72	0.92	0.79	0.86	1.1	0.98
				X-21286	LC/MS neg	46295					0.89	1.05						1.06	1.09	1.07	1.08	1.06	1.03	1.01	1.02	1	0.98	0.98	0.97	1.01	0.99	0.98	0.93	0.96	0.99	0.98	0.93	1.04	1.07	1.05	1.01	1.03	1.01	0.97	0.99	0.95	0.96	1.15	1
				X-21310	LC/MS neg	46354					0.78	1						1.17	1.22	1.1	1.22	1.13	1.04	0.94	1.04	0.96	0.9	1	0.92	1.11	1.03	0.92	0.95	0.96	1	1	0.88	1.01	1.05	1.04	0.92	1.04	1.04	0.91	1	0.88	0.88	1.18	0.96
				X-21312	LC/MS neg	46356					1.74	0.98						0.72	0.73	0.72	0.65	0.8	1.02	1	0.91	1.12	0.98	0.89	1.1	0.91	1.12	1.23	1.05	1.17	1.08	1.02	1.19	1.12	1.04	0.98	1.14	0.92	0.87	1.02	0.94	1.1	1.16	0.7	1.02
				X-21319	LC/MS neg	46363					0.87	1.33						0.96	1.09	1.25	1.22	1.1	1.14	1.3	1.28	1.15	1.14	1.12	1	0.98	0.88	0.9	1.28	1.47	1.58	1.59	1.45	1.15	1.24	1.24	1.14	1.07	1.08	0.98	1.01	0.92	0.91	1.05	1.4
				X-21327	LC/MS neg	46371					0.87	0.81						0.91	1.19	1.2	1	1.06	1.3	1.31	1.09	1.16	1.01	0.84	0.89	0.83	0.89	1.06	0.72	0.99	1.21	0.66	0.75	1.37	1.68	0.91	1.04	1.22	0.66	0.76	0.54	0.62	1.14	0.96	0.76
				X-21339	LC/MS neg	46384					0.86	1						0.99	1.08	1.07	1.02	0.97	1.09	1.08	1.04	0.98	0.99	0.95	0.9	0.96	0.91	0.95	0.99	1.03	1.03	0.97	0.95	1.04	1.04	0.98	0.96	1	0.95	0.93	0.94	0.92	0.98	1.03	1.02
				X-21353	LC/MS neg	46398					0.81	1						1.04	6.96	3.37	1.02	0.95	6.7	3.24	0.98	0.91	0.48	0.15	0.14	0.3	0.28	0.93	0.98	6.02	2.88	0.87	0.97	6.14	2.94	0.89	0.98	0.48	0.14	0.16	0.3	0.34	1.11	1.13	1.06
				X-21364	LC/MS neg	46409					1.03	1						1	1.21	1.18	1.11	0.99	1.22	1.18	1.12	1	0.97	0.92	0.82	0.95	0.84	0.89	1	1.22	1.21	1.14	1.04	1.22	1.21	1.14	1.04	0.99	0.94	0.86	0.94	0.86	0.91	0.98	0.99
				X-21383	LC/MS neg	46428					0.84	0.91						1.09	1.19	1.17	1.12	1.04	1.1	1.08	1.03	0.95	0.98	0.94	0.87	0.96	0.89	0.93	0.94	1.07	1.01	0.98	0.95	1.14	1.08	1.05	1.01	0.95	0.92	0.88	0.97	0.93	0.96	1.02	0.88
				X-21410	LC/MS neg	46455					0.78	1.11						0.88	0.79	0.94	0.97	1.34	0.89	1.06	1.1	1.51	1.19	1.24	1.7	1.04	1.43	1.37	0.84	0.7	0.75	0.54	0.81	0.83	0.89	0.64	0.95	1.08	0.78	1.16	0.72	1.07	1.48	1.42	1.35
				X-21441	LC/MS neg	46486					1.27	1.03						1.18	1.41	1.31	1.39	1.07	1.2	1.11	1.19	0.91	0.93	0.99	0.76	1.06	0.82	0.77	0.93	1.15	1.27	1.23	0.96	1.23	1.37	1.33	1.03	1.11	1.07	0.83	0.97	0.75	0.77	1.16	0.92
				X-21442	LC/MS neg	46487					1.26	1.01						1.18	0.95	0.91	0.98	0.67	0.81	0.78	0.83	0.57	0.96	1.03	0.71	1.08	0.74	0.69	1.35	1.17	1.11	1.14	0.79	0.86	0.82	0.84	0.59	0.95	0.98	0.68	1.03	0.72	0.7	0.87	1.01
				X-21467	LC/MS neg	46512					1.01	1.09						1.14	1.45	1.24	1.29	0.97	1.27	1.09	1.13	0.86	0.85	0.89	0.67	1.04	0.79	0.75	1.02	1.37	1.28	1.28	1.04	1.35	1.26	1.26	1.02	0.93	0.93	0.75	1	0.81	0.81	1.11	0.99
				X-21470	LC/MS neg	46515					0.78	1						0.99	1.17	1.15	1.11	1.02	1.18	1.16	1.12	1.03	0.98	0.95	0.87	0.97	0.89	0.92	0.84	1.03	0.96	0.91	0.9	1.23	1.15	1.08	1.08	0.93	0.88	0.88	0.94	0.94	1	1.14	0.96
				X-21471	LC/MS neg	46516					1.02	0.99						1.09	1.22	1.14	1.17	1.05	1.12	1.04	1.08	0.96	0.93	0.96	0.86	1.03	0.92	0.89	0.99	1.07	0.97	1	1.02	1.08	0.98	1.01	1.03	0.9	0.93	0.95	1.03	1.05	1.02	1.09	0.99
				X-21607	LC/MS neg	46674					0.87	0.93						0.98	2.39	1.39	1.17	1	2.44	1.41	1.2	1.02	0.58	0.49	0.42	0.85	0.72	0.85	0.88	2.54	1.42	1.24	1.06	2.9	1.63	1.42	1.21	0.56	0.49	0.42	0.87	0.74	0.85	0.91	0.81
				X-21661	LC/MS neg	46730					0.66	1.72						0.64	0.46	0.37	0.53	0.93	0.72	0.59	0.82	1.46	0.81	1.14	2.02	1.4	2.49	1.77	0.36	0.4	0.37	0.27	0.51	1.12	1.04	0.74	1.42	0.93	0.66	1.27	0.71	1.36	1.9	2.33	1.3
				X-21733	LC/MS neg	46902					0.73	0.92						1.23	1.04	1.28	1.63	1.3	0.84	1.03	1.32	1.06	1.23	1.57	1.25	1.28	1.02	0.8	0.82	0.83	0.95	1.15	1.12	1.02	1.16	1.41	1.37	1.14	1.39	1.35	1.22	1.18	0.97	1.17	0.78
				X-21736	LC/MS neg	46905					1.25	0.88						0.92	1.09	1.39	1.55	1.4	1.19	1.51	1.7	1.53	1.27	1.43	1.28	1.12	1.01	0.9	0.83	1.02	1.22	1.37	1.32	1.23	1.46	1.66	1.59	1.19	1.34	1.29	1.13	1.09	0.96	0.95	0.86
				X-21742	LC/MS neg	46911					0.36	0.96						1.24	1.4	1.24	1.14	0.95	1.13	1	0.92	0.76	0.89	0.81	0.67	0.92	0.76	0.83	0.49	0.56	0.5	0.48	0.43	1.14	1.04	0.99	0.88	0.91	0.87	0.77	0.96	0.85	0.89	1.94	0.76
				X-21752	LC/MS neg	46923					1.77	1.11						1.06	1.15	1.13	1.09	1.03	1.09	1.07	1.03	0.97	0.98	0.95	0.89	0.97	0.91	0.94	1.13	1.24	1.22	1.21	1.16	1.1	1.08	1.08	1.03	0.98	0.98	0.93	0.99	0.95	0.96	1.03	1.1
				X-21796	LC/MS neg	46972					0.9	1.03						0.93	1.4	1.18	1.11	1.14	1.51	1.28	1.19	1.23	0.85	0.79	0.81	0.93	0.96	1.03	0.93	1.11	1.02	0.89	0.85	1.19	1.09	0.96	0.92	0.92	0.8	0.77	0.88	0.84	0.96	1.2	1.21
				X-21803	LC/MS neg	46980					0.51	0.97						0.36	0.18	0.16	0.15	1.15	0.5	0.45	0.42	3.23	0.9	0.85	6.5	0.95	7.23	7.62	0.18	0.1	0.07	0.06	1.04	0.59	0.41	0.37	5.92	0.7	0.63	10.03	0.9	14.34	16	1.19	0.58
				X-21815	LC/MS neg	46992					3.08	1.1						0.58	0.83	0.7	0.95	1.34	1.43	1.2	1.64	2.32	0.84	1.15	1.62	1.36	1.93	1.41	0.63	0.91	0.78	1.12	0.76	1.44	1.24	1.78	1.21	0.86	1.23	0.83	1.43	0.97	0.68	1.15	1.25
				X-21816	LC/MS neg	46993					1.19	1.05						0.76	0.8	0.77	0.76	0.69	1.05	1	1	0.91	0.96	0.95	0.87	0.99	0.9	0.91	0.64	0.66	0.64	0.66	0.72	1.03	1.01	1.03	1.13	0.98	1	1.1	1.02	1.12	1.1	1.17	0.97
				X-21821	LC/MS neg	46998					1.04	0.9						1.19	3.38	2.39	1.06	1.04	2.84	2.01	0.89	0.88	0.71	0.31	0.31	0.44	0.44	0.98	1.23	3.35	2.1	1.02	1.09	2.73	1.71	0.83	0.89	0.63	0.3	0.33	0.48	0.52	1.08	0.92	0.95
				X-21829	LC/MS neg	47006					1.32	0.85						0.91	1.48	2.44	2.43	1.2	1.63	2.68	2.66	1.31	1.65	1.64	0.81	0.99	0.49	0.49	0.91	1.53	2.39	2.36	1.36	1.68	2.64	2.6	1.5	1.57	1.54	0.89	0.98	0.57	0.58	0.85	0.84
				X-21831	LC/MS neg	47008					0.89	1.19						0.85	1.3	0.94	0.78	1.17	1.54	1.11	0.92	1.37	0.72	0.6	0.9	0.83	1.24	1.49	1.15	1.88	1.01	0.72	0.77	1.64	0.88	0.63	0.67	0.54	0.38	0.41	0.71	0.76	1.07	1.1	1.49
				X-21834	LC/MS neg	47011					1.5	0.37						0.16	0.14	0.11	0.12	0.2	0.89	0.7	0.73	1.22	0.79	0.82	1.38	1.05	1.76	1.68	0.72	0.59	0.51	0.51	0.71	0.81	0.7	0.71	0.98	0.87	0.87	1.21	1.01	1.39	1.38	0.16	0.7
				X-21839	LC/MS neg	47016					1.03	1.04						0.68	0.67	0.66	0.77	0.67	0.99	0.97	1.13	0.98	0.98	1.14	0.99	1.16	1.01	0.87	0.78	0.78	0.75	0.82	0.73	0.99	0.96	1.05	0.93	0.97	1.06	0.95	1.1	0.98	0.89	0.95	1.1
				X-21840	LC/MS neg	47017					1.58	0.54						0.95	0.68	1.3	0.7	2.83	0.71	1.37	0.74	2.97	1.92	1.04	4.18	0.54	2.18	4.02	1.18	0.9	0.67	0.57	0.9	0.76	0.57	0.49	0.76	0.74	0.64	1	0.86	1.35	1.57	0.77	0.96
				X-21842	LC/MS neg	47019					0.81	1.09						0.9	0.68	0.68	0.76	0.61	0.76	0.76	0.85	0.68	0.99	1.11	0.89	1.12	0.9	0.8	0.6	0.41	0.38	0.44	0.43	0.69	0.63	0.74	0.73	0.91	1.07	1.05	1.17	1.16	0.99	1.55	1.03
				X-21851	LC/MS neg	47028					1.11	1.03						0.98	1.36	1.58	1.27	0.98	1.39	1.61	1.29	1	1.16	0.93	0.72	0.8	0.62	0.77	1.05	1.4	1.54	1.3	0.99	1.34	1.47	1.24	0.95	1.09	0.92	0.71	0.84	0.65	0.77	1.02	1.08
				X-21959	LC/MS neg	47205					1.07	1						1.06	0.92	0.94	0.84	0.87	0.87	0.89	0.79	0.82	1.02	0.91	0.95	0.89	0.93	1.04	0.82	0.81	0.72	0.71	0.81	0.98	0.87	0.86	0.99	0.89	0.88	1.01	0.99	1.14	1.15	1.16	0.9
				X-22143	LC/MS neg	47389					0.85	1.04						1.24	1.59	1.23	1.2	1.16	1.28	0.99	0.96	0.93	0.77	0.75	0.73	0.97	0.94	0.97	0.75	1.3	1.13	0.88	0.92	1.73	1.5	1.17	1.22	0.87	0.68	0.71	0.78	0.81	1.05	1.3	0.78
				X-22162	LC/MS pos early	47417					1.08	0.97						1.02	1.26	1.2	1.19	1.06	1.24	1.17	1.16	1.04	0.95	0.94	0.84	0.99	0.89	0.89	0.96	1.18	1.16	1.15	1.08	1.24	1.21	1.2	1.13	0.98	0.97	0.92	0.99	0.94	0.94	1	0.94
				X-22508	LC/MS neg	47772					0.94	0.98						1.26	2.41	1.2	1.01	1.25	1.92	0.95	0.8	1	0.5	0.42	0.52	0.84	1.05	1.25	0.89	1.33	1.17	0.88	0.81	1.5	1.32	0.99	0.92	0.88	0.66	0.61	0.75	0.69	0.92	1.31	0.92
				X-22509	LC/MS neg	47773					1.3	1						0.95	1.4	1.21	1.02	1.16	1.46	1.27	1.07	1.21	0.87	0.73	0.83	0.84	0.95	1.13	1.14	1.46	1.14	0.91	1.54	1.29	1	0.81	1.35	0.78	0.63	1.05	0.81	1.35	1.68	0.93	1.11
				X-22520	LC/MS neg	47784					0.83	0.99						0.86	0.75	0.98	1.32	0.78	0.88	1.14	1.55	0.92	1.3	1.76	1.04	1.36	0.8	0.59	1	0.79	1.13	1.57	0.88	0.8	1.13	1.58	0.88	1.42	1.98	1.11	1.39	0.78	0.56	0.88	1.03
				X-22771	LC/MS neg	48076					0.99	0.99						1.01	1.16	1.05	0.9	0.93	1.15	1.04	0.89	0.92	0.9	0.77	0.8	0.86	0.89	1.03	1.02	1.27	1.11	0.99	0.95	1.25	1.09	0.98	0.93	0.87	0.78	0.75	0.9	0.86	0.96	0.94	0.95
				X-22776	LC/MS neg	48081					1.02	1						0.92	1.1	0.99	1.03	0.93	1.2	1.08	1.12	1.02	0.9	0.94	0.85	1.04	0.94	0.91	0.89	1.04	0.98	1.07	0.87	1.16	1.1	1.2	0.97	0.95	1.03	0.83	1.09	0.88	0.81	1.02	1
				X-22834	LC/MS neg	48185					0.77	0.94						1.11	0.5	1.01	2.31	0.92	0.45	0.91	2.07	0.82	2.04	4.65	1.85	2.28	0.91	0.4	1.24	0.58	1.07	2.59	1.07	0.47	0.86	2.09	0.86	1.86	4.49	1.85	2.42	1	0.41	0.85	0.95
				X-22918	LC/MS neg	52659					0.91	0.95						1.03	1.66	1.17	1.18	1.21	1.61	1.13	1.14	1.17	0.7	0.71	0.72	1	1.03	1.03	1.1	1.48	1.17	1.54	1.04	1.34	1.06	1.4	0.94	0.79	1.04	0.71	1.32	0.89	0.68	0.94	1.01
				X-23157	LC/MS neg	48771					1.81	0.87						1.22	1.29	1.27	1.46	1.14	1.05	1.04	1.2	0.93	0.98	1.14	0.88	1.15	0.9	0.78	1.1	1.23	1.2	1.44	1.01	1.11	1.09	1.31	0.92	0.98	1.18	0.82	1.2	0.84	0.7	0.92	0.83
				X-23276	LC/MS neg	48972					0.82	0.97						0.92	0.88	1	0.99	0.96	0.96	1.09	1.08	1.04	1.13	1.12	1.08	0.99	0.96	0.97	1.03	0.87	1.01	0.94	0.97	0.85	0.98	0.91	0.95	1.16	1.07	1.12	0.93	0.97	1.04	0.96	1.08
				X-23583	LC/MS pos early	49459					1.18	0.7						1.19	1.43	1.56	1.3	1.05	1.19	1.3	1.09	0.88	1.09	0.91	0.73	0.84	0.67	0.81	0.83	0.9	0.89	0.94	0.81	1.09	1.07	1.14	0.98	0.98	1.04	0.9	1.06	0.91	0.86	0.98	0.68
				X-23587	LC/MS pos early	49463					0.46	1.05						0.79	1.16	1.11	1.01	0.89	1.47	1.41	1.28	1.12	0.96	0.87	0.77	0.91	0.8	0.88	0.78	1.12	1	0.93	0.77	1.43	1.28	1.19	0.99	0.89	0.83	0.69	0.93	0.77	0.83	1.11	1.1
				X-23593	LC/MS pos early	49469					0.89	0.98						1.08	1.13	0.99	0.93	1.06	1.05	0.92	0.86	0.99	0.88	0.82	0.94	0.93	1.07	1.14	0.98	1.1	0.98	0.93	1.04	1.13	1	0.95	1.06	0.89	0.85	0.94	0.95	1.06	1.11	1.01	0.92
				X-23636	LC/MS pos early	49512					1.08	0.93						1.03	1.09	1.11	1	1.01	1.06	1.08	0.97	0.98	1.01	0.91	0.93	0.9	0.91	1.02	0.92	0.95	0.93	0.91	0.89	1.03	1.01	0.98	0.97	0.99	0.96	0.94	0.97	0.96	0.98	1.03	0.92
				X-23639	LC/MS pos early	49515					1.18	0.97						1	0.85	0.85	0.84	0.93	0.85	0.85	0.84	0.93	1	0.99	1.09	0.99	1.09	1.1	0.88	0.75	0.74	0.72	0.8	0.86	0.84	0.83	0.91	0.98	0.96	1.06	0.98	1.08	1.1	1.09	0.95
				X-23641	LC/MS pos late	49517					1.17	0.89						1	0.56	0.45	0.51	0.84	0.56	0.45	0.51	0.84	0.81	0.92	1.51	1.13	1.87	1.65	0.87	0.31	0.36	0.45	0.76	0.35	0.41	0.52	0.87	1.16	1.46	2.46	1.25	2.11	1.68	1.03	0.9
				X-23644	LC/MS pos early	49521					0.62	0.97						2.1	2.11	1.58	1.37	1.76	1	0.75	0.65	0.84	0.75	0.65	0.84	0.87	1.11	1.28	1.21	1.14	0.94	0.75	1	0.94	0.78	0.62	0.82	0.82	0.66	0.87	0.8	1.06	1.32	1.6	0.92
				X-23648	LC/MS pos early	49525					0.72	0.97						0.73	0.75	0.61	0.53	0.97	1.03	0.83	0.73	1.34	0.81	0.71	1.3	0.88	1.61	1.82	1.15	1.23	1.03	0.86	1.13	1.07	0.89	0.74	0.98	0.83	0.69	0.91	0.83	1.09	1.31	0.7	1.1
				X-23654	LC/MS pos early	49531					0.89	0.84						1.14	1.17	1.06	1.11	1.08	1.03	0.93	0.98	0.95	0.9	0.95	0.92	1.05	1.02	0.97	0.85	0.88	0.92	0.94	0.8	1.03	1.09	1.11	0.95	1.06	1.08	0.92	1.02	0.87	0.85	1.02	0.76
				X-23655	LC/MS pos early	49532					2.91	1.15						0.68	0.77	1.51	2.2	2.18	1.14	2.22	3.23	3.2	1.95	2.84	2.82	1.46	1.44	0.99	1.79	1.35	1.5	1.45	1.93	0.75	0.84	0.81	1.07	1.12	1.08	1.43	0.96	1.28	1.33	1.07	2.81
				X-23659	LC/MS pos early	49536					0.91	1.09						1	1.52	1.45	1.24	1.08	1.52	1.45	1.24	1.08	0.95	0.82	0.71	0.86	0.74	0.87	1.08	1.63	1.54	1.36	1.14	1.51	1.42	1.25	1.05	0.94	0.83	0.7	0.88	0.74	0.84	1.02	1.11
				X-23662	LC/MS pos early	49539					0.88	0.98						1.07	1.62	1.21	1.14	1.06	1.51	1.13	1.07	0.99	0.75	0.71	0.65	0.94	0.88	0.93	0.85	1.22	0.92	0.85	1.01	1.42	1.08	0.99	1.18	0.76	0.7	0.83	0.92	1.09	1.19	1.19	0.95
				X-23666	LC/MS pos early	49543					1.13	1.01						0.89	1.18	0.97	0.88	1.03	1.32	1.09	0.98	1.15	0.82	0.74	0.87	0.9	1.06	1.17	1.06	1.41	1.15	1.03	1.1	1.33	1.09	0.97	1.04	0.81	0.73	0.78	0.89	0.96	1.07	0.89	1.05
				X-23678	LC/MS pos late	49555					0.87	1.05						0.86	2.67	2.79	1.99	1.07	3.1	3.24	2.31	1.25	1.04	0.75	0.4	0.71	0.39	0.54	0.95	3.18	3.3	2.28	1.31	3.35	3.47	2.4	1.37	1.04	0.72	0.41	0.69	0.4	0.57	0.91	1
				X-23680	LC/MS pos late	49557					0.9	0.87						0.78	2.09	1.19	1.26	0.89	2.68	1.52	1.61	1.14	0.57	0.6	0.43	1.06	0.75	0.71	0.82	2	1.08	1.13	0.87	2.44	1.32	1.38	1.06	0.54	0.56	0.43	1.04	0.8	0.77	0.91	0.96
				X-23780	LC/MS pos early	49679					0.79	0.68						1.71	1.63	1.44	1.28	1.41	0.95	0.84	0.75	0.82	0.88	0.79	0.86	0.9	0.98	1.1	0.81	0.86	0.81	0.78	1.02	1.06	1.01	0.96	1.26	0.95	0.91	1.19	0.96	1.25	1.3	1.09	0.51
				X-23782	LC/MS pos late	49681					0.75	0.99						1.14	3.65	2.62	1.12	1.13	3.22	2.3	0.99	0.99	0.72	0.31	0.31	0.43	0.43	1	0.89	3.15	2.1	0.92	0.9	3.53	2.36	1.03	1.01	0.67	0.29	0.28	0.44	0.43	0.98	1.17	0.92
				X-23787	LC/MS neg	49688					0.75	1						0.98	1.33	1.36	1.22	1.03	1.36	1.39	1.25	1.05	1.02	0.91	0.77	0.9	0.76	0.84	0.91	1.24	1.2	1.05	0.89	1.35	1.32	1.15	0.97	0.97	0.85	0.72	0.87	0.74	0.85	1.1	1.03
				X-23974	LC/MS neg	49883					0.67	1.08						1.13	1.07	1.09	0.96	1.05	0.95	0.97	0.85	0.93	1.02	0.9	0.98	0.88	0.96	1.09	1.12	1.08	1.09	1.01	1.09	0.97	0.97	0.91	0.98	1	0.94	1.01	0.94	1.01	1.08	1.07	1.06
				X-23984	LC/MS neg	52012					1.12	1.09						0.97	0.98	0.78	0.72	0.96	1.02	0.81	0.74	1	0.8	0.73	0.98	0.91	1.23	1.35	1.37	1.02	0.76	0.96	0.98	0.75	0.56	0.7	0.72	0.74	0.94	0.96	1.26	1.29	1.02	0.97	1.37
				X-23997	LC/MS pos early	52025					0.91	1.12						1.27	1.4	1.09	1.17	1.22	1.11	0.86	0.92	0.96	0.78	0.83	0.87	1.07	1.11	1.04	0.76	0.72	0.78	0.76	0.89	0.95	1.03	1	1.17	1.09	1.05	1.23	0.97	1.13	1.17	1.62	0.97
				X-24243	LC/MS pos early	52286					1.87	0.78						1.04	1	0.83	0.87	0.95	0.97	0.79	0.83	0.92	0.82	0.86	0.95	1.05	1.15	1.1	0.78	0.92	0.69	0.71	1.26	1.18	0.88	0.91	1.61	0.75	0.77	1.37	1.03	1.83	1.77	0.83	0.62
				X-24295	LC/MS neg	52483					1.06	1.06						1.1	1.58	0.99	1.92	1.14	1.44	0.91	1.76	1.04	0.63	1.22	0.72	1.94	1.15	0.59	1.3	1.83	1.1	2.41	1.19	1.4	0.84	1.85	0.92	0.6	1.32	0.65	2.19	1.08	0.49	0.93	1.11
				X-24306	LC/MS neg	52501					0.91	1.01						0.89	0.79	0.88	0.95	1.09	0.89	1	1.07	1.22	1.12	1.2	1.37	1.08	1.23	1.14	1.13	0.98	1.13	1.16	1.01	0.86	1.01	1.03	0.89	1.16	1.19	1.03	1.02	0.89	0.87	0.89	1.13
				X-24307	LC/MS neg	52502					0.77	1.13						1.01	1.08	0.95	1.03	1.01	1.07	0.95	1.02	1	0.88	0.95	0.94	1.08	1.06	0.98	1.04	1.06	1.07	1.08	1.1	1.01	1.03	1.03	1.06	1.02	1.02	1.04	1.01	1.03	1.02	1.08	1.12
				X-24328	LC/MS neg	52524					1.06	1.01						1.08	1.09	1.15	1.19	1.11	1.01	1.07	1.1	1.03	1.06	1.09	1.02	1.03	0.97	0.93	1.08	1.12	1.11	1.3	1.17	1.04	1.03	1.2	1.08	0.99	1.16	1.04	1.17	1.05	0.9	0.99	0.99
				X-24334	LC/MS neg	52530					0.94	0.89						0.92	1.15	1.1	1.04	1.1	1.25	1.19	1.13	1.19	0.95	0.9	0.95	0.95	1	1.05	0.91	1.17	1.15	1.1	1.13	1.28	1.27	1.21	1.25	0.99	0.94	0.97	0.96	0.98	1.03	0.87	0.85
				X-24337	LC/MS neg	52533					1.13	0.94						1.04	0.98	1.02	0.96	0.95	0.94	0.98	0.92	0.92	1.04	0.98	0.97	0.94	0.94	1	0.86	0.88	0.91	0.84	0.88	1.02	1.06	0.98	1.02	1.04	0.96	1	0.92	0.96	1.04	1.05	0.86
				X-24344	LC/MS neg	52540					0.59	0.52						0.35	0.32	0.29	0.29	0.42	0.92	0.84	0.83	1.2	0.92	0.91	1.31	0.99	1.42	1.44	0.75	0.58	0.58	0.51	0.67	0.78	0.78	0.68	0.91	0.99	0.87	1.15	0.88	1.17	1.33	0.34	0.73
				X-24352	LC/MS neg	52548					0.43	1.33						2.18	2.82	3.22	2.93	3.14	1.29	1.48	1.34	1.44	1.14	1.04	1.11	0.91	0.97	1.07	1.18	1.63	1.71	1.51	0.36	1.39	1.45	1.28	0.31	1.04	0.92	0.22	0.88	0.21	0.24	2.76	1.49
				X-24411	LC/MS pos early	52640					1.15	0.88						1.05	1.09	1.26	1.05	1.02	1.04	1.2	1	0.97	1.15	0.96	0.93	0.84	0.81	0.97	0.85	0.81	0.81	1.01	1	0.95	0.95	1.19	1.18	1	1.25	1.24	1.25	1.24	0.99	1.04	0.85
				X-24418	LC/MS neg	52647					0.81	1						1.05	1.19	1.25	1.14	1.07	1.14	1.19	1.09	1.03	1.05	0.96	0.9	0.91	0.86	0.94	0.93	1.07	1.11	1.05	0.96	1.15	1.2	1.13	1.03	1.04	0.99	0.9	0.95	0.86	0.91	1.09	0.97
				X-24422	LC/MS pos early	52636					0.89	0.88						1.17	1.39	1.38	1.21	1.05	1.19	1.18	1.03	0.89	0.99	0.87	0.75	0.88	0.76	0.87	0.86	1.09	1.06	1.02	0.9	1.27	1.23	1.19	1.05	0.97	0.93	0.83	0.96	0.85	0.88	1.06	0.78
				X-24431	LC/MS pos early	52661					0.72	0.95						0.87	1.05	1.07	1.25	1.12	1.21	1.22	1.44	1.29	1.01	1.19	1.07	1.18	1.05	0.9	0.89	0.8	0.85	1.18	1.03	0.9	0.96	1.33	1.16	1.07	1.48	1.29	1.38	1.2	0.87	1.06	1.08
				X-24432	LC/MS pos early	52662					0.93	0.98						1.19	1.38	1.36	1.53	1.28	1.16	1.15	1.29	1.08	0.99	1.12	0.93	1.13	0.94	0.83	0.99	1.53	1.36	1.53	1.32	1.55	1.38	1.55	1.33	0.89	1	0.86	1.13	0.97	0.86	0.98	0.81
				X-24456	LC/MS pos early	52773					1.02	0.93						1.06	0.88	0.84	1.06	0.87	0.83	0.79	1	0.82	0.96	1.21	0.99	1.26	1.03	0.82	1.41	1.23	1.04	1.39	1.27	0.87	0.73	0.98	0.89	0.84	1.13	1.03	1.34	1.22	0.91	0.73	0.97
				X-24473	LC/MS pos early	52790					1	0.91						0.8	0.72	0.63	0.66	0.9	0.89	0.79	0.83	1.13	0.88	0.93	1.26	1.05	1.43	1.36	1.1	1.04	0.85	0.93	1.29	0.95	0.77	0.85	1.17	0.82	0.9	1.24	1.1	1.52	1.38	0.69	0.95
				X-24475	LC/MS pos early	52792					0.99	0.75						0.88	0.94	0.89	0.85	1.14	1.07	1.01	0.97	1.3	0.94	0.91	1.21	0.96	1.29	1.34	0.74	0.77	0.71	0.67	0.77	1.03	0.96	0.9	1.04	0.93	0.87	1.01	0.94	1.08	1.15	0.92	0.78
				X-24494	LC/MS neg	52813					0.86	1.05						1.05	1.42	1.77	1.43	1.05	1.36	1.69	1.36	1	1.24	1	0.74	0.8	0.6	0.74	1.11	1.52	1.79	1.53	1.06	1.37	1.61	1.38	0.96	1.18	1.01	0.7	0.86	0.59	0.69	1.02	1.07
				X-24522	LC/MS pos early	52843					0.83	0.82						0.89	1.19	1.07	0.99	0.99	1.34	1.2	1.12	1.11	0.9	0.83	0.83	0.93	0.92	0.99	0.76	1.09	1.09	1	0.9	1.43	1.43	1.32	1.18	1	0.92	0.82	0.92	0.82	0.89	0.86	0.74
				X-24531	LC/MS pos early	52852					0.9	1.23						1.28	1.24	1.04	0.86	0.99	0.97	0.81	0.67	0.78	0.84	0.69	0.8	0.83	0.95	1.16	0.95	0.98	0.9	0.82	0.91	1.03	0.95	0.87	0.96	0.92	0.84	0.93	0.91	1.01	1.11	1.41	1.05
				X-24541	LC/MS neg	52862					0.52	0.9						1.8	1.38	0.92	1.31	1.73	0.76	0.51	0.73	0.96	0.67	0.95	1.26	1.43	1.88	1.32	1.28	0.92	0.68	1.06	1.19	0.72	0.54	0.83	0.93	0.75	1.15	1.3	1.54	1.74	1.13	1.2	0.85
				X-24544	LC/MS neg	52865					0.92	1.01						0.99	1.26	1.17	1.11	0.96	1.28	1.18	1.12	0.97	0.93	0.88	0.76	0.95	0.82	0.86	0.96	1.23	1.17	1.1	0.96	1.28	1.21	1.14	1	0.95	0.89	0.78	0.94	0.83	0.88	1.02	1
				X-24546	LC/MS neg	52867					0.63	1.08						1.05	1.24	1.07	1.15	1.04	1.18	1.01	1.09	0.98	0.86	0.93	0.83	1.08	0.97	0.9	0.97	1.14	1.02	1.03	1.02	1.18	1.05	1.06	1.05	0.89	0.9	0.89	1.02	1	0.98	1.14	1.06
				X-24549	LC/MS neg	52870					1.15	1.07						1.13	0.94	0.99	1.28	1.04	0.83	0.87	1.13	0.92	1.05	1.36	1.11	1.3	1.05	0.81	1.17	1.06	1.2	1.58	1.15	0.91	1.03	1.35	0.99	1.13	1.49	1.08	1.31	0.96	0.73	0.96	0.99
				X-24556	LC/MS neg	52877					0.88	1.01						1.05	1.12	1.08	1.08	0.93	1.07	1.03	1.03	0.89	0.96	0.97	0.83	1	0.87	0.86	0.96	1.06	1.04	1.05	0.95	1.1	1.09	1.09	0.99	0.98	0.99	0.89	1	0.91	0.9	1.04	0.95
				X-24565	LC/MS neg	52886					1.23	1.09						0.85	1.19	1.6	1.29	1.38	1.4	1.87	1.52	1.62	1.34	1.09	1.16	0.81	0.86	1.07	0.39	0.42	0.58	0.68	0.8	1.09	1.5	1.77	2.07	1.37	1.62	1.9	1.19	1.38	1.17	2.06	0.93
				X-24571	LC/MS neg	52892					1.29	0.98						0.39	0.31	0.26	0.21	0.26	0.81	0.68	0.55	0.67	0.84	0.68	0.83	0.81	0.99	1.22	0.38	0.32	0.26	0.22	0.4	0.83	0.67	0.58	1.03	0.81	0.69	1.25	0.86	1.54	1.79	0.92	0.91
				X-24588	LC/MS neg	52909					0.92	1.04						0.88	0.9	1.04	1.2	0.92	1.03	1.18	1.37	1.05	1.15	1.33	1.01	1.16	0.88	0.76	1	1.07	1.22	1.39	1.06	1.07	1.21	1.38	1.06	1.14	1.3	0.99	1.14	0.87	0.76	0.91	1.05
				X-24657	LC/MS neg	53085					0.71	1.31						1.33	1.3	1.01	0.89	0.83	0.98	0.76	0.67	0.62	0.78	0.68	0.64	0.88	0.82	0.93	0.73	0.88	0.68	0.6	0.62	1.2	0.93	0.82	0.85	0.78	0.68	0.71	0.88	0.91	1.04	1.84	1.01
				X-24669	LC/MS neg	53097					0.71	1.19						0.8	2.07	2.65	2.22	0.96	2.58	3.31	2.77	1.2	1.28	1.07	0.46	0.84	0.36	0.43	0.97	2.25	2.68	2.25	0.96	2.31	2.75	2.31	0.98	1.19	1	0.42	0.84	0.36	0.42	1.14	1.39
				X-24728	LC/MS pos early	53157					0.91	0.99						1	1.08	0.99	1.01	0.98	1.08	0.98	1	0.98	0.92	0.93	0.91	1.02	0.99	0.98	1.12	0.98	1.05	0.98	1.1	0.88	0.94	0.88	0.98	1.07	1	1.12	0.93	1.04	1.12	0.96	1.07
				X-24736	LC/MS pos early	53172					0.9	0.88						0.87	1.07	1.12	0.99	0.86	1.23	1.29	1.13	0.98	1.05	0.92	0.8	0.88	0.76	0.87	1.13	1.21	1.05	1.13	1.29	1.07	0.93	1	1.14	0.87	0.94	1.07	1.08	1.22	1.14	0.76	0.98
				X-24757	LC/MS neg	54695					1.62	0.56						0.93	0.88	0.39	0.4	0.83	0.95	0.42	0.43	0.9	0.44	0.46	0.95	1.03	2.13	2.06	0.7	0.42	0.22	0.22	0.6	0.59	0.31	0.31	0.86	0.53	0.52	1.45	0.99	2.76	2.8	0.78	0.59
				X-24811	LC/MS pos early	54839					1.17	1.15						0.84	0.77	0.74	0.8	0.64	0.92	0.88	0.96	0.76	0.96	1.04	0.83	1.09	0.86	0.79	1.24	1.25	1.04	1.06	0.78	1	0.83	0.85	0.63	0.83	0.85	0.62	1.03	0.75	0.73	0.86	1.28
				X-24812	LC/MS pos early	54840					0.92	0.92						1.17	1.29	1.2	1.1	1.25	1.1	1.03	0.95	1.07	0.93	0.86	0.97	0.92	1.04	1.13	1.33	1.8	1.63	1.54	1.51	1.35	1.22	1.15	1.13	0.9	0.85	0.84	0.94	0.93	0.98	0.73	0.83
				X-24947	LC/MS neg	57714					0.93	1.13						0.95	1.04	0.96	0.93	1	1.09	1.01	0.98	1.05	0.93	0.9	0.97	0.97	1.04	1.08	1.03	1.11	1.02	0.98	1.07	1.08	0.99	0.95	1.03	0.91	0.88	0.96	0.97	1.05	1.08	1.07	1.16
				X-24949	LC/MS neg	57716					1.23	0.96						0.98	1.05	1.13	1.13	1.06	1.07	1.15	1.15	1.08	1.08	1.08	1.02	1	0.94	0.94	0.94	1.03	1.05	1.08	1.08	1.1	1.12	1.15	1.15	1.02	1.05	1.05	1.02	1.02	1	0.99	0.94
				X-24951	LC/MS neg	57718					0.82	1						1.05	1.33	1.23	1.26	1.06	1.27	1.18	1.2	1.01	0.93	0.95	0.8	1.02	0.86	0.84	0.82	0.99	1.04	0.8	0.96	1.21	1.26	0.98	1.16	1.05	0.81	0.97	0.78	0.92	1.19	1.23	0.96
				X-24952	LC/MS neg	57719					0.92	0.99						0.98	1.12	0.94	0.87	0.96	1.15	0.96	0.89	0.98	0.83	0.77	0.85	0.93	1.02	1.1	0.83	0.97	0.86	0.72	0.81	1.18	1.04	0.87	0.98	0.88	0.74	0.83	0.84	0.94	1.12	1.12	0.95
				X-24953	LC/MS neg	57720					0.94	0.99						1.03	1.39	1.29	0.93	1.07	1.35	1.25	0.9	1.04	0.93	0.67	0.77	0.72	0.83	1.14	0.89	1.28	0.92	1.04	0.92	1.44	1.03	1.17	1.04	0.72	0.82	0.72	1.14	1.01	0.88	1.1	0.95
				X-24970	LC/MS pos early	57754					1.06	1.04						0.99	1.1	1.12	1.02	1.05	1.11	1.12	1.03	1.06	1.02	0.93	0.96	0.92	0.94	1.03	1.05	1.07	1.04	1.03	1.03	1.02	0.99	0.99	0.98	0.97	0.97	0.96	0.99	0.99	0.99	1.05	1.11
				X-25172	LC/MS pos early	62151					1.02	1.02						0.99	1.05	1.03	1.07	1.07	1.06	1.05	1.09	1.08	0.98	1.02	1.02	1.04	1.03	0.99	0.94	0.96	0.94	1.03	0.97	1.02	0.99	1.1	1.03	0.98	1.08	1.02	1.11	1.04	0.94	1.08	1.03
				X-25217	LC/MS pos early	62403					0.46	0.49						1.01	0.96	0.9	1.01	1.33	0.95	0.89	1	1.32	0.94	1.05	1.39	1.12	1.48	1.32	0.64	0.52	0.56	0.58	1.54	0.81	0.86	0.89	2.38	1.06	1.1	2.94	1.04	2.77	2.67	0.63	0.4
				X-25265	LC/MS pos early	62494					0.93	1.01						0.96	0.98	1.03	1.02	1.02	1.02	1.07	1.06	1.07	1.05	1.04	1.04	0.99	0.99	1	1.01	1	0.99	1.02	1	0.98	0.97	1	0.99	0.99	1.02	1	1.03	1.02	0.99	1.01	1.06
				X-25267	LC/MS pos early	62496					0.71	1.07						1.15	1.2	1.05	1.16	1.08	1.04	0.91	1	0.94	0.87	0.96	0.9	1.1	1.03	0.93	1.09	1.09	1.09	1.12	1.14	1	1	1.03	1.04	1	1.03	1.04	1.04	1.05	1.01	1.08	1.03
				X-25271	LC/MS pos early	62500					1.21	1.04						0.54	0.62	0.54	0.62	0.67	1.16	1.01	1.15	1.25	0.87	0.99	1.08	1.14	1.23	1.08	0.78	0.73	0.7	0.76	0.66	0.94	0.9	0.97	0.85	0.96	1.04	0.91	1.08	0.95	0.88	0.9	1.31
				X-25343	LC/MS pos early	62636					1.07	0.99						0.98	2.15	1	1.77	1.38	2.19	1.02	1.8	1.4	0.46	0.82	0.64	1.77	1.38	0.78	0.99	2.08	0.79	1.91	1.21	2.1	0.8	1.93	1.22	0.38	0.92	0.58	2.42	1.53	0.63	1.03	1.04
				X-25371	LC/MS neg	62664					0.98	1.02						1.05	0.99	0.9	0.91	1.05	0.94	0.85	0.87	1	0.9	0.92	1.06	1.02	1.17	1.15	1.02	1.06	0.96	0.94	1.12	1.04	0.94	0.92	1.09	0.91	0.88	1.05	0.97	1.16	1.19	0.99	0.96
				X-25419	LC/MS pos early	62716					0.77	0.8						1.31	1.38	1.19	1.28	1.2	1.05	0.91	0.97	0.92	0.86	0.93	0.88	1.07	1.01	0.94	0.92	1.14	0.85	1.08	0.95	1.23	0.92	1.17	1.02	0.75	0.95	0.83	1.26	1.11	0.88	0.99	0.69
				X-25420	LC/MS pos early	62717					1.14	1.04						0.94	1	0.94	0.98	0.97	1.06	1	1.04	1.04	0.94	0.98	0.98	1.04	1.04	1	0.92	0.95	0.97	0.97	0.94	1.02	1.05	1.05	1.02	1.02	1.03	0.99	1	0.97	0.96	1.05	1.03
				X-25422	LC/MS pos early	62719					0.81	1						0.83	1.08	0.95	1	0.84	1.29	1.14	1.19	1.01	0.89	0.93	0.78	1.04	0.89	0.85	1.03	1.28	1.31	1.16	0.97	1.24	1.27	1.12	0.94	1.02	0.91	0.76	0.88	0.74	0.84	0.84	1.04
				X-25433	LC/MS neg	62749					0.74	1.02						0.89	1.88	2.21	2.79	1.1	2.11	2.48	3.13	1.23	1.17	1.48	0.58	1.26	0.5	0.39	0.79	1.48	1.87	2.34	0.89	1.88	2.38	2.97	1.13	1.26	1.58	0.6	1.25	0.48	0.38	1.2	1.06
				X-25454	LC/MS neg	62824					0.8	0.91						0.81	1.77	1.21	0.78	0.89	2.2	1.5	0.97	1.1	0.68	0.44	0.5	0.65	0.73	1.14	0.91	1.79	1.22	0.8	0.85	1.98	1.35	0.89	0.93	0.68	0.45	0.47	0.66	0.69	1.05	0.89	1
				X-25457	LC/MS neg	62827					1.26	1.02						0.97	1.05	0.84	0.98	0.95	1.08	0.87	1	0.98	0.8	0.93	0.9	1.16	1.13	0.97	1.04	1.31	1.06	1.07	0.97	1.26	1.02	1.03	0.93	0.81	0.81	0.74	1.01	0.91	0.9	0.92	0.98
				X-25519	LC/MS pos early	62963					0.82	0.96						1.17	1.1	0.84	0.8	1.06	0.94	0.72	0.69	0.91	0.76	0.73	0.96	0.96	1.27	1.32	1.06	1.08	0.64	0.77	1.06	1.02	0.61	0.73	1	0.6	0.72	0.98	1.2	1.64	1.37	1.02	0.93
				X-25520	LC/MS pos early	62964					1.01	0.98						1	1.18	1.15	1.12	0.82	1.18	1.16	1.12	0.82	0.98	0.95	0.7	0.97	0.71	0.73	0.58	0.61	0.57	0.57	0.38	1.05	0.99	0.98	0.65	0.94	0.93	0.62	0.99	0.66	0.67	1.66	0.96
				X-25790	LC/MS pos early	63560					0.61	1.12						0.88	1.1	1.09	0.99	0.98	1.24	1.23	1.12	1.11	0.99	0.9	0.9	0.91	0.9	1	1.08	1.32	1.29	1.18	1.11	1.22	1.2	1.09	1.03	0.98	0.89	0.84	0.91	0.86	0.94	0.96	1.18
				X-25805	LC/MS neg	63577					4.22	0.74						2.14	1.23	1.02	0.92	12.76	0.57	0.48	0.43	5.97	0.83	0.75	10.4	0.9	12.53	13.86	1.1	1.04	1.09	0.96	11.47	0.95	1	0.87	10.47	1.05	0.92	10.99	0.88	10.49	11.99	0.84	0.43
				X-25810	LC/MS pos early	63592					0.67	1.14						1.06	1.23	1.08	0.95	1.05	1.16	1.02	0.9	0.99	0.88	0.78	0.86	0.88	0.97	1.1	1.2	1.64	1.41	1.23	1.19	1.37	1.18	1.03	1	0.86	0.75	0.73	0.87	0.84	0.97	0.95	1.07
				X-25936	LC/MS pos early	63840					0.8	1.1						0.9	1.05	0.9	0.98	0.97	1.16	1	1.09	1.08	0.86	0.94	0.93	1.09	1.08	0.99	0.93	1.01	0.96	1	0.98	1.08	1.03	1.07	1.05	0.95	0.99	0.98	1.04	1.03	0.98	1.08	1.12
				X-25937	LC/MS neg	63867					0.97	0.92						1.02	1.23	1.07	1.03	1.16	1.21	1.05	1.02	1.14	0.87	0.84	0.94	0.96	1.08	1.12	0.87	1.01	0.87	0.84	0.99	1.16	1	0.96	1.13	0.86	0.83	0.97	0.96	1.13	1.17	1.07	0.92
				X-25948	LC/MS pos early	63899					0.9	1.09						1	1.86	1.21	1.43	1.04	1.86	1.21	1.43	1.04	0.65	0.77	0.56	1.18	0.86	0.73	0.98	2.71	1.55	1.49	0.94	2.78	1.59	1.52	0.96	0.57	0.55	0.35	0.96	0.6	0.63	0.95	0.93
				X-26054	LC/MS neg	64267					0.74	1.06						0.88	0.92	0.54	0.9	1.05	1.05	0.61	1.01	1.19	0.58	0.97	1.14	1.67	1.96	1.17	0.79	1.31	1.11	0.92	1.33	1.66	1.42	1.17	1.69	0.85	0.7	1.02	0.82	1.19	1.45	0.87	0.77
				X-26058	LC/MS pos early	64282					0.34	0.58						1.47	1.23	1.03	0.93	0.65	0.84	0.7	0.63	0.44	0.84	0.75	0.53	0.9	0.63	0.7	0.62	0.67	0.66	0.65	0.54	1.07	1.07	1.05	0.87	0.99	0.98	0.81	0.98	0.81	0.83	0.88	0.37
				X-26097	LC/MS pos early	64372					0.98	1.06						0.95	0.98	0.95	1.32	0.9	1.03	1	1.38	0.94	0.97	1.34	0.92	1.38	0.95	0.68	1.11	1.16	1.08	1.55	1.09	1.05	0.97	1.4	0.99	0.93	1.34	0.94	1.43	1.01	0.71	0.92	1.07
				X-26106	LC/MS pos late	64395					0.88	0.89						0.91	2.49	1.69	0.89	0.96	2.72	1.85	0.98	1.05	0.68	0.36	0.38	0.53	0.57	1.07	0.92	2.36	1.53	0.78	0.97	2.57	1.67	0.85	1.05	0.65	0.33	0.41	0.51	0.63	1.24	0.94	0.94
				X-26107	LC/MS pos late	64396					0.94	0.89						0.96	2.08	2.1	1.65	1.02	2.17	2.19	1.72	1.07	1.01	0.79	0.49	0.78	0.49	0.62	0.95	2.08	2.03	1.62	1.06	2.19	2.14	1.71	1.12	0.98	0.78	0.51	0.8	0.52	0.66	0.9	0.89
				X-26108	LC/MS pos late	64397					1	0.88						0.96	1.33	1.48	1.67	1.09	1.39	1.55	1.74	1.14	1.11	1.26	0.82	1.13	0.74	0.65	0.92	1.33	1.5	1.55	0.98	1.45	1.63	1.69	1.07	1.13	1.17	0.74	1.03	0.66	0.64	0.91	0.88
				X-26109	LC/MS neg	64399					1.14	1.05						0.99	1.26	1.12	1.04	0.98	1.28	1.14	1.05	0.99	0.89	0.82	0.78	0.92	0.87	0.94	1.05	1.37	1.17	1.09	1.07	1.31	1.11	1.04	1.02	0.85	0.8	0.78	0.93	0.91	0.98	0.99	1.06
				X-26111	LC/MS neg	64401					0.74	0.82						1.14	1.33	1.28	1.15	1.1	1.16	1.12	1.01	0.96	0.96	0.87	0.83	0.9	0.86	0.96	1.03	1.21	1.12	1.06	1.05	1.17	1.08	1.03	1.01	0.92	0.88	0.86	0.95	0.94	0.99	0.88	0.8
				X-26119	LC/MS neg	64440					0.99	1.02						1.18	1.24	1.55	1.42	1.17	1.06	1.32	1.21	1	1.25	1.14	0.94	0.92	0.76	0.82	1.4	1.62	1.5	1.43	1.34	1.16	1.08	1.02	0.96	0.93	0.88	0.83	0.95	0.89	0.94	0.93	1.1
				X-26158	LC/MS neg	64795					0.77	0.94						0.84	1.72	1.6	1.42	1.01	2.04	1.9	1.69	1.2	0.93	0.83	0.59	0.89	0.63	0.71	0.7	1.56	1.58	1.32	0.93	2.25	2.27	1.89	1.34	1.01	0.84	0.6	0.83	0.59	0.71	1.01	0.83
				X-26162	LC/MS neg	64799					0.71	1						0.98	1.14	1.28	1.82	0.74	1.16	1.3	1.85	0.75	1.12	1.59	0.65	1.43	0.58	0.4	1.29	1.47	1.65	1.93	1.01	1.14	1.28	1.5	0.78	1.12	1.31	0.68	1.18	0.61	0.52	0.84	1.1
				X-26235	LC/MS pos early	64987					12.8	0.97						3.62	4.09	4.17	3.91	3.93	1.13	1.15	1.08	1.09	1.02	0.96	0.96	0.94	0.94	1.01	4.94	4.87	4.28	4.64	4.76	0.99	0.87	0.94	0.96	0.88	0.95	0.98	1.09	1.11	1.02	0.83	1.13
				X-26273	LC/MS pos late	65045					0.8	0.98						1.01	1.12	1.09	0.99	1.03	1.11	1.08	0.98	1.02	0.97	0.89	0.92	0.91	0.95	1.04	0.91	1.02	1	0.93	0.95	1.12	1.1	1.02	1.04	0.99	0.92	0.93	0.93	0.95	1.02	1.05	0.95
[truncated: 218 more columns]
